# Supplementary material for: Isoform-level profiling of m6A epitranscriptomic signatures in human brain
Source: Sci Adv. 2025 Aug 8;11(32):eadp0783. doi: 10.1126/sciadv.adp0783 (PMC12333690; doi:10.1126/sciadv.adp0783)
Supplement: Supplementary file 2 — Tables S3 to S15 [file sciadv.adp0783_tables_s3_to_s15.zip]

Archive with 9 entries (9 files):
- adp0783_table_s5.xlsx
- adp0783_table_s6.xlsx
- adp0783_table_s7.xlsx
- adp0783_table_s8.xlsx
- adp0783_table_s9.xlsx
- adp0783_tables_s3_and_s4.xlsx
- adp0783_tables_s10_and_s11.xlsx
- adp0783_tables_s12_and_s13.xlsx
- adp0783_tables_s14_and_s15.xlsx
