# Supplementary material for: Isoform-level profiling of m6A epitranscriptomic signatures in human brain
Source: Sci Adv. 2025 Aug 8;11(32):eadp0783. doi: 10.1126/sciadv.adp0783 (PMC12333690; doi:10.1126/sciadv.adp0783)
Supplement: Supplementary file 2 — Tables S3 to S15 [file sciadv.adp0783_tables_s3_to_s15.zip › adp0783_table_s5.xlsx]

## Sheet: all modification sites
transcript_id	gene_id	transcript_position	kmer	group_id	mod_ratio	probability_modified	n_reads	sample_id
ENST00000000412	ENSG00000003056	2130	GGACT	PFC	0.91498	0.990809	247	PFC_2
ENST00000000412	ENSG00000003056	2130	GGACT	CB	0.877451	0.990193	204	CB_1
ENST00000000412	ENSG00000003056	2130	GGACT	PFC	0.878543	0.987676	247	PFC_4
ENST00000000412	ENSG00000003056	2130	GGACT	CN	0.869565	0.956679	184	CN_2
ENST00000000412	ENSG00000003056	2130	GGACT	CB	0.894161	0.985773	274	CB_2
ENST00000000412	ENSG00000003056	2130	GGACT	CB	0.90411	0.989962	146	CB_4
ENST00000000412	ENSG00000003056	2130	GGACT	PFC	0.946078	0.990712	204	PFC_3
ENST00000000412	ENSG00000003056	2130	GGACT	PFC	0.867704	0.9771	257	PFC_1
ENST00000000412	ENSG00000003056	2130	GGACT	CN	0.818713	0.967714	171	CN_4
ENST00000000412	ENSG00000003056	2130	GGACT	CN	0.925373	0.989613	201	CN_3
ENST00000000412	ENSG00000003056	2189	GGACA	PFC	0.38009	0.903543	221	PFC_1
ENST00000000412	ENSG00000003056	2189	GGACA	CB	0.475524	0.902303	143	CB_1
ENST00000000412	ENSG00000003056	2189	GGACA	PFC	0.515152	0.931299	132	PFC_3
ENST00000000412	ENSG00000003056	2189	GGACA	PFC	0.436047	0.917261	172	PFC_2
ENST00000000412	ENSG00000003056	2189	GGACA	CB	0.450549	0.939706	182	CB_2
ENST00000000412	ENSG00000003056	2189	GGACA	CB	0.435185	0.918403	108	CB_4
ENST00000000412	ENSG00000003056	2189	GGACA	CN	0.401198	0.95455	167	CN_3
ENST00000000412	ENSG00000003056	2270	GGACT	PFC	0.708633	0.914917	278	PFC_1
ENST00000000412	ENSG00000003056	2270	GGACT	PFC	0.842105	0.972164	209	PFC_3
ENST00000000412	ENSG00000003056	2270	GGACT	CB	0.895349	0.970644	258	CB_2
ENST00000000412	ENSG00000003056	2270	GGACT	CB	0.835616	0.96101	219	CB_1
ENST00000000412	ENSG00000003056	2270	GGACT	CN	0.781818	0.958318	220	CN_3
ENST00000000412	ENSG00000003056	2270	GGACT	PFC	0.878906	0.966699	256	PFC_2
ENST00000000412	ENSG00000003056	2270	GGACT	PFC	0.800752	0.956804	266	PFC_4
ENST00000000412	ENSG00000003056	2270	GGACT	CB	0.863014	0.973557	146	CB_4
ENST00000000412	ENSG00000003056	2270	GGACT	CN	0.748691	0.959278	191	CN_4
ENST00000000442	ENSG00000173153	1492	GGACT	PFC	0.928571	0.994923	42	PFC_3
ENST00000000442	ENSG00000173153	1492	GGACT	CN	0.851852	0.98911	27	CN_4
ENST00000000442	ENSG00000173153	1492	GGACT	PFC	0.928571	0.993398	42	PFC_1
ENST00000000442	ENSG00000173153	1492	GGACT	CB	0.828571	0.990091	35	CB_4
ENST00000000442	ENSG00000173153	1492	GGACT	PFC	0.909091	0.994263	66	PFC_2
ENST00000000442	ENSG00000173153	1492	GGACT	PFC	0.853659	0.988193	41	PFC_4
ENST00000000442	ENSG00000173153	1492	GGACT	CB	0.974359	0.993718	117	CB_2
ENST00000000442	ENSG00000173153	1492	GGACT	CN	0.916667	0.990397	36	CN_2
ENST00000000442	ENSG00000173153	1492	GGACT	CN	0.906977	0.99437	43	CN_3
ENST00000000442	ENSG00000173153	1492	GGACT	CB	0.931373	0.990067	102	CB_1
ENST00000000442	ENSG00000173153	2182	AGACT	CB	0.467532	0.918011	77	CB_4
ENST00000000442	ENSG00000173153	2182	AGACT	CB	0.486339	0.908855	183	CB_2
ENST00000000442	ENSG00000173153	2182	AGACT	CN	0.471429	0.904081	70	CN_3
ENST00000000442	ENSG00000173153	2182	AGACT	CN	0.348485	0.916678	66	CN_4
ENST00000001146	ENSG00000003137	1267	GGACT	CB	0.515152	0.905699	33	CB_1
ENST00000001146	ENSG00000003137	1474	GGACA	CB	0.371429	0.979478	35	CB_2
ENST00000001146	ENSG00000003137	1684	GGACT	CB	0.870968	0.993342	31	CB_2
ENST00000001146	ENSG00000003137	1684	GGACT	CB	0.909091	0.996683	33	CB_1
ENST00000001146	ENSG00000003137	2305	GGACA	CB	0.6	0.982665	45	CB_1
ENST00000001146	ENSG00000003137	2305	GGACA	CB	0.475	0.93896	40	CB_2
ENST00000001146	ENSG00000003137	820	GGACC	CB	0.40625	0.906314	32	CB_1
ENST00000002501	ENSG00000003249	1108	GGACA	CN	0.810811	0.995589	37	CN_4
ENST00000002501	ENSG00000003249	1108	GGACA	CN	0.875	0.992911	104	CN_3
ENST00000002501	ENSG00000003249	1108	GGACA	PFC	0.905172	0.996755	232	PFC_3
ENST00000002501	ENSG00000003249	1108	GGACA	PFC	0.85	0.994299	160	PFC_4
ENST00000002501	ENSG00000003249	1108	GGACA	CN	0.929577	0.996018	71	CN_2
ENST00000002501	ENSG00000003249	1108	GGACA	CB	0.894737	0.996083	171	CB_1
ENST00000002501	ENSG00000003249	1108	GGACA	PFC	0.877828	0.994562	221	PFC_2
ENST00000002501	ENSG00000003249	1108	GGACA	PFC	0.864198	0.98792	162	PFC_1
ENST00000002501	ENSG00000003249	1108	GGACA	CB	0.883249	0.998326	197	CB_2
ENST00000002501	ENSG00000003249	1108	GGACA	CB	0.911504	0.998404	113	CB_4
ENST00000002501	ENSG00000003249	1333	AGACT	CB	0.614458	0.900874	249	CB_2
ENST00000002501	ENSG00000003249	571	GGACA	PFC	0.48062	0.938351	129	PFC_4
ENST00000002501	ENSG00000003249	571	GGACA	PFC	0.458128	0.954603	203	PFC_3
ENST00000002501	ENSG00000003249	571	GGACA	CB	0.491124	0.918386	169	CB_1
ENST00000002501	ENSG00000003249	571	GGACA	CN	0.421687	0.904704	83	CN_3
ENST00000002501	ENSG00000003249	571	GGACA	PFC	0.502538	0.943701	197	PFC_2
ENST00000002501	ENSG00000003249	571	GGACA	CB	0.441558	0.909375	77	CB_4
ENST00000002501	ENSG00000003249	604	GGACT	CN	0.574074	0.960511	54	CN_2
ENST00000002501	ENSG00000003249	604	GGACT	CB	0.541667	0.903787	168	CB_1
ENST00000002501	ENSG00000003249	604	GGACT	PFC	0.604278	0.966509	187	PFC_2
ENST00000002501	ENSG00000003249	604	GGACT	PFC	0.556391	0.948627	133	PFC_4
ENST00000002501	ENSG00000003249	604	GGACT	CB	0.543011	0.906082	186	CB_2
ENST00000002501	ENSG00000003249	604	GGACT	CN	0.604938	0.928841	81	CN_3
ENST00000002501	ENSG00000003249	604	GGACT	PFC	0.478632	0.955175	117	PFC_1
ENST00000002501	ENSG00000003249	604	GGACT	CN	0.676471	0.940944	34	CN_4
ENST00000002501	ENSG00000003249	604	GGACT	PFC	0.57561	0.963059	205	PFC_3
ENST00000002501	ENSG00000003249	604	GGACT	CB	0.581081	0.925216	74	CB_4
ENST00000002501	ENSG00000003249	830	GGACA	PFC	0.509804	0.907438	153	PFC_4
ENST00000002501	ENSG00000003249	830	GGACA	CB	0.58046	0.969282	174	CB_1
ENST00000002501	ENSG00000003249	830	GGACA	PFC	0.610577	0.973882	208	PFC_2
ENST00000002501	ENSG00000003249	830	GGACA	CN	0.580952	0.954731	105	CN_3
ENST00000002501	ENSG00000003249	830	GGACA	CN	0.611111	0.909169	72	CN_2
ENST00000002501	ENSG00000003249	830	GGACA	CB	0.643564	0.952851	101	CB_4
ENST00000002501	ENSG00000003249	830	GGACA	PFC	0.54185	0.911409	227	PFC_3
ENST00000002501	ENSG00000003249	830	GGACA	CB	0.604061	0.94433	197	CB_2
ENST00000002501	ENSG00000003249	997	GGACC	CN	0.375	0.903107	88	CN_2
ENST00000002596	ENSG00000002587	6086	AGACT	CB	0.560606	0.917508	66	CB_2
ENST00000002596	ENSG00000002587	6232	GGACT	CB	0.723077	0.945521	65	CB_2
ENST00000002596	ENSG00000002587	6232	GGACT	CB	0.666667	0.929396	36	CB_1
ENST00000002596	ENSG00000002587	6232	GGACT	CB	0.636364	0.927917	22	CB_4
ENST00000003100	ENSG00000001630	946	AGACA	PFC	0.672131	0.923916	61	PFC_2
ENST00000003100	ENSG00000001630	946	AGACA	PFC	0.633333	0.906422	30	PFC_1
ENST00000003302	ENSG00000048028	3011	GAACT	CB	0.52	0.922753	50	CB_2
ENST00000003302	ENSG00000048028	3011	GAACT	CB	0.518519	0.916884	27	CB_1
ENST00000003583	ENSG00000001460	1155	GGACT	CB	0.828571	0.993377	35	CB_2
ENST00000003583	ENSG00000001460	1155	GGACT	CB	1	0.996421	24	CB_1
ENST00000003583	ENSG00000001460	1187	AGACA	PFC	0.545455	0.939079	22	PFC_2
ENST00000003583	ENSG00000001460	1187	AGACA	PFC	0.47619	0.952579	21	PFC_3
ENST00000003583	ENSG00000001460	1223	AGACT	CB	0.866667	0.971182	30	CB_1
ENST00000003583	ENSG00000001460	1223	AGACT	CB	0.868421	0.956334	38	CB_2
ENST00000003583	ENSG00000001460	1223	AGACT	PFC	0.818182	0.950256	22	PFC_4
ENST00000003583	ENSG00000001460	1258	GGACA	PFC	0.608696	0.955096	23	PFC_3
ENST00000003583	ENSG00000001460	1258	GGACA	PFC	0.75	0.993939	24	PFC_2
ENST00000003583	ENSG00000001460	1258	GGACA	CB	0.692308	0.986472	39	CB_2
ENST00000003583	ENSG00000001460	1326	AGACT	CB	1	0.988107	25	CB_1
ENST00000003583	ENSG00000001460	1326	AGACT	CB	0.864865	0.975663	37	CB_2
ENST00000003583	ENSG00000001460	1335	GGACT	PFC	0.791667	0.997178	24	PFC_4
ENST00000003583	ENSG00000001460	1335	GGACT	CB	0.926829	0.994637	41	CB_2
ENST00000003583	ENSG00000001460	1335	GGACT	PFC	0.818182	0.992582	22	PFC_3
ENST00000003583	ENSG00000001460	1335	GGACT	PFC	0.909091	0.997757	22	PFC_2
ENST00000003583	ENSG00000001460	1335	GGACT	CB	0.870968	0.988009	31	CB_1
ENST00000003583	ENSG00000001460	1702	GGACT	CB	0.871795	0.974158	39	CB_1
ENST00000003583	ENSG00000001460	1702	GGACT	CB	0.977273	0.990896	44	CB_2
ENST00000003583	ENSG00000001460	1702	GGACT	PFC	0.724138	0.954937	29	PFC_2
ENST00000003583	ENSG00000001460	1702	GGACT	PFC	0.923077	0.990801	26	PFC_4
ENST00000003583	ENSG00000001460	1702	GGACT	PFC	0.88	0.990612	25	PFC_3
ENST00000003583	ENSG00000001460	1702	GGACT	PFC	0.904762	0.985335	21	PFC_1
ENST00000003583	ENSG00000001460	1888	TGACT	CB	0.431818	0.92326	44	CB_2
ENST00000003583	ENSG00000001460	2024	GGACT	CB	0.673077	0.908585	52	CB_1
ENST00000003583	ENSG00000001460	2024	GGACT	CB	0.769231	0.963166	26	CB_4
ENST00000003583	ENSG00000001460	2024	GGACT	PFC	0.55	0.958477	40	PFC_4
ENST00000003583	ENSG00000001460	2024	GGACT	PFC	0.7	0.938705	30	PFC_3
ENST00000003583	ENSG00000001460	2024	GGACT	CB	0.622642	0.966285	53	CB_2
ENST00000003583	ENSG00000001460	727	AGACT	CB	0.458333	0.906766	24	CB_1
ENST00000003912	ENSG00000001461	1691	AGACT	CB	0.609756	0.935623	41	CB_2
ENST00000003912	ENSG00000001461	1691	AGACT	CB	0.785714	0.975617	28	CB_1
ENST00000003912	ENSG00000001461	1691	AGACT	CB	0.75	0.968429	20	CB_4
ENST00000003912	ENSG00000001461	1793	GAACT	CB	0.5	0.976177	22	CB_4
ENST00000003912	ENSG00000001461	1793	GAACT	CB	0.678571	0.986651	28	CB_1
ENST00000003912	ENSG00000001461	1793	GAACT	CB	0.651163	0.955352	43	CB_2
ENST00000003912	ENSG00000001461	5213	GGACT	PFC	0.464286	0.916718	196	PFC_3
ENST00000004982	ENSG00000004776	1052	AGACA	CB	0.529412	0.939296	34	CB_4
ENST00000004982	ENSG00000004776	1052	AGACA	CB	0.630435	0.952199	46	CB_1
ENST00000004982	ENSG00000004776	1052	AGACA	CN	0.699422	0.909825	173	CN_2
ENST00000004982	ENSG00000004776	604	GGACT	PFC	0.71831	0.980456	71	PFC_2
ENST00000004982	ENSG00000004776	604	GGACT	PFC	0.642857	0.981516	56	PFC_3
ENST00000004982	ENSG00000004776	604	GGACT	CB	0.738095	0.97775	42	CB_2
ENST00000004982	ENSG00000004776	604	GGACT	PFC	0.694444	0.977025	72	PFC_4
ENST00000004982	ENSG00000004776	604	GGACT	CN	0.659341	0.943472	91	CN_4
ENST00000004982	ENSG00000004776	604	GGACT	CB	0.666667	0.96059	30	CB_1
ENST00000004982	ENSG00000004776	604	GGACT	CN	0.661654	0.955529	133	CN_2
ENST00000004982	ENSG00000004776	604	GGACT	CB	0.625	0.943303	24	CB_4
ENST00000004982	ENSG00000004776	604	GGACT	CN	0.659574	0.945296	94	CN_3
ENST00000004982	ENSG00000004776	604	GGACT	PFC	0.603175	0.95099	63	PFC_1
ENST00000004982	ENSG00000004776	651	GGACA	CB	0.487805	0.914865	41	CB_2
ENST00000004982	ENSG00000004776	651	GGACA	PFC	0.450704	0.900333	71	PFC_2
ENST00000004982	ENSG00000004776	651	GGACA	CB	0.478261	0.958404	23	CB_4
ENST00000004982	ENSG00000004776	651	GGACA	CB	0.46875	0.946539	32	CB_1
ENST00000004982	ENSG00000004776	651	GGACA	PFC	0.5	0.923922	58	PFC_3
ENST00000004982	ENSG00000004776	651	GGACA	CN	0.373737	0.922926	99	CN_3
ENST00000004982	ENSG00000004776	651	GGACA	CN	0.442748	0.932254	131	CN_2
ENST00000005178	ENSG00000004799	1465	GGACA	PFC	0.32	0.947359	25	PFC_2
ENST00000005178	ENSG00000004799	1465	GGACA	PFC	0.428571	0.90763	49	PFC_4
ENST00000005178	ENSG00000004799	1804	AGACT	PFC	0.478261	0.904062	23	PFC_1
ENST00000005257	ENSG00000006451	1048	GAACT	PFC	0.543478	0.927395	46	PFC_1
ENST00000005257	ENSG00000006451	1048	GAACT	PFC	0.469697	0.930868	66	PFC_3
ENST00000005257	ENSG00000006451	1048	GAACT	PFC	0.465517	0.93326	58	PFC_2
ENST00000005257	ENSG00000006451	990	TGACT	CB	0.531915	0.901547	94	CB_1
ENST00000005259	ENSG00000075790	4524	GGACT	CB	0.769231	0.985164	26	CB_2
ENST00000005259	ENSG00000075790	4524	GGACT	PFC	0.833333	0.989973	24	PFC_1
ENST00000005259	ENSG00000075790	4524	GGACT	CB	0.65	0.976587	20	CB_1
ENST00000005259	ENSG00000075790	4524	GGACT	PFC	0.666667	0.983791	27	PFC_4
ENST00000005259	ENSG00000075790	4524	GGACT	PFC	0.782609	0.992426	23	PFC_3
ENST00000005286	ENSG00000006118	3357	GGACT	CN	0.6	0.959247	240	CN_4
ENST00000005286	ENSG00000006118	3357	GGACT	PFC	0.640327	0.957514	367	PFC_1
ENST00000005286	ENSG00000006118	3357	GGACT	CB	0.754266	0.995832	293	CB_2
ENST00000005286	ENSG00000006118	3357	GGACT	CB	0.697595	0.97546	291	CB_1
ENST00000005286	ENSG00000006118	3357	GGACT	PFC	0.641414	0.976802	396	PFC_4
ENST00000005286	ENSG00000006118	3357	GGACT	PFC	0.742297	0.985361	357	PFC_2
ENST00000005286	ENSG00000006118	3357	GGACT	CN	0.658863	0.975494	299	CN_2
ENST00000005286	ENSG00000006118	3357	GGACT	PFC	0.734694	0.989958	245	PFC_3
ENST00000005286	ENSG00000006118	3357	GGACT	CB	0.75	0.994333	148	CB_4
ENST00000005286	ENSG00000006118	3357	GGACT	CN	0.72381	0.991784	315	CN_3
ENST00000005286	ENSG00000006118	3397	GGACC	PFC	0.635783	0.936693	313	PFC_1
ENST00000005286	ENSG00000006118	3397	GGACC	CB	0.825397	0.976087	126	CB_4
ENST00000005286	ENSG00000006118	3397	GGACC	PFC	0.682927	0.977481	369	PFC_4
ENST00000005286	ENSG00000006118	3397	GGACC	PFC	0.688596	0.983691	228	PFC_3
ENST00000005286	ENSG00000006118	3397	GGACC	CN	0.698529	0.981085	272	CN_3
ENST00000005286	ENSG00000006118	3397	GGACC	CN	0.631336	0.945809	217	CN_4
ENST00000005286	ENSG00000006118	3397	GGACC	CB	0.730769	0.975998	260	CB_1
ENST00000005286	ENSG00000006118	3397	GGACC	CB	0.816594	0.984293	229	CB_2
ENST00000005286	ENSG00000006118	3397	GGACC	CN	0.606897	0.96542	290	CN_2
ENST00000005286	ENSG00000006118	3397	GGACC	PFC	0.725076	0.971973	331	PFC_2
ENST00000005386	ENSG00000005175	2186	GGACT	CB	0.793103	0.986053	58	CB_2
ENST00000005386	ENSG00000005175	2186	GGACT	CB	0.689655	0.954653	29	CB_1
ENST00000005386	ENSG00000005175	3513	GGACA	PFC	0.47619	0.945226	21	PFC_3
ENST00000005386	ENSG00000005175	3513	GGACA	CB	0.520548	0.982373	73	CB_2
ENST00000005386	ENSG00000005175	3513	GGACA	CB	0.548387	0.959425	62	CB_1
ENST00000005386	ENSG00000005175	3513	GGACA	PFC	0.589744	0.982024	39	PFC_2
ENST00000005386	ENSG00000005175	3513	GGACA	CB	0.551724	0.979583	29	CB_4
ENST00000005386	ENSG00000005175	3616	GAACT	CB	0.567164	0.929433	67	CB_1
ENST00000005386	ENSG00000005175	3616	GAACT	PFC	0.522727	0.933722	44	PFC_2
ENST00000005386	ENSG00000005175	3691	GGACT	CB	0.657143	0.9103	35	CB_4
ENST00000005386	ENSG00000005175	3691	GGACT	CB	0.77027	0.94377	74	CB_2
ENST00000005386	ENSG00000005175	3691	GGACT	CB	0.661017	0.932856	59	CB_1
ENST00000005386	ENSG00000005175	3913	AGACT	CB	0.523077	0.912243	65	CB_1
ENST00000006053	ENSG00000006210	3133	GGACT	PFC	0.861502	0.968983	426	PFC_2
ENST00000006053	ENSG00000006210	3133	GGACT	CN	0.774194	0.943776	155	CN_4
ENST00000006053	ENSG00000006210	3133	GGACT	PFC	0.807843	0.951975	255	PFC_4
ENST00000006053	ENSG00000006210	3133	GGACT	CN	0.873638	0.961251	459	CN_3
ENST00000006053	ENSG00000006210	3133	GGACT	PFC	0.870091	0.958766	331	PFC_3
ENST00000006053	ENSG00000006210	3133	GGACT	CB	0.88764	0.958797	89	CB_2
ENST00000006053	ENSG00000006210	3133	GGACT	PFC	0.809061	0.959034	309	PFC_1
ENST00000006053	ENSG00000006210	3133	GGACT	CB	0.77551	0.948823	49	CB_1
ENST00000006053	ENSG00000006210	3133	GGACT	CN	0.801187	0.943639	337	CN_2
ENST00000006053	ENSG00000006210	746	GGACC	CN	0.410526	0.908502	95	CN_3
ENST00000006053	ENSG00000006210	746	GGACC	CN	0.424242	0.923569	33	CN_2
ENST00000006053	ENSG00000006210	746	GGACC	PFC	0.366071	0.938722	112	PFC_3
ENST00000006053	ENSG00000006210	746	GGACC	PFC	0.522727	0.979932	44	PFC_4
ENST00000006053	ENSG00000006210	831	GGACA	PFC	0.49697	0.921004	165	PFC_2
ENST00000006053	ENSG00000006210	831	GGACA	CN	0.5	0.911628	20	CN_4
ENST00000006053	ENSG00000006210	831	GGACA	PFC	0.531746	0.938238	126	PFC_3
ENST00000006053	ENSG00000006210	851	GAACT	CN	0.553191	0.954366	47	CN_2
ENST00000006053	ENSG00000006210	851	GAACT	PFC	0.517857	0.901413	56	PFC_4
ENST00000006053	ENSG00000006210	851	GAACT	PFC	0.575758	0.928792	132	PFC_3
ENST00000006053	ENSG00000006210	851	GAACT	CN	0.571429	0.970556	112	CN_3
ENST00000006053	ENSG00000006210	851	GAACT	PFC	0.5	0.960544	56	PFC_1
ENST00000006053	ENSG00000006210	908	GGACT	CN	0.7875	0.983426	80	CN_3
ENST00000006053	ENSG00000006210	908	GGACT	CN	0.6	0.925006	20	CN_4
ENST00000006053	ENSG00000006210	908	GGACT	CN	0.714286	0.962123	28	CN_2
ENST00000006275	ENSG00000007255	729	GGACT	CN	0.6	0.915037	35	CN_3
ENST00000006275	ENSG00000007255	729	GGACT	CN	0.588235	0.916412	34	CN_2
ENST00000007264	ENSG00000007376	1006	AGACT	PFC	0.777778	0.990731	27	PFC_4
ENST00000007264	ENSG00000007376	1006	AGACT	PFC	0.810811	0.997326	37	PFC_3
ENST00000007264	ENSG00000007376	1006	AGACT	PFC	0.769231	0.996182	26	PFC_2
ENST00000007264	ENSG00000007376	1006	AGACT	CB	0.847826	0.998941	46	CB_2
ENST00000007264	ENSG00000007376	1006	AGACT	CB	0.765957	0.992104	47	CB_1
ENST00000007264	ENSG00000007376	1006	AGACT	PFC	0.8	0.995147	25	PFC_1
ENST00000007264	ENSG00000007376	1114	GGACT	PFC	0.829268	0.989245	41	PFC_4
ENST00000007264	ENSG00000007376	1114	GGACT	CB	0.895522	0.99225	67	CB_2
ENST00000007264	ENSG00000007376	1114	GGACT	CB	0.878788	0.992363	66	CB_1
ENST00000007264	ENSG00000007376	1114	GGACT	PFC	0.909091	0.995242	44	PFC_2
ENST00000007264	ENSG00000007376	1114	GGACT	CB	0.9	0.994105	30	CB_4
ENST00000007264	ENSG00000007376	1114	GGACT	CN	0.8	0.97786	20	CN_2
ENST00000007264	ENSG00000007376	1114	GGACT	CN	0.9	0.990948	20	CN_4
ENST00000007264	ENSG00000007376	1114	GGACT	PFC	0.960784	0.994437	51	PFC_3
ENST00000007264	ENSG00000007376	1114	GGACT	PFC	0.918919	0.989745	37	PFC_1
ENST00000007264	ENSG00000007376	1114	GGACT	CN	0.925	0.995978	40	CN_3
ENST00000007264	ENSG00000007376	1291	GGACT	CB	0.849462	0.981828	93	CB_2
ENST00000007264	ENSG00000007376	1291	GGACT	PFC	0.932203	0.992304	59	PFC_2
ENST00000007264	ENSG00000007376	1291	GGACT	CB	0.891304	0.978214	46	CB_4
ENST00000007264	ENSG00000007376	1291	GGACT	PFC	0.914894	0.986453	47	PFC_4
ENST00000007264	ENSG00000007376	1291	GGACT	PFC	0.901639	0.988888	61	PFC_3
ENST00000007264	ENSG00000007376	1291	GGACT	CB	0.87013	0.97976	77	CB_1
ENST00000007264	ENSG00000007376	1291	GGACT	CN	0.918367	0.979103	49	CN_3
ENST00000007264	ENSG00000007376	1291	GGACT	CN	0.892857	0.991598	28	CN_2
ENST00000007264	ENSG00000007376	1291	GGACT	PFC	0.849057	0.974389	53	PFC_1
ENST00000007264	ENSG00000007376	1291	GGACT	CN	0.916667	0.98963	24	CN_4
ENST00000007264	ENSG00000007376	1411	GGACT	PFC	0.920635	0.997933	63	PFC_1
ENST00000007264	ENSG00000007376	1411	GGACT	PFC	0.955224	0.997417	67	PFC_2
ENST00000007264	ENSG00000007376	1411	GGACT	PFC	0.942857	0.998653	70	PFC_3
ENST00000007264	ENSG00000007376	1411	GGACT	CN	1	0.999207	34	CN_4
ENST00000007264	ENSG00000007376	1411	GGACT	CB	0.942308	0.997374	52	CB_4
ENST00000007264	ENSG00000007376	1411	GGACT	PFC	0.964286	0.998233	56	PFC_4
ENST00000007264	ENSG00000007376	1411	GGACT	CB	0.94382	0.997997	89	CB_1
ENST00000007264	ENSG00000007376	1411	GGACT	CN	0.946429	0.997338	56	CN_3
ENST00000007264	ENSG00000007376	1411	GGACT	CN	1	0.999305	34	CN_2
ENST00000007264	ENSG00000007376	1411	GGACT	CB	0.970297	0.998024	101	CB_2
ENST00000007264	ENSG00000007376	2013	GGACT	CB	0.46875	0.92899	96	CB_2
ENST00000007264	ENSG00000007376	2013	GGACT	CB	0.509091	0.951967	55	CB_4
ENST00000007264	ENSG00000007376	2034	TGACT	CN	0.518519	0.956533	27	CN_3
ENST00000007264	ENSG00000007376	2034	TGACT	PFC	0.72	0.967817	25	PFC_2
ENST00000007264	ENSG00000007376	2034	TGACT	PFC	0.62963	0.956098	27	PFC_3
ENST00000007264	ENSG00000007376	2034	TGACT	CB	0.666667	0.988262	42	CB_1
ENST00000007264	ENSG00000007376	2034	TGACT	PFC	0.617647	0.9474	34	PFC_1
ENST00000007264	ENSG00000007376	2034	TGACT	CB	0.659574	0.977113	47	CB_2
ENST00000007264	ENSG00000007376	2034	TGACT	PFC	0.52	0.916514	25	PFC_4
ENST00000007264	ENSG00000007376	2034	TGACT	CB	0.64	0.978306	25	CB_4
ENST00000007390	ENSG00000007520	1008	AGACT	PFC	0.575	0.907981	120	PFC_1
ENST00000007390	ENSG00000007520	1008	AGACT	PFC	0.666667	0.973774	129	PFC_3
ENST00000007390	ENSG00000007520	1008	AGACT	CN	0.619718	0.91765	142	CN_3
ENST00000007390	ENSG00000007520	1008	AGACT	CN	0.566372	0.930414	113	CN_4
ENST00000007390	ENSG00000007520	1008	AGACT	PFC	0.651685	0.97247	178	PFC_2
ENST00000007390	ENSG00000007520	1008	AGACT	CB	0.655172	0.965296	58	CB_4
ENST00000007390	ENSG00000007520	1008	AGACT	CB	0.654762	0.980163	168	CB_1
ENST00000007390	ENSG00000007520	1008	AGACT	PFC	0.626866	0.953838	134	PFC_4
ENST00000007390	ENSG00000007520	1008	AGACT	CB	0.684848	0.960234	165	CB_2
ENST00000007390	ENSG00000007520	1008	AGACT	CN	0.575	0.914889	120	CN_2
ENST00000007390	ENSG00000007520	1063	AGACA	CN	0.56338	0.939754	142	CN_3
ENST00000007390	ENSG00000007520	1063	AGACA	CB	0.62963	0.949931	54	CB_4
ENST00000007390	ENSG00000007520	1063	AGACA	CB	0.694118	0.982506	170	CB_2
ENST00000007390	ENSG00000007520	1063	AGACA	PFC	0.536	0.92463	125	PFC_1
ENST00000007390	ENSG00000007520	1063	AGACA	CN	0.495575	0.907199	113	CN_4
ENST00000007390	ENSG00000007520	1063	AGACA	PFC	0.548148	0.965208	135	PFC_3
ENST00000007390	ENSG00000007520	1063	AGACA	CB	0.65	0.943053	160	CB_1
ENST00000007390	ENSG00000007520	1063	AGACA	PFC	0.589888	0.948284	178	PFC_2
ENST00000007390	ENSG00000007520	1063	AGACA	PFC	0.664179	0.940302	134	PFC_4
ENST00000007390	ENSG00000007520	1063	AGACA	CN	0.525862	0.901288	116	CN_2
ENST00000007390	ENSG00000007520	1072	GGACA	CB	0.490909	0.940054	55	CB_4
ENST00000007390	ENSG00000007520	1118	GGACT	PFC	0.487805	0.905205	123	PFC_4
ENST00000007390	ENSG00000007520	1118	GGACT	CB	0.625806	0.937556	155	CB_2
ENST00000007390	ENSG00000007520	1118	GGACT	PFC	0.467836	0.916786	171	PFC_2
ENST00000007390	ENSG00000007520	1118	GGACT	CB	0.537037	0.905788	162	CB_1
ENST00000007390	ENSG00000007520	1118	GGACT	CB	0.690909	0.981195	55	CB_4
ENST00000007708	ENSG00000005882	1455	GGACT	CB	0.560526	0.966269	380	CB_1
ENST00000007708	ENSG00000005882	1455	GGACT	CB	0.5625	0.942259	288	CB_4
ENST00000007708	ENSG00000005882	1455	GGACT	CB	0.539101	0.93259	601	CB_2
ENST00000007708	ENSG00000005882	1891	GGACT	CB	0.464891	0.90662	413	CB_4
ENST00000008876	ENSG00000008735	2482	GGACT	CB	0.735849	0.978546	53	CB_2
ENST00000008876	ENSG00000008735	2482	GGACT	CB	0.675	0.970409	40	CB_1
ENST00000008876	ENSG00000008735	5409	GGACT	PFC	0.688172	0.958492	93	PFC_2
ENST00000008876	ENSG00000008735	5409	GGACT	CB	0.709677	0.955504	248	CB_1
ENST00000008876	ENSG00000008735	5409	GGACT	CN	0.670886	0.9537	79	CN_3
ENST00000008876	ENSG00000008735	5409	GGACT	PFC	0.584906	0.964762	53	PFC_3
ENST00000008876	ENSG00000008735	5409	GGACT	CN	0.606061	0.959493	66	CN_4
ENST00000008876	ENSG00000008735	5409	GGACT	CB	0.734234	0.987267	222	CB_2
ENST00000008876	ENSG00000008735	5409	GGACT	CN	0.654206	0.972584	107	CN_2
ENST00000008876	ENSG00000008735	5409	GGACT	PFC	0.69697	0.963235	99	PFC_4
ENST00000008876	ENSG00000008735	5409	GGACT	CB	0.784431	0.985157	167	CB_4
ENST00000011619	ENSG00000010017	228	GGACT	CB	0.387097	0.927669	31	CB_1
ENST00000011619	ENSG00000010017	2456	GGACT	PFC	0.434599	0.93195	237	PFC_2
ENST00000011619	ENSG00000010017	2456	GGACT	PFC	0.466258	0.913912	163	PFC_4
ENST00000011619	ENSG00000010017	2456	GGACT	CB	0.522472	0.949443	178	CB_2
ENST00000011691	ENSG00000008324	546	GAACT	CB	0.476636	0.918058	107	CB_4
ENST00000011691	ENSG00000008324	681	GGACA	CN	0.475248	0.906664	101	CN_2
ENST00000011691	ENSG00000008324	681	GGACA	PFC	0.539062	0.904791	128	PFC_2
ENST00000011700	ENSG00000048707	10522	GAACT	PFC	0.452381	0.91143	42	PFC_2
ENST00000011700	ENSG00000048707	10522	GAACT	PFC	0.538462	0.912214	39	PFC_3
ENST00000011700	ENSG00000048707	10522	GAACT	PFC	0.567568	0.955178	37	PFC_4
ENST00000011700	ENSG00000048707	10522	GAACT	CN	0.56	0.923261	25	CN_4
ENST00000011700	ENSG00000048707	9592	AGACT	PFC	0.666667	0.963382	24	PFC_2
ENST00000011700	ENSG00000048707	9592	AGACT	PFC	0.8	0.987628	20	PFC_3
ENST00000011700	ENSG00000048707	9624	GGACT	PFC	0.807692	0.99144	26	PFC_2
ENST00000011700	ENSG00000048707	9624	GGACT	PFC	0.826087	0.993928	23	PFC_3
ENST00000011898	ENSG00000011105	1029	GGACT	CB	0.933333	0.995831	45	CB_1
ENST00000011898	ENSG00000011105	1029	GGACT	CB	0.953488	0.997721	43	CB_2
ENST00000011898	ENSG00000011105	1559	GGACA	CB	0.416667	0.958759	36	CB_4
ENST00000011898	ENSG00000011105	3424	TGACT	CB	0.52292	0.918291	589	CB_1
ENST00000011898	ENSG00000011105	3424	TGACT	CB	0.478754	0.929467	353	CB_4
ENST00000012134	ENSG00000010818	4358	AGACA	CB	0.666667	0.939628	30	CB_1
ENST00000012134	ENSG00000010818	4358	AGACA	CB	0.621622	0.929473	37	CB_2
ENST00000012134	ENSG00000010818	4904	GGACA	CB	0.658537	0.962329	41	CB_1
ENST00000012134	ENSG00000010818	4904	GGACA	CB	0.725	0.980491	40	CB_2
ENST00000012134	ENSG00000010818	4904	GGACA	PFC	0.571429	0.975145	21	PFC_2
ENST00000012134	ENSG00000010818	5009	AGACT	CB	0.871795	0.932515	39	CB_1
ENST00000012134	ENSG00000010818	5009	AGACT	CB	0.861111	0.936989	36	CB_2
ENST00000012134	ENSG00000010818	5176	GGACA	CB	0.45	0.974048	40	CB_2
ENST00000012134	ENSG00000010818	5658	GGACA	CB	0.5	0.925104	48	CB_2
ENST00000012134	ENSG00000010818	6667	GGACA	CB	0.733333	0.978339	90	CB_1
ENST00000012134	ENSG00000010818	6667	GGACA	CB	0.814433	0.984783	97	CB_2
ENST00000012134	ENSG00000010818	6667	GGACA	CB	0.844444	0.98036	45	CB_4
ENST00000012134	ENSG00000010818	6798	GGACT	CN	0.875	0.998851	40	CN_3
ENST00000012134	ENSG00000010818	6798	GGACT	CB	0.954023	0.99864	87	CB_1
ENST00000012134	ENSG00000010818	6798	GGACT	CB	0.95122	0.998906	41	CB_4
ENST00000012134	ENSG00000010818	6798	GGACT	CB	0.977778	0.999281	90	CB_2
ENST00000012134	ENSG00000010818	6798	GGACT	CN	1	0.999109	20	CN_2
ENST00000012134	ENSG00000010818	6816	AGACA	CB	0.45045	0.956513	111	CB_1
ENST00000012134	ENSG00000010818	6816	AGACA	CB	0.415094	0.900582	106	CB_2
ENST00000012134	ENSG00000010818	6816	AGACA	PFC	0.3	0.907513	20	PFC_4
ENST00000012134	ENSG00000010818	6825	GGACA	PFC	0.515152	0.938469	66	PFC_3
ENST00000012134	ENSG00000010818	6825	GGACA	CB	0.590909	0.955195	44	CB_4
ENST00000012134	ENSG00000010818	6825	GGACA	PFC	0.487179	0.912177	78	PFC_2
ENST00000012134	ENSG00000010818	6825	GGACA	CN	0.465116	0.903241	43	CN_3
ENST00000012134	ENSG00000010818	6888	GGACT	CB	0.758621	0.980208	58	CB_1
ENST00000012134	ENSG00000010818	6888	GGACT	CB	0.806452	0.988501	31	CB_4
ENST00000012134	ENSG00000010818	6888	GGACT	CB	0.743243	0.994829	74	CB_2
ENST00000012134	ENSG00000010818	6888	GGACT	PFC	0.674419	0.984337	43	PFC_3
ENST00000012134	ENSG00000010818	6888	GGACT	PFC	0.55814	0.968223	43	PFC_2
ENST00000012134	ENSG00000010818	6997	AGACA	CB	0.379032	0.917463	124	CB_2
ENST00000012134	ENSG00000010818	7252	GGACA	CB	0.425926	0.947553	54	CB_4
ENST00000012134	ENSG00000010818	7398	TGACT	CB	0.627737	0.938743	137	CB_2
ENST00000012134	ENSG00000010818	7398	TGACT	CB	0.657534	0.958767	146	CB_1
ENST00000012134	ENSG00000010818	7398	TGACT	PFC	0.697248	0.915493	109	PFC_2
ENST00000012134	ENSG00000010818	7596	GGACC	CB	0.442857	0.963181	70	CB_4
ENST00000012134	ENSG00000010818	7596	GGACC	PFC	0.463415	0.945459	123	PFC_2
ENST00000012134	ENSG00000010818	7596	GGACC	CN	0.477273	0.926686	44	CN_2
ENST00000012134	ENSG00000010818	7596	GGACC	CN	0.470588	0.945345	68	CN_3
ENST00000012134	ENSG00000010818	7596	GGACC	PFC	0.467391	0.918303	92	PFC_3
ENST00000012134	ENSG00000010818	7885	AGACA	CB	0.83237	0.992385	173	CB_1
ENST00000012134	ENSG00000010818	7885	AGACA	CN	0.756757	0.983681	74	CN_3
ENST00000012134	ENSG00000010818	7885	AGACA	PFC	0.931818	0.992055	44	PFC_4
ENST00000012134	ENSG00000010818	7885	AGACA	CB	0.813187	0.985258	91	CB_4
ENST00000012134	ENSG00000010818	7885	AGACA	PFC	0.753623	0.961351	69	PFC_1
ENST00000012134	ENSG00000010818	7885	AGACA	CB	0.859375	0.985377	192	CB_2
ENST00000012134	ENSG00000010818	7885	AGACA	PFC	0.803681	0.987972	163	PFC_2
ENST00000012134	ENSG00000010818	7885	AGACA	CN	0.821429	0.986394	56	CN_2
ENST00000012134	ENSG00000010818	7885	AGACA	PFC	0.810345	0.993155	116	PFC_3
ENST00000012134	ENSG00000010818	7938	TGACT	PFC	0.632653	0.919661	49	PFC_1
ENST00000012134	ENSG00000010818	7938	TGACT	CN	0.685714	0.966318	35	CN_2
ENST00000012134	ENSG00000010818	7938	TGACT	PFC	0.577778	0.949527	90	PFC_2
ENST00000012134	ENSG00000010818	7938	TGACT	CN	0.666667	0.951744	54	CN_3
ENST00000012134	ENSG00000010818	7938	TGACT	PFC	0.607143	0.910276	28	PFC_4
ENST00000012134	ENSG00000010818	7938	TGACT	PFC	0.649351	0.969449	77	PFC_3
ENST00000012134	ENSG00000010818	7938	TGACT	CB	0.68	0.955086	100	CB_1
ENST00000012134	ENSG00000010818	7938	TGACT	CB	0.666667	0.953407	117	CB_2
ENST00000012134	ENSG00000010818	7959	GGACA	CB	0.715686	0.958625	204	CB_2
ENST00000012134	ENSG00000010818	7959	GGACA	CN	0.705882	0.983228	85	CN_3
ENST00000012134	ENSG00000010818	7959	GGACA	CB	0.703297	0.967674	91	CB_4
ENST00000012134	ENSG00000010818	7959	GGACA	CN	0.688525	0.973888	61	CN_2
ENST00000012134	ENSG00000010818	7959	GGACA	PFC	0.777778	0.965332	45	PFC_4
ENST00000012134	ENSG00000010818	7959	GGACA	PFC	0.61039	0.975025	77	PFC_1
ENST00000012134	ENSG00000010818	7959	GGACA	CB	0.715116	0.961463	172	CB_1
ENST00000012134	ENSG00000010818	7959	GGACA	PFC	0.751515	0.960038	165	PFC_2
ENST00000012134	ENSG00000010818	7959	GGACA	PFC	0.752137	0.977328	117	PFC_3
ENST00000012134	ENSG00000010818	7979	AGACT	CN	0.945455	0.967044	55	CN_2
ENST00000012134	ENSG00000010818	7979	AGACT	CN	0.921053	0.972116	76	CN_3
ENST00000012134	ENSG00000010818	7979	AGACT	CB	0.95122	0.976841	82	CB_4
ENST00000012134	ENSG00000010818	7979	AGACT	PFC	0.942029	0.966216	69	PFC_1
ENST00000012134	ENSG00000010818	7979	AGACT	CB	0.973262	0.977482	187	CB_2
ENST00000012134	ENSG00000010818	7979	AGACT	PFC	1	0.983509	41	PFC_4
ENST00000012134	ENSG00000010818	7979	AGACT	PFC	0.955357	0.967857	112	PFC_3
ENST00000012134	ENSG00000010818	7979	AGACT	CB	0.975	0.975401	160	CB_1
ENST00000012134	ENSG00000010818	7979	AGACT	PFC	0.973154	0.976161	149	PFC_2
ENST00000012134	ENSG00000010818	8037	GGACT	PFC	0.904762	0.98503	105	PFC_2
ENST00000012134	ENSG00000010818	8037	GGACT	CB	0.923729	0.992024	118	CB_2
ENST00000012134	ENSG00000010818	8037	GGACT	CN	0.869565	0.98674	46	CN_2
ENST00000012134	ENSG00000010818	8037	GGACT	CN	0.912281	0.987092	57	CN_3
ENST00000012134	ENSG00000010818	8037	GGACT	PFC	0.97619	0.992209	84	PFC_3
ENST00000012134	ENSG00000010818	8037	GGACT	CB	0.961538	0.990102	104	CB_1
ENST00000012134	ENSG00000010818	8037	GGACT	PFC	1	0.992662	32	PFC_4
ENST00000012134	ENSG00000010818	8037	GGACT	PFC	0.90566	0.991279	53	PFC_1
ENST00000012134	ENSG00000010818	8037	GGACT	CB	0.890909	0.98788	55	CB_4
ENST00000012134	ENSG00000010818	8133	AGACT	PFC	0.965909	0.982007	88	PFC_1
ENST00000012134	ENSG00000010818	8133	AGACT	CN	0.925532	0.977591	94	CN_3
ENST00000012134	ENSG00000010818	8133	AGACT	CB	0.985222	0.980151	203	CB_2
ENST00000012134	ENSG00000010818	8133	AGACT	CB	0.936842	0.970719	95	CB_4
ENST00000012134	ENSG00000010818	8133	AGACT	PFC	0.867769	0.971001	121	PFC_3
ENST00000012134	ENSG00000010818	8133	AGACT	CB	0.963158	0.985481	190	CB_1
ENST00000012134	ENSG00000010818	8133	AGACT	CN	0.909091	0.971922	66	CN_2
ENST00000012134	ENSG00000010818	8133	AGACT	PFC	0.962264	0.988402	53	PFC_4
ENST00000012134	ENSG00000010818	8133	AGACT	PFC	0.959064	0.984199	171	PFC_2
ENST00000012134	ENSG00000010818	8471	GGACA	CN	0.540541	0.937084	74	CN_2
ENST00000012134	ENSG00000010818	8471	GGACA	CN	0.558824	0.92096	102	CN_3
ENST00000012134	ENSG00000010818	8471	GGACA	PFC	0.507937	0.928162	63	PFC_4
ENST00000012134	ENSG00000010818	8471	GGACA	CB	0.694915	0.970001	177	CB_1
ENST00000012134	ENSG00000010818	8471	GGACA	CB	0.765	0.954305	200	CB_2
ENST00000012134	ENSG00000010818	8471	GGACA	CB	0.691358	0.966611	81	CB_4
ENST00000012134	ENSG00000010818	9135	GGACT	PFC	0.773585	0.967936	159	PFC_1
ENST00000012134	ENSG00000010818	9135	GGACT	PFC	0.732673	0.956431	101	PFC_4
ENST00000012134	ENSG00000010818	9135	GGACT	CN	0.736842	0.979737	38	CN_4
ENST00000012134	ENSG00000010818	9135	GGACT	CB	0.830357	0.976134	224	CB_1
ENST00000012134	ENSG00000010818	9135	GGACT	CN	0.757225	0.982774	173	CN_3
ENST00000012134	ENSG00000010818	9135	GGACT	PFC	0.816254	0.986391	283	PFC_2
ENST00000012134	ENSG00000010818	9135	GGACT	CB	0.846847	0.985993	111	CB_4
ENST00000012134	ENSG00000010818	9135	GGACT	CN	0.715517	0.941414	116	CN_2
ENST00000012134	ENSG00000010818	9135	GGACT	PFC	0.78744	0.984572	207	PFC_3
ENST00000012134	ENSG00000010818	9135	GGACT	CB	0.88755	0.98884	249	CB_2
ENST00000012134	ENSG00000010818	9286	GGACT	CN	0.8	0.97466	55	CN_4
ENST00000012134	ENSG00000010818	9286	GGACT	PFC	0.880795	0.994208	151	PFC_4
ENST00000012134	ENSG00000010818	9286	GGACT	PFC	0.831224	0.992934	237	PFC_3
ENST00000012134	ENSG00000010818	9286	GGACT	PFC	0.858065	0.991997	310	PFC_2
ENST00000012134	ENSG00000010818	9286	GGACT	CB	0.912409	0.993553	137	CB_4
ENST00000012134	ENSG00000010818	9286	GGACT	CN	0.876652	0.990265	227	CN_3
ENST00000012134	ENSG00000010818	9286	GGACT	PFC	0.84507	0.987963	213	PFC_1
ENST00000012134	ENSG00000010818	9286	GGACT	CN	0.845304	0.990853	181	CN_2
ENST00000012134	ENSG00000010818	9286	GGACT	CB	0.909091	0.991546	275	CB_1
ENST00000012134	ENSG00000010818	9286	GGACT	CB	0.918089	0.994635	293	CB_2
ENST00000012134	ENSG00000010818	9483	GAACT	CB	0.401338	0.940426	299	CB_2
ENST00000013070	ENSG00000012963	1504	TGACT	CB	0.510417	0.924435	96	CB_2
ENST00000013070	ENSG00000012963	958	GAACT	CB	0.553571	0.938879	56	CB_1
ENST00000013807	ENSG00000012061	937	GGACA	PFC	0.565217	0.956785	23	PFC_3
ENST00000014930	ENSG00000013583	790	GGACA	CB	0.433333	0.921631	150	CB_2
ENST00000016946	ENSG00000015568	3245	AGACT	CB	0.724138	0.972569	29	CB_1
ENST00000016946	ENSG00000015568	3245	AGACT	CB	0.73913	0.971636	23	CB_2
ENST00000016946	ENSG00000015568	3304	GAACT	PFC	0.46875	0.952401	32	PFC_2
ENST00000016946	ENSG00000015568	3760	GGACT	CB	0.727273	0.984885	33	CB_2
ENST00000016946	ENSG00000015568	3760	GGACT	PFC	0.925926	0.994198	27	PFC_3
ENST00000016946	ENSG00000015568	3760	GGACT	CB	0.875	0.994209	32	CB_1
ENST00000016946	ENSG00000015568	3760	GGACT	PFC	0.846154	0.990602	39	PFC_2
ENST00000016946	ENSG00000015568	3760	GGACT	CB	0.8	0.994221	20	CB_4
ENST00000016946	ENSG00000015568	4097	GGACT	CB	0.65	0.968637	40	CB_1
ENST00000016946	ENSG00000015568	4097	GGACT	CB	0.517241	0.91865	29	CB_4
ENST00000016946	ENSG00000015568	4097	GGACT	CB	0.585366	0.954266	41	CB_2
ENST00000016946	ENSG00000015568	4097	GGACT	PFC	0.428571	0.921005	42	PFC_3
ENST00000016946	ENSG00000015568	4153	GGACA	CB	0.894737	0.994395	38	CB_1
ENST00000016946	ENSG00000015568	4153	GGACA	PFC	0.840909	0.994157	44	PFC_2
ENST00000016946	ENSG00000015568	4153	GGACA	PFC	0.75	0.985067	20	PFC_1
ENST00000016946	ENSG00000015568	4153	GGACA	CB	0.891892	0.996274	37	CB_2
ENST00000016946	ENSG00000015568	4153	GGACA	PFC	0.780488	0.991006	41	PFC_3
ENST00000016946	ENSG00000015568	4153	GGACA	CB	0.724138	0.986492	29	CB_4
ENST00000016946	ENSG00000015568	4424	GGACA	CB	0.45	0.901485	40	CB_4
ENST00000016946	ENSG00000015568	4424	GGACA	CB	0.492308	0.960152	65	CB_2
ENST00000016946	ENSG00000015568	4445	GGACT	PFC	0.821918	0.992577	73	PFC_2
ENST00000016946	ENSG00000015568	4445	GGACT	PFC	0.864865	0.993301	37	PFC_1
ENST00000016946	ENSG00000015568	4445	GGACT	CB	0.929577	0.992969	71	CB_2
ENST00000016946	ENSG00000015568	4445	GGACT	CB	0.871795	0.986436	39	CB_4
ENST00000016946	ENSG00000015568	4445	GGACT	PFC	0.944444	0.996545	54	PFC_3
ENST00000016946	ENSG00000015568	4445	GGACT	CB	0.982143	0.993573	56	CB_1
ENST00000016946	ENSG00000015568	4445	GGACT	PFC	0.92	0.990255	25	PFC_4
ENST00000016946	ENSG00000015568	4670	GGACA	CB	0.5	0.976279	78	CB_2
ENST00000016946	ENSG00000015568	4670	GGACA	CB	0.384615	0.935224	65	CB_1
ENST00000016946	ENSG00000015568	4966	GAACT	PFC	0.561644	0.967766	73	PFC_3
ENST00000016946	ENSG00000015568	4966	GAACT	PFC	0.675	0.986771	40	PFC_4
ENST00000016946	ENSG00000015568	4966	GAACT	CB	0.578313	0.959847	83	CB_2
ENST00000016946	ENSG00000015568	4966	GAACT	CB	0.529412	0.958068	68	CB_1
ENST00000016946	ENSG00000015568	4966	GAACT	PFC	0.597826	0.947915	92	PFC_2
ENST00000016946	ENSG00000015568	4966	GAACT	CB	0.634146	0.957002	41	CB_4
ENST00000016946	ENSG00000015568	4966	GAACT	PFC	0.574468	0.93948	47	PFC_1
ENST00000016946	ENSG00000015568	4977	GAACT	PFC	0.5	0.920153	46	PFC_4
ENST00000016946	ENSG00000015568	4977	GAACT	PFC	0.575	0.979214	80	PFC_3
ENST00000016946	ENSG00000015568	4977	GAACT	CB	0.644444	0.967349	45	CB_4
ENST00000016946	ENSG00000015568	4977	GAACT	CB	0.592105	0.944149	76	CB_1
ENST00000016946	ENSG00000015568	4977	GAACT	PFC	0.55	0.954343	100	PFC_2
ENST00000016946	ENSG00000015568	5485	GGACT	CB	0.852174	0.967995	115	CB_2
ENST00000016946	ENSG00000015568	5485	GGACT	CB	0.83871	0.979074	93	CB_1
ENST00000016946	ENSG00000015568	5485	GGACT	PFC	0.746988	0.963388	83	PFC_1
ENST00000016946	ENSG00000015568	5485	GGACT	CB	0.814815	0.986234	54	CB_4
ENST00000016946	ENSG00000015568	5485	GGACT	PFC	0.848485	0.981188	99	PFC_3
ENST00000016946	ENSG00000015568	5485	GGACT	PFC	0.739496	0.968292	119	PFC_2
ENST00000016946	ENSG00000015568	5485	GGACT	PFC	0.75	0.947538	64	PFC_4
ENST00000019019	ENSG00000068438	1483	GAACT	PFC	0.525424	0.908592	59	PFC_2
ENST00000019317	ENSG00000017797	2222	AGACT	PFC	0.857143	0.999269	21	PFC_2
ENST00000019317	ENSG00000017797	2222	AGACT	PFC	0.782609	0.99434	23	PFC_3
ENST00000019317	ENSG00000017797	2222	AGACT	CB	0.769231	0.997564	26	CB_1
ENST00000019317	ENSG00000017797	2222	AGACT	CB	0.888889	0.999303	27	CB_2
ENST00000019317	ENSG00000017797	2231	GGACC	CB	0.666667	0.974998	27	CB_1
ENST00000019317	ENSG00000017797	2231	GGACC	CB	0.592593	0.929057	27	CB_2
ENST00000019317	ENSG00000017797	2231	GGACC	PFC	0.608696	0.988611	23	PFC_3
ENST00000019317	ENSG00000017797	2231	GGACC	PFC	0.7	0.993448	20	PFC_2
ENST00000019317	ENSG00000017797	2310	AGACT	CB	0.964286	0.989643	28	CB_1
ENST00000019317	ENSG00000017797	2310	AGACT	CB	0.931034	0.989252	29	CB_2
ENST00000019317	ENSG00000017797	2399	GGACA	CB	0.62069	0.981456	29	CB_1
ENST00000019317	ENSG00000017797	2399	GGACA	CB	0.645161	0.967382	31	CB_2
ENST00000019317	ENSG00000017797	2704	TGACT	CB	0.5	0.970617	38	CB_2
ENST00000019317	ENSG00000017797	2704	TGACT	CB	0.533333	0.927234	30	CB_1
ENST00000019317	ENSG00000017797	3150	GGACT	CB	0.913043	0.990717	23	CB_1
ENST00000019317	ENSG00000017797	3150	GGACT	PFC	0.772727	0.985795	22	PFC_3
ENST00000019317	ENSG00000017797	3150	GGACT	PFC	0.809524	0.992313	21	PFC_4
ENST00000019317	ENSG00000017797	3150	GGACT	PFC	0.85	0.992706	20	PFC_2
ENST00000019317	ENSG00000017797	3150	GGACT	CB	0.8	0.994556	20	CB_4
ENST00000019317	ENSG00000017797	3150	GGACT	CB	0.827586	0.99117	29	CB_2
ENST00000019317	ENSG00000017797	4114	GGACT	CB	0.591837	0.939217	49	CB_1
ENST00000019317	ENSG00000017797	4114	GGACT	CB	0.676471	0.953501	34	CB_4
ENST00000019317	ENSG00000017797	4114	GGACT	PFC	0.577778	0.931048	45	PFC_2
ENST00000019317	ENSG00000017797	4239	GGACT	PFC	0.348837	0.956239	43	PFC_2
ENST00000019317	ENSG00000017797	4239	GGACT	CB	0.692308	0.986346	52	CB_2
ENST00000019317	ENSG00000017797	4239	GGACT	PFC	0.453125	0.97048	64	PFC_1
ENST00000019317	ENSG00000017797	4239	GGACT	PFC	0.477273	0.987682	44	PFC_3
ENST00000019317	ENSG00000017797	4239	GGACT	CB	0.62	0.989049	50	CB_1
ENST00000019317	ENSG00000017797	4239	GGACT	CB	0.677419	0.983872	31	CB_4
ENST00000019317	ENSG00000017797	4239	GGACT	PFC	0.526316	0.952634	57	PFC_4
ENST00000020673	ENSG00000059915	1602	GGACA	CB	0.44	0.933544	25	CB_1
ENST00000020673	ENSG00000059915	1602	GGACA	PFC	0.5	0.96452	34	PFC_3
ENST00000020673	ENSG00000059915	1602	GGACA	CB	0.555556	0.94139	27	CB_2
ENST00000020926	ENSG00000019505	2226	GGACT	PFC	0.62766	0.909748	94	PFC_3
ENST00000020926	ENSG00000019505	2226	GGACT	PFC	0.791667	0.945904	24	PFC_4
ENST00000020926	ENSG00000019505	2226	GGACT	CB	0.763636	0.978982	55	CB_4
ENST00000020926	ENSG00000019505	2226	GGACT	CB	0.708661	0.978548	127	CB_2
ENST00000020926	ENSG00000019505	2226	GGACT	CB	0.73913	0.970277	92	CB_1
ENST00000020926	ENSG00000019505	2226	GGACT	PFC	0.71875	0.945309	128	PFC_2
ENST00000022615	ENSG00000078668	1044	GAACT	CB	0.517199	0.936969	814	CB_1
ENST00000022615	ENSG00000078668	1044	GAACT	PFC	0.539782	0.947692	641	PFC_2
ENST00000022615	ENSG00000078668	1044	GAACT	PFC	0.522852	0.962309	547	PFC_3
ENST00000022615	ENSG00000078668	1044	GAACT	CN	0.513859	0.921836	469	CN_3
ENST00000022615	ENSG00000078668	1044	GAACT	CN	0.525292	0.911221	257	CN_4
ENST00000023939	ENSG00000022277	1427	AGACT	PFC	0.529412	0.910942	493	PFC_2
ENST00000023939	ENSG00000022277	1427	AGACT	PFC	0.508152	0.907514	368	PFC_3
ENST00000023939	ENSG00000022277	1427	AGACT	CB	0.633971	0.962634	418	CB_1
ENST00000023939	ENSG00000022277	1427	AGACT	CB	0.643299	0.947301	485	CB_2
ENST00000023939	ENSG00000022277	1427	AGACT	CB	0.597156	0.939151	211	CB_4
ENST00000025008	ENSG00000023287	2946	AGACT	CB	0.517241	0.938284	29	CB_2
ENST00000025008	ENSG00000023287	3376	GAACT	CB	0.652174	0.962184	23	CB_1
ENST00000025008	ENSG00000023287	3376	GAACT	CB	0.545455	0.93967	33	CB_2
ENST00000025008	ENSG00000023287	3504	GGACA	CB	0.411765	0.903156	34	CB_2
ENST00000025008	ENSG00000023287	3905	GAACT	CB	0.6	0.965493	35	CB_1
ENST00000025008	ENSG00000023287	4060	GAACT	PFC	0.631579	0.978247	38	PFC_2
ENST00000025008	ENSG00000023287	4060	GAACT	CB	0.5	0.937402	20	CB_4
ENST00000025008	ENSG00000023287	4060	GAACT	CB	0.608696	0.950358	46	CB_2
ENST00000025008	ENSG00000023287	4060	GAACT	PFC	0.65	0.987897	20	PFC_3
ENST00000025008	ENSG00000023287	4060	GAACT	CB	0.529412	0.971953	34	CB_1
ENST00000025008	ENSG00000023287	4060	GAACT	PFC	0.52381	0.905691	21	PFC_4
ENST00000025008	ENSG00000023287	4256	AGACT	CB	0.526316	0.919809	38	CB_1
ENST00000025008	ENSG00000023287	4256	AGACT	CB	0.55102	0.906134	49	CB_2
ENST00000025008	ENSG00000023287	4256	AGACT	PFC	0.478261	0.951184	23	PFC_3
ENST00000025008	ENSG00000023287	5319	GGACA	CN	0.757576	0.970369	33	CN_2
ENST00000025008	ENSG00000023287	5319	GGACA	CB	0.808219	0.993993	73	CB_1
ENST00000025008	ENSG00000023287	5319	GGACA	CB	0.757576	0.994224	33	CB_4
ENST00000025008	ENSG00000023287	5319	GGACA	CB	0.802326	0.992255	86	CB_2
ENST00000025008	ENSG00000023287	5319	GGACA	CN	0.851852	0.995191	27	CN_3
ENST00000025008	ENSG00000023287	5565	GGACC	CB	0.435185	0.901854	108	CB_2
ENST00000025301	ENSG00000023516	3239	AGACA	CB	0.8	0.955981	20	CB_1
ENST00000025301	ENSG00000023516	3239	AGACA	CB	0.677419	0.942871	31	CB_2
ENST00000025301	ENSG00000023516	3453	AGACA	CB	0.575758	0.933009	33	CB_2
ENST00000025301	ENSG00000023516	3453	AGACA	CB	0.55	0.941127	20	CB_1
ENST00000025301	ENSG00000023516	4399	GAACT	CB	0.545455	0.910512	33	CB_1
ENST00000025301	ENSG00000023516	4399	GAACT	CB	0.568627	0.963555	51	CB_2
ENST00000025301	ENSG00000023516	4399	GAACT	PFC	0.47619	0.943899	21	PFC_3
ENST00000025301	ENSG00000023516	4502	GGACC	CB	0.454545	0.952368	55	CB_2
ENST00000025301	ENSG00000023516	4502	GGACC	PFC	0.423077	0.955191	26	PFC_3
ENST00000025301	ENSG00000023516	4502	GGACC	PFC	0.413793	0.905161	29	PFC_2
ENST00000025301	ENSG00000023516	4957	GAACT	PFC	0.558824	0.974391	34	PFC_3
ENST00000025301	ENSG00000023516	4957	GAACT	PFC	0.648649	0.976739	37	PFC_2
ENST00000025301	ENSG00000023516	7092	GGACA	CB	0.461224	0.938079	245	CB_2
ENST00000025301	ENSG00000023516	7092	GGACA	PFC	0.423077	0.93812	208	PFC_2
ENST00000025301	ENSG00000023516	7092	GGACA	CB	0.5	0.905329	120	CB_4
ENST00000025301	ENSG00000023516	7092	GGACA	PFC	0.502857	0.918358	175	PFC_3
ENST00000025301	ENSG00000023516	7092	GGACA	PFC	0.428571	0.959949	77	PFC_1
ENST00000025301	ENSG00000023516	7725	GGACT	CB	0.570588	0.912928	170	CB_4
ENST00000026218	ENSG00000007541	2006	GGACC	CB	0.772727	0.99664	22	CB_1
ENST00000026218	ENSG00000007541	2006	GGACC	CB	0.75	0.998258	24	CB_2
ENST00000026218	ENSG00000007541	2767	GGACT	CB	0.62069	0.959364	29	CB_2
ENST00000026218	ENSG00000007541	2767	GGACT	CB	0.6	0.968193	35	CB_1
ENST00000026218	ENSG00000007541	2777	GGACT	PFC	0.511111	0.923664	45	PFC_2
ENST00000026218	ENSG00000007541	2777	GGACT	CB	0.605263	0.951755	38	CB_2
ENST00000029410	ENSG00000027847	1022	GGACT	PFC	0.9	0.980069	30	PFC_4
ENST00000029410	ENSG00000027847	1022	GGACT	PFC	0.827586	0.986818	29	PFC_3
ENST00000029410	ENSG00000027847	1022	GGACT	PFC	0.88	0.980777	25	PFC_1
ENST00000029410	ENSG00000027847	1022	GGACT	PFC	0.852941	0.979808	34	PFC_2
ENST00000029410	ENSG00000027847	1072	GGACA	PFC	0.730769	0.979694	26	PFC_2
ENST00000029410	ENSG00000027847	1072	GGACA	PFC	0.72	0.987769	25	PFC_4
ENST00000029410	ENSG00000027847	1072	GGACA	PFC	0.791667	0.951279	24	PFC_1
ENST00000029410	ENSG00000027847	1072	GGACA	PFC	0.814815	0.982397	27	PFC_3
ENST00000029410	ENSG00000027847	1118	GGACA	PFC	0.354839	0.913778	31	PFC_2
ENST00000029410	ENSG00000027847	599	GGACT	PFC	0.653846	0.9406	26	PFC_2
ENST00000029410	ENSG00000027847	599	GGACT	PFC	0.666667	0.90917	21	PFC_4
ENST00000031146	ENSG00000029364	4655	AGACT	PFC	0.504587	0.945546	109	PFC_2
ENST00000031146	ENSG00000029364	4655	AGACT	CN	0.512821	0.949303	78	CN_3
ENST00000031146	ENSG00000029364	4655	AGACT	CN	0.363636	0.913547	66	CN_4
ENST00000031146	ENSG00000029364	4655	AGACT	CB	0.441441	0.949616	111	CB_1
ENST00000031146	ENSG00000029364	5016	AGACT	CB	0.440367	0.914046	109	CB_2
ENST00000033079	ENSG00000031003	2485	GAACT	PFC	0.514286	0.92364	35	PFC_3
ENST00000033079	ENSG00000031003	3410	AGACT	PFC	0.872727	0.968665	55	PFC_2
ENST00000033079	ENSG00000031003	3410	AGACT	PFC	0.806452	0.954919	31	PFC_4
ENST00000033079	ENSG00000031003	3410	AGACT	CB	0.883333	0.942081	60	CB_4
ENST00000033079	ENSG00000031003	3410	AGACT	CB	0.941748	0.968903	103	CB_2
ENST00000033079	ENSG00000031003	3410	AGACT	PFC	0.888889	0.980501	36	PFC_1
ENST00000033079	ENSG00000031003	3410	AGACT	PFC	0.902439	0.983224	41	PFC_3
ENST00000033079	ENSG00000031003	3410	AGACT	CB	0.903226	0.975276	93	CB_1
ENST00000033079	ENSG00000031003	3486	AGACT	PFC	0.727273	0.984901	44	PFC_4
ENST00000033079	ENSG00000031003	3486	AGACT	PFC	0.916667	0.987196	60	PFC_3
ENST00000033079	ENSG00000031003	3486	AGACT	CN	0.862069	0.98008	58	CN_3
ENST00000033079	ENSG00000031003	3486	AGACT	CB	0.83871	0.987408	124	CB_1
ENST00000033079	ENSG00000031003	3486	AGACT	CB	0.885714	0.987295	70	CB_4
ENST00000033079	ENSG00000031003	3486	AGACT	CB	0.900763	0.990534	131	CB_2
ENST00000033079	ENSG00000031003	3486	AGACT	PFC	0.882353	0.995611	34	PFC_1
ENST00000033079	ENSG00000031003	3486	AGACT	PFC	0.876923	0.994238	65	PFC_2
ENST00000033079	ENSG00000031003	3486	AGACT	CN	0.75	0.979129	24	CN_2
ENST00000033079	ENSG00000031003	3515	GAACT	CN	0.490909	0.959377	55	CN_3
ENST00000033079	ENSG00000031003	3515	GAACT	PFC	0.528302	0.952372	53	PFC_3
ENST00000033079	ENSG00000031003	3515	GAACT	PFC	0.659091	0.972128	44	PFC_4
ENST00000033079	ENSG00000031003	3515	GAACT	CN	0.56	0.965872	25	CN_2
ENST00000033079	ENSG00000031003	3515	GAACT	CB	0.570175	0.946402	114	CB_1
ENST00000033079	ENSG00000031003	3515	GAACT	PFC	0.605263	0.967357	38	PFC_1
ENST00000033079	ENSG00000031003	3628	TGACT	PFC	0.661538	0.977762	65	PFC_3
ENST00000033079	ENSG00000031003	3628	TGACT	CN	0.683333	0.994302	60	CN_3
ENST00000033079	ENSG00000031003	3628	TGACT	PFC	0.716418	0.989438	67	PFC_2
ENST00000033079	ENSG00000031003	3628	TGACT	PFC	0.66	0.986363	50	PFC_4
ENST00000033079	ENSG00000031003	3628	TGACT	CB	0.816901	0.995958	142	CB_2
ENST00000033079	ENSG00000031003	3628	TGACT	CB	0.752	0.990039	125	CB_1
ENST00000033079	ENSG00000031003	3628	TGACT	PFC	0.613636	0.986239	44	PFC_1
ENST00000033079	ENSG00000031003	3628	TGACT	CB	0.753086	0.993461	81	CB_4
ENST00000033079	ENSG00000031003	3628	TGACT	CN	0.724138	0.962623	29	CN_2
ENST00000033079	ENSG00000031003	3707	AAACT	PFC	0.591837	0.930393	49	PFC_4
ENST00000033079	ENSG00000031003	3707	AAACT	CN	0.551724	0.958475	29	CN_2
ENST00000033079	ENSG00000031003	3707	AAACT	PFC	0.5	0.927639	72	PFC_2
ENST00000033079	ENSG00000031003	3707	AAACT	CB	0.616	0.95627	125	CB_1
ENST00000033079	ENSG00000031003	3707	AAACT	CB	0.605634	0.934285	142	CB_2
ENST00000033079	ENSG00000031003	3707	AAACT	PFC	0.603175	0.93767	63	PFC_3
ENST00000033079	ENSG00000031003	3899	GAACT	PFC	0.622642	0.976498	53	PFC_1
ENST00000033079	ENSG00000031003	3899	GAACT	CN	0.571429	0.951051	21	CN_4
ENST00000033079	ENSG00000031003	3899	GAACT	CB	0.674419	0.985328	86	CB_4
ENST00000033079	ENSG00000031003	3899	GAACT	PFC	0.682353	0.987425	85	PFC_2
ENST00000033079	ENSG00000031003	3899	GAACT	PFC	0.643836	0.969781	73	PFC_3
ENST00000033079	ENSG00000031003	3899	GAACT	CB	0.687943	0.967999	141	CB_1
ENST00000033079	ENSG00000031003	3899	GAACT	PFC	0.634921	0.924192	63	PFC_4
ENST00000033079	ENSG00000031003	3899	GAACT	CB	0.588235	0.954138	153	CB_2
ENST00000033079	ENSG00000031003	3899	GAACT	CN	0.619048	0.963037	42	CN_2
ENST00000033079	ENSG00000031003	3928	GGACT	CN	0.6	0.974542	20	CN_2
ENST00000033079	ENSG00000031003	3928	GGACT	PFC	0.883721	0.99129	43	PFC_4
ENST00000033079	ENSG00000031003	3928	GGACT	CB	0.82	0.994765	50	CB_4
ENST00000033079	ENSG00000031003	3928	GGACT	PFC	0.888889	0.993266	36	PFC_1
ENST00000033079	ENSG00000031003	3928	GGACT	PFC	0.836735	0.986915	49	PFC_2
ENST00000033079	ENSG00000031003	3928	GGACT	CB	0.906667	0.989792	75	CB_1
ENST00000033079	ENSG00000031003	3928	GGACT	PFC	0.826087	0.984971	46	PFC_3
ENST00000033079	ENSG00000031003	3928	GGACT	CB	0.871287	0.989695	101	CB_2
ENST00000033079	ENSG00000031003	3928	GGACT	CN	0.755556	0.984678	45	CN_3
ENST00000034275	ENSG00000031823	1692	GGACA	PFC	0.6	0.965886	40	PFC_4
ENST00000034275	ENSG00000031823	1692	GGACA	PFC	0.675	0.938832	40	PFC_1
ENST00000034275	ENSG00000031823	1692	GGACA	PFC	0.561404	0.965696	57	PFC_2
ENST00000034275	ENSG00000031823	1692	GGACA	CB	0.7	0.960514	50	CB_2
ENST00000034275	ENSG00000031823	1692	GGACA	CB	0.679245	0.977032	53	CB_1
ENST00000035307	ENSG00000033100	2639	GGACT	PFC	0.813953	0.968399	43	PFC_2
ENST00000035307	ENSG00000033100	2639	GGACT	PFC	0.75	0.960328	20	PFC_3
ENST00000035307	ENSG00000033100	3732	GAACT	PFC	0.475	0.920101	40	PFC_3
ENST00000035307	ENSG00000033100	3732	GAACT	CB	0.459459	0.908052	37	CB_2
ENST00000037869	ENSG00000035141	1180	AGACT	CB	0.419048	0.914421	105	CB_1
ENST00000037869	ENSG00000035141	1180	AGACT	CB	0.397849	0.908194	93	CB_2
ENST00000037869	ENSG00000035141	1275	GGACA	PFC	0.310345	0.906011	58	PFC_3
ENST00000037869	ENSG00000035141	401	GGACA	PFC	0.575758	0.905489	33	PFC_3
ENST00000037869	ENSG00000035141	401	GGACA	CN	0.478261	0.940752	23	CN_2
ENST00000037869	ENSG00000035141	401	GGACA	CB	0.55	0.958981	20	CB_4
ENST00000037869	ENSG00000035141	401	GGACA	CB	0.594595	0.924675	74	CB_2
ENST00000037869	ENSG00000035141	401	GGACA	PFC	0.512821	0.900751	39	PFC_2
ENST00000037869	ENSG00000035141	639	GGACA	CN	0.923077	0.995751	26	CN_3
ENST00000037869	ENSG00000035141	639	GGACA	CB	0.906977	0.989934	86	CB_2
ENST00000037869	ENSG00000035141	639	GGACA	CN	0.956522	0.993672	23	CN_2
ENST00000037869	ENSG00000035141	639	GGACA	CB	0.864865	0.984004	74	CB_1
ENST00000038176	ENSG00000035681	3007	GAACT	CB	0.514706	0.913505	68	CB_2
ENST00000038176	ENSG00000035681	3046	GGACT	CB	0.783333	0.987522	60	CB_2
ENST00000038176	ENSG00000035681	3046	GGACT	CN	0.617647	0.931758	34	CN_2
ENST00000038176	ENSG00000035681	3046	GGACT	CN	0.74359	0.980078	39	CN_3
ENST00000038176	ENSG00000035681	3046	GGACT	CB	0.693878	0.986878	49	CB_1
ENST00000038176	ENSG00000035681	3046	GGACT	CB	0.666667	0.974965	39	CB_4
ENST00000038176	ENSG00000035681	3046	GGACT	CN	0.553191	0.959423	47	CN_4
ENST00000040738	ENSG00000038219	9501	GGACA	PFC	0.26	0.922977	50	PFC_4
ENST00000040738	ENSG00000038219	9525	GAACT	PFC	0.509804	0.913297	51	PFC_4
ENST00000040738	ENSG00000038219	9525	GAACT	CB	0.429577	0.9085	142	CB_2
ENST00000040877	ENSG00000059588	4959	GAACT	CB	0.473684	0.920014	38	CB_2
ENST00000040877	ENSG00000059588	5001	GGACT	PFC	0.566667	0.901806	30	PFC_1
ENST00000042381	ENSG00000039523	1447	GGACT	PFC	0.45	0.914155	40	PFC_3
ENST00000042381	ENSG00000039523	1447	GGACT	CN	0.55	0.959199	20	CN_4
ENST00000042381	ENSG00000039523	1447	GGACT	CB	0.5625	0.974938	32	CB_4
ENST00000042381	ENSG00000039523	1447	GGACT	CN	0.666667	0.971714	36	CN_3
ENST00000042381	ENSG00000039523	1447	GGACT	PFC	0.607843	0.913911	51	PFC_2
ENST00000042381	ENSG00000039523	1447	GGACT	CB	0.685185	0.978459	54	CB_1
ENST00000042381	ENSG00000039523	1447	GGACT	CB	0.691176	0.989806	68	CB_2
ENST00000042381	ENSG00000039523	1447	GGACT	PFC	0.454545	0.951113	33	PFC_4
ENST00000042381	ENSG00000039523	1447	GGACT	CN	0.565217	0.972837	23	CN_2
ENST00000042381	ENSG00000039523	2157	GAACT	PFC	0.445652	0.945247	92	PFC_2
ENST00000042381	ENSG00000039523	2157	GAACT	PFC	0.585366	0.937824	41	PFC_1
ENST00000042381	ENSG00000039523	2157	GAACT	CB	0.577778	0.945159	45	CB_4
ENST00000043402	ENSG00000040608	1019	TGACT	CB	0.710383	0.964573	549	CB_2
ENST00000043402	ENSG00000040608	1019	TGACT	PFC	0.651316	0.946561	152	PFC_4
ENST00000043402	ENSG00000040608	1019	TGACT	CN	0.636364	0.901378	22	CN_4
ENST00000043402	ENSG00000040608	1019	TGACT	PFC	0.605072	0.930572	276	PFC_2
ENST00000043402	ENSG00000040608	1019	TGACT	CN	0.596774	0.921605	62	CN_3
ENST00000043402	ENSG00000040608	1019	TGACT	CB	0.750572	0.951184	437	CB_1
ENST00000043402	ENSG00000040608	1019	TGACT	CB	0.685864	0.932935	191	CB_4
ENST00000043402	ENSG00000040608	1367	TGACT	CN	0.625	0.959075	40	CN_3
ENST00000043402	ENSG00000040608	1367	TGACT	CB	0.648438	0.948204	128	CB_4
ENST00000043402	ENSG00000040608	1367	TGACT	CB	0.626263	0.9347	297	CB_1
ENST00000043402	ENSG00000040608	1367	TGACT	PFC	0.666667	0.958235	138	PFC_3
ENST00000043402	ENSG00000040608	1367	TGACT	PFC	0.744048	0.967174	168	PFC_2
ENST00000043402	ENSG00000040608	1367	TGACT	CB	0.670968	0.9723	310	CB_2
ENST00000043402	ENSG00000040608	1367	TGACT	CN	0.681818	0.93387	22	CN_2
ENST00000043402	ENSG00000040608	1367	TGACT	PFC	0.671533	0.960254	137	PFC_4
ENST00000043402	ENSG00000040608	1381	GGACT	PFC	0.885375	0.9852	253	PFC_3
ENST00000043402	ENSG00000040608	1381	GGACT	CN	0.888889	0.990991	45	CN_2
ENST00000043402	ENSG00000040608	1381	GGACT	CB	0.89141	0.985962	617	CB_2
ENST00000043402	ENSG00000040608	1381	GGACT	PFC	0.793388	0.982336	242	PFC_4
ENST00000043402	ENSG00000040608	1381	GGACT	CB	0.843687	0.978729	499	CB_1
ENST00000043402	ENSG00000040608	1381	GGACT	CN	0.9	0.981067	30	CN_4
ENST00000043402	ENSG00000040608	1381	GGACT	CN	0.876712	0.983279	73	CN_3
ENST00000043402	ENSG00000040608	1381	GGACT	PFC	0.858934	0.988986	319	PFC_2
ENST00000043402	ENSG00000040608	1381	GGACT	CB	0.881057	0.974722	227	CB_4
ENST00000043402	ENSG00000040608	1546	GGACT	PFC	0.783019	0.95304	318	PFC_2
ENST00000043402	ENSG00000040608	1546	GGACT	CN	0.673913	0.959668	46	CN_2
ENST00000043402	ENSG00000040608	1546	GGACT	PFC	0.732342	0.934815	269	PFC_4
ENST00000043402	ENSG00000040608	1546	GGACT	CB	0.787934	0.977465	547	CB_1
ENST00000043402	ENSG00000040608	1546	GGACT	PFC	0.810277	0.962477	253	PFC_3
ENST00000043402	ENSG00000040608	1546	GGACT	CB	0.760684	0.944169	234	CB_4
ENST00000043402	ENSG00000040608	1546	GGACT	CN	0.75	0.955982	36	CN_4
ENST00000043402	ENSG00000040608	1546	GGACT	CN	0.765432	0.961397	81	CN_3
ENST00000043402	ENSG00000040608	1546	GGACT	CB	0.789231	0.973957	650	CB_2
ENST00000043402	ENSG00000040608	1553	TGACT	CB	0.803347	0.973825	239	CB_4
ENST00000043402	ENSG00000040608	1553	TGACT	PFC	0.739414	0.969647	307	PFC_2
ENST00000043402	ENSG00000040608	1553	TGACT	PFC	0.739464	0.922358	261	PFC_4
ENST00000043402	ENSG00000040608	1553	TGACT	CB	0.758755	0.930655	514	CB_1
ENST00000043402	ENSG00000040608	1553	TGACT	CB	0.768405	0.962324	652	CB_2
ENST00000043402	ENSG00000040608	1553	TGACT	PFC	0.705645	0.921646	248	PFC_3
ENST00000043402	ENSG00000040608	1627	GGACA	PFC	0.8125	0.983721	256	PFC_3
ENST00000043402	ENSG00000040608	1627	GGACA	CB	0.807554	0.967834	556	CB_1
ENST00000043402	ENSG00000040608	1627	GGACA	CB	0.764521	0.975746	637	CB_2
ENST00000043402	ENSG00000040608	1627	GGACA	CN	0.807692	0.974639	52	CN_2
ENST00000043402	ENSG00000040608	1627	GGACA	PFC	0.78852	0.972924	331	PFC_2
ENST00000043402	ENSG00000040608	1627	GGACA	CN	0.742857	0.964175	35	CN_4
ENST00000043402	ENSG00000040608	1627	GGACA	CB	0.770213	0.962016	235	CB_4
ENST00000043402	ENSG00000040608	1627	GGACA	PFC	0.74902	0.942756	255	PFC_4
ENST00000043402	ENSG00000040608	1627	GGACA	CN	0.725275	0.907977	91	CN_3
ENST00000043402	ENSG00000040608	1658	GGACA	CN	0.740741	0.985239	27	CN_4
ENST00000043402	ENSG00000040608	1658	GGACA	CN	0.74	0.990225	50	CN_2
ENST00000043402	ENSG00000040608	1658	GGACA	CB	0.924242	0.99797	528	CB_2
ENST00000043402	ENSG00000040608	1658	GGACA	PFC	0.791489	0.993413	235	PFC_4
ENST00000043402	ENSG00000040608	1658	GGACA	PFC	0.764444	0.990367	225	PFC_3
ENST00000043402	ENSG00000040608	1658	GGACA	CB	0.895397	0.996036	478	CB_1
ENST00000043402	ENSG00000040608	1658	GGACA	CB	0.883598	0.997489	189	CB_4
ENST00000043402	ENSG00000040608	1658	GGACA	CN	0.833333	0.997755	84	CN_3
ENST00000043402	ENSG00000040608	1658	GGACA	PFC	0.774648	0.997279	284	PFC_2
ENST00000043402	ENSG00000040608	557	GGACC	CB	0.456	0.95107	125	CB_4
ENST00000043402	ENSG00000040608	557	GGACC	CB	0.567493	0.978776	363	CB_2
ENST00000043402	ENSG00000040608	557	GGACC	PFC	0.5625	0.968182	80	PFC_4
ENST00000043402	ENSG00000040608	557	GGACC	CB	0.532609	0.973056	276	CB_1
ENST00000043402	ENSG00000040608	557	GGACC	PFC	0.455224	0.919632	134	PFC_3
ENST00000043402	ENSG00000040608	557	GGACC	PFC	0.433735	0.96929	166	PFC_2
ENST00000043402	ENSG00000040608	590	GGACC	CB	0.503448	0.944316	145	CB_4
ENST00000043402	ENSG00000040608	590	GGACC	CB	0.47619	0.935857	315	CB_1
ENST00000043402	ENSG00000040608	590	GGACC	PFC	0.414141	0.930981	198	PFC_2
ENST00000043402	ENSG00000040608	590	GGACC	PFC	0.409639	0.940623	83	PFC_4
ENST00000043402	ENSG00000040608	590	GGACC	PFC	0.453333	0.912151	150	PFC_3
ENST00000043402	ENSG00000040608	590	GGACC	CB	0.52657	0.976541	414	CB_2
ENST00000052569	ENSG00000047932	1639	AGACT	CB	0.666667	0.949735	21	CB_4
ENST00000052569	ENSG00000047932	1639	AGACT	CB	0.586957	0.924882	46	CB_1
ENST00000052569	ENSG00000047932	1680	AGACT	CB	0.565217	0.928978	46	CB_1
ENST00000052569	ENSG00000047932	1680	AGACT	CB	0.561404	0.950144	57	CB_2
ENST00000052569	ENSG00000047932	3677	GGACT	PFC	0.459016	0.939545	61	PFC_4
ENST00000052569	ENSG00000047932	3677	GGACT	CB	0.539326	0.913853	89	CB_1
ENST00000052569	ENSG00000047932	3677	GGACT	PFC	0.425926	0.902671	54	PFC_3
ENST00000052569	ENSG00000047932	3899	GGACT	CB	0.519481	0.93802	77	CB_4
ENST00000052569	ENSG00000047932	4316	GGACT	CB	0.589744	0.942344	78	CB_4
ENST00000053469	ENSG00000287363	1599	GGACT	CN	0.65625	0.964093	32	CN_4
ENST00000053469	ENSG00000287363	1599	GGACT	CN	0.611111	0.940998	36	CN_3
ENST00000053469	ENSG00000287363	1842	GAACT	CN	0.325	0.90814	40	CN_4
ENST00000054650	ENSG00000041988	519	GGACA	CN	0.615385	0.921156	26	CN_2
ENST00000054650	ENSG00000041988	519	GGACA	PFC	0.478261	0.974245	23	PFC_1
ENST00000054650	ENSG00000041988	519	GGACA	PFC	0.666667	0.944348	39	PFC_2
ENST00000054650	ENSG00000041988	519	GGACA	PFC	0.6	0.983535	25	PFC_4
ENST00000054650	ENSG00000041988	708	GGACT	CN	0.807692	0.981548	26	CN_2
ENST00000054650	ENSG00000041988	708	GGACT	PFC	0.833333	0.988305	24	PFC_1
ENST00000054650	ENSG00000041988	708	GGACT	PFC	0.75	0.984876	36	PFC_4
ENST00000054650	ENSG00000041988	708	GGACT	PFC	0.826087	0.980936	46	PFC_2
ENST00000054650	ENSG00000041988	708	GGACT	PFC	0.862069	0.981035	29	PFC_3
ENST00000054650	ENSG00000041988	708	GGACT	CN	0.709677	0.975553	31	CN_3
ENST00000054650	ENSG00000041988	841	GGACT	CB	0.888889	0.993372	63	CB_2
ENST00000054650	ENSG00000041988	841	GGACT	CB	0.818182	0.98169	55	CB_1
ENST00000054650	ENSG00000041988	841	GGACT	CN	0.789474	0.990889	38	CN_3
ENST00000054650	ENSG00000041988	841	GGACT	CB	0.777778	0.993202	27	CB_4
ENST00000054650	ENSG00000041988	841	GGACT	CN	0.837838	0.984281	37	CN_2
ENST00000054650	ENSG00000041988	949	GGACA	CN	0.896552	0.990541	29	CN_2
ENST00000054650	ENSG00000041988	949	GGACA	PFC	0.833333	0.988189	48	PFC_2
ENST00000054650	ENSG00000041988	949	GGACA	PFC	0.818182	0.953345	33	PFC_1
ENST00000054650	ENSG00000041988	949	GGACA	CB	0.733333	0.968467	45	CB_1
ENST00000054650	ENSG00000041988	949	GGACA	PFC	0.658537	0.907841	41	PFC_4
ENST00000054650	ENSG00000041988	949	GGACA	CB	0.772727	0.950365	22	CB_4
ENST00000054650	ENSG00000041988	949	GGACA	CB	0.913793	0.984563	58	CB_2
ENST00000054650	ENSG00000041988	949	GGACA	CN	0.710526	0.93875	38	CN_3
ENST00000054650	ENSG00000041988	949	GGACA	PFC	0.777778	0.973463	27	PFC_3
ENST00000054650	ENSG00000041988	968	GGACA	PFC	0.957447	0.996504	47	PFC_2
ENST00000054650	ENSG00000041988	968	GGACA	PFC	1	0.998352	33	PFC_3
ENST00000054650	ENSG00000041988	968	GGACA	PFC	0.866667	0.98935	30	PFC_1
ENST00000054650	ENSG00000041988	968	GGACA	CB	0.886792	0.995944	53	CB_2
ENST00000054650	ENSG00000041988	968	GGACA	CN	0.852941	0.973052	34	CN_2
ENST00000054650	ENSG00000041988	968	GGACA	CB	0.923077	0.993619	26	CB_4
ENST00000054650	ENSG00000041988	968	GGACA	CN	0.928571	0.995484	42	CN_3
ENST00000054650	ENSG00000041988	968	GGACA	CB	0.959184	0.986792	49	CB_1
ENST00000054650	ENSG00000041988	968	GGACA	PFC	0.976744	0.987015	43	PFC_4
ENST00000055335	ENSG00000049769	2311	AGACT	CB	0.444444	0.908622	27	CB_1
ENST00000064571	ENSG00000054803	1090	GGACA	PFC	0.588889	0.96374	90	PFC_2
ENST00000064571	ENSG00000054803	1090	GGACA	PFC	0.65	0.988421	20	PFC_4
ENST00000064571	ENSG00000054803	1090	GGACA	PFC	0.597403	0.971928	77	PFC_3
ENST00000064571	ENSG00000054803	1452	GGACT	PFC	0.705426	0.986304	129	PFC_2
ENST00000064571	ENSG00000054803	1452	GGACT	PFC	0.609756	0.933529	41	PFC_4
ENST00000064571	ENSG00000054803	1452	GGACT	PFC	0.66129	0.976758	124	PFC_3
ENST00000064571	ENSG00000054803	192	GGACT	PFC	0.857143	0.99287	21	PFC_3
ENST00000064571	ENSG00000054803	192	GGACT	PFC	0.909091	0.996463	22	PFC_2
ENST00000064571	ENSG00000054803	2110	GGACT	PFC	0.851852	0.977937	135	PFC_4
ENST00000064571	ENSG00000054803	2110	GGACT	PFC	0.901734	0.979786	173	PFC_3
ENST00000064571	ENSG00000054803	2110	GGACT	PFC	0.94	0.990649	200	PFC_2
ENST00000064571	ENSG00000054803	2241	AGACT	PFC	0.865854	0.987998	164	PFC_4
ENST00000064571	ENSG00000054803	2241	AGACT	PFC	0.866972	0.992773	218	PFC_2
ENST00000064571	ENSG00000054803	2241	AGACT	PFC	0.865285	0.981413	193	PFC_3
ENST00000064571	ENSG00000054803	2318	GAACT	PFC	0.534979	0.947118	243	PFC_2
ENST00000064571	ENSG00000054803	534	GGACT	PFC	0.75	0.919291	32	PFC_2
ENST00000064571	ENSG00000054803	644	GGACC	PFC	0.522727	0.952227	44	PFC_2
ENST00000064571	ENSG00000054803	644	GGACC	PFC	0.444444	0.958661	36	PFC_3
ENST00000064571	ENSG00000054803	779	GGACC	PFC	0.615385	0.936282	39	PFC_3
ENST00000064571	ENSG00000054803	779	GGACC	PFC	0.434783	0.93017	46	PFC_2
ENST00000064571	ENSG00000054803	822	GGACT	PFC	0.857143	0.964041	49	PFC_2
ENST00000064571	ENSG00000054803	822	GGACT	PFC	0.844444	0.970755	45	PFC_3
ENST00000064778	ENSG00000054965	7039	GGACT	CB	0.341463	0.923999	41	CB_2
ENST00000072644	ENSG00000058799	1518	GGACT	PFC	0.863636	0.98575	66	PFC_2
ENST00000072644	ENSG00000058799	1518	GGACT	CN	0.9	0.986101	30	CN_3
ENST00000072644	ENSG00000058799	1518	GGACT	PFC	0.92	0.973786	50	PFC_4
ENST00000072644	ENSG00000058799	1518	GGACT	CN	0.888889	0.98267	36	CN_4
ENST00000072644	ENSG00000058799	1518	GGACT	CB	0.9	0.97457	30	CB_1
ENST00000072644	ENSG00000058799	1518	GGACT	CN	0.789474	0.97492	38	CN_2
ENST00000072644	ENSG00000058799	1518	GGACT	CB	0.9	0.983158	40	CB_2
ENST00000072644	ENSG00000058799	1518	GGACT	PFC	0.764706	0.960206	51	PFC_1
ENST00000072644	ENSG00000058799	1518	GGACT	PFC	0.933333	0.981202	60	PFC_3
ENST00000072644	ENSG00000058799	1788	GAACT	CB	0.517241	0.901175	29	CB_1
ENST00000072644	ENSG00000058799	1788	GAACT	CN	0.515152	0.950318	33	CN_4
ENST00000072644	ENSG00000058799	1788	GAACT	PFC	0.454545	0.928539	55	PFC_4
ENST00000072869	ENSG00000133597	1061	AGACT	PFC	0.636364	0.971057	66	PFC_3
ENST00000072869	ENSG00000133597	1061	AGACT	CN	0.592593	0.927733	27	CN_3
ENST00000072869	ENSG00000133597	1061	AGACT	CN	0.571429	0.967214	21	CN_4
ENST00000072869	ENSG00000133597	1061	AGACT	PFC	0.533333	0.948778	30	PFC_4
ENST00000072869	ENSG00000133597	1061	AGACT	PFC	0.588235	0.968869	51	PFC_2
ENST00000072869	ENSG00000133597	1061	AGACT	CB	0.745098	0.965332	51	CB_2
ENST00000072869	ENSG00000133597	1061	AGACT	CB	0.703125	0.970876	64	CB_1
ENST00000072869	ENSG00000133597	2357	GGACA	PFC	0.398374	0.907228	123	PFC_4
ENST00000072869	ENSG00000133597	2357	GGACA	PFC	0.485981	0.985932	107	PFC_3
ENST00000072869	ENSG00000133597	2357	GGACA	CB	0.5	0.955668	46	CB_4
ENST00000072869	ENSG00000133597	2357	GGACA	CB	0.425532	0.943327	94	CB_1
ENST00000072869	ENSG00000133597	2357	GGACA	PFC	0.411215	0.910838	107	PFC_2
ENST00000072869	ENSG00000133597	2357	GGACA	CB	0.460526	0.946286	76	CB_2
ENST00000072869	ENSG00000133597	457	GGACT	CN	0.5	0.912959	20	CN_4
ENST00000072869	ENSG00000133597	457	GGACT	CB	0.714286	0.966827	35	CB_2
ENST00000072869	ENSG00000133597	457	GGACT	PFC	0.674419	0.948858	43	PFC_3
ENST00000072869	ENSG00000133597	923	GGACT	PFC	0.923077	0.996283	26	PFC_4
ENST00000072869	ENSG00000133597	923	GGACT	PFC	1	0.997179	20	PFC_1
ENST00000072869	ENSG00000133597	923	GGACT	PFC	0.956522	0.997274	46	PFC_3
ENST00000072869	ENSG00000133597	923	GGACT	CB	0.840909	0.993089	44	CB_2
ENST00000072869	ENSG00000133597	923	GGACT	CB	0.877551	0.997723	49	CB_1
ENST00000072869	ENSG00000133597	923	GGACT	PFC	0.911765	0.990677	34	PFC_2
ENST00000075120	ENSG00000059804	1521	GGACT	CB	0.774648	0.972769	71	CB_2
ENST00000075120	ENSG00000059804	1521	GGACT	PFC	0.702128	0.970633	47	PFC_3
ENST00000075120	ENSG00000059804	1521	GGACT	CB	0.684211	0.945467	38	CB_1
ENST00000075120	ENSG00000059804	1521	GGACT	PFC	0.755556	0.942547	45	PFC_2
ENST00000075120	ENSG00000059804	479	GGACT	CB	0.545455	0.940775	22	CB_1
ENST00000075120	ENSG00000059804	479	GGACT	CB	0.526316	0.909615	38	CB_2
ENST00000075430	ENSG00000060069	2844	GGACT	CB	0.5	0.96193	26	CB_2
ENST00000075430	ENSG00000060069	2844	GGACT	CB	0.677419	0.964728	31	CB_1
ENST00000075430	ENSG00000060069	2844	GGACT	PFC	0.55	0.914149	20	PFC_1
ENST00000075430	ENSG00000060069	2844	GGACT	PFC	0.538462	0.951722	26	PFC_2
ENST00000075430	ENSG00000060069	2929	GGACA	CB	0.478261	0.918716	23	CB_1
ENST00000075430	ENSG00000060069	2929	GGACA	CB	0.586207	0.908593	29	CB_2
ENST00000075430	ENSG00000060069	3196	GGACT	PFC	0.7	0.934834	30	PFC_2
ENST00000075430	ENSG00000060069	3196	GGACT	CN	0.703704	0.950377	27	CN_2
ENST00000075430	ENSG00000060069	3196	GGACT	CB	0.794872	0.936605	39	CB_1
ENST00000075430	ENSG00000060069	3196	GGACT	CN	0.78125	0.967286	32	CN_4
ENST00000075430	ENSG00000060069	3196	GGACT	CB	0.806452	0.976592	31	CB_2
ENST00000075430	ENSG00000060069	3196	GGACT	PFC	0.772727	0.98639	22	PFC_3
ENST00000075430	ENSG00000060069	3214	GGACA	PFC	0.470588	0.929317	34	PFC_1
ENST00000075430	ENSG00000060069	3214	GGACA	CB	0.638889	0.969928	36	CB_2
ENST00000075430	ENSG00000060069	3214	GGACA	PFC	0.5	0.944716	28	PFC_3
ENST00000075430	ENSG00000060069	3214	GGACA	CN	0.5	0.93518	30	CN_2
ENST00000075430	ENSG00000060069	3214	GGACA	PFC	0.40625	0.977873	32	PFC_4
ENST00000075430	ENSG00000060069	3214	GGACA	CB	0.627907	0.981207	43	CB_1
ENST00000078429	ENSG00000088256	1326	GGACA	CB	0.298969	0.927072	97	CB_2
ENST00000078429	ENSG00000088256	1326	GGACA	PFC	0.346154	0.958757	26	PFC_2
ENST00000078429	ENSG00000088256	1411	GGACC	CB	0.754902	0.99079	102	CB_2
ENST00000078429	ENSG00000088256	1411	GGACC	PFC	0.538462	0.905979	26	PFC_2
ENST00000078429	ENSG00000088256	1411	GGACC	CB	0.606061	0.983677	33	CB_4
ENST00000078429	ENSG00000088256	1411	GGACC	PFC	0.636364	0.99651	22	PFC_4
ENST00000078429	ENSG00000088256	1411	GGACC	CB	0.59292	0.991482	113	CB_1
ENST00000078429	ENSG00000088256	1624	TGACT	PFC	0.5	0.900686	24	PFC_3
ENST00000078429	ENSG00000088256	1719	TGACT	CB	0.784173	0.924377	139	CB_2
ENST00000078429	ENSG00000088256	1969	GGACT	PFC	1	0.996647	22	PFC_1
ENST00000078429	ENSG00000088256	1969	GGACT	CB	0.925466	0.995433	161	CB_1
ENST00000078429	ENSG00000088256	1969	GGACT	PFC	0.971429	0.999136	35	PFC_4
ENST00000078429	ENSG00000088256	1969	GGACT	PFC	0.925926	0.99836	27	PFC_3
ENST00000078429	ENSG00000088256	1969	GGACT	CB	0.982456	0.997886	57	CB_4
ENST00000078429	ENSG00000088256	1969	GGACT	CB	0.954198	0.997503	131	CB_2
ENST00000078429	ENSG00000088256	1969	GGACT	PFC	0.95122	0.997213	41	PFC_2
ENST00000078429	ENSG00000088256	2220	GGACT	PFC	0.54902	0.923894	51	PFC_2
ENST00000078429	ENSG00000088256	2220	GGACT	PFC	0.410256	0.931538	39	PFC_3
ENST00000078429	ENSG00000088256	2220	GGACT	CN	0.454545	0.918988	22	CN_2
ENST00000078429	ENSG00000088256	2220	GGACT	CB	0.492386	0.912248	197	CB_1
ENST00000078429	ENSG00000088256	2220	GGACT	CB	0.581818	0.960039	165	CB_2
ENST00000078429	ENSG00000088256	2712	AGACT	CN	0.592593	0.961884	27	CN_4
ENST00000078429	ENSG00000088256	2712	AGACT	CB	0.781553	0.992518	206	CB_2
ENST00000078429	ENSG00000088256	2712	AGACT	CN	0.545455	0.940245	44	CN_3
ENST00000078429	ENSG00000088256	2712	AGACT	CB	0.756757	0.993871	259	CB_1
ENST00000078429	ENSG00000088256	2712	AGACT	CN	0.666667	0.965821	39	CN_2
ENST00000078429	ENSG00000088256	2712	AGACT	CB	0.680851	0.985399	94	CB_4
ENST00000078429	ENSG00000088256	2730	AGACT	PFC	0.461538	0.90831	65	PFC_4
ENST00000078429	ENSG00000088256	2730	AGACT	CB	0.673267	0.947872	101	CB_4
ENST00000078429	ENSG00000088256	2730	AGACT	PFC	0.630137	0.936043	73	PFC_2
ENST00000078429	ENSG00000088256	2730	AGACT	CN	0.6	0.93977	30	CN_4
ENST00000078429	ENSG00000088256	2730	AGACT	CB	0.572519	0.918082	262	CB_1
ENST00000078429	ENSG00000088256	2754	GGACT	PFC	0.897436	0.985475	78	PFC_2
ENST00000078429	ENSG00000088256	2754	GGACT	CB	0.899614	0.984166	259	CB_1
ENST00000078429	ENSG00000088256	2754	GGACT	PFC	0.868852	0.988296	61	PFC_3
ENST00000078429	ENSG00000088256	2754	GGACT	CB	0.936893	0.992004	206	CB_2
ENST00000078429	ENSG00000088256	2754	GGACT	CN	0.724138	0.958194	29	CN_4
ENST00000078429	ENSG00000088256	2754	GGACT	PFC	1	0.994736	45	PFC_1
ENST00000078429	ENSG00000088256	2754	GGACT	CB	0.821782	0.974673	101	CB_4
ENST00000078429	ENSG00000088256	2754	GGACT	CN	0.837209	0.986531	43	CN_3
ENST00000078429	ENSG00000088256	2754	GGACT	PFC	0.885246	0.98796	61	PFC_4
ENST00000078429	ENSG00000088256	2754	GGACT	CN	0.8	0.988341	40	CN_2
ENST00000078429	ENSG00000088256	3650	GGACA	PFC	0.393162	0.97546	117	PFC_3
ENST00000078429	ENSG00000088256	3650	GGACA	CB	0.5	0.979279	366	CB_2
ENST00000078429	ENSG00000088256	3650	GGACA	CB	0.464853	0.978729	441	CB_1
ENST00000078429	ENSG00000088256	3650	GGACA	CB	0.425339	0.952905	221	CB_4
ENST00000078429	ENSG00000088256	3650	GGACA	CN	0.345794	0.923041	107	CN_2
ENST00000078429	ENSG00000088256	3650	GGACA	PFC	0.343511	0.919475	131	PFC_2
ENST00000081029	ENSG00000061794	965	AGACT	CB	0.77451	0.947634	102	CB_4
ENST00000081029	ENSG00000061794	965	AGACT	PFC	0.629921	0.911967	127	PFC_4
ENST00000081029	ENSG00000061794	965	AGACT	PFC	0.743421	0.930249	152	PFC_3
ENST00000081029	ENSG00000061794	965	AGACT	CN	0.691057	0.911703	123	CN_3
ENST00000081029	ENSG00000061794	965	AGACT	CB	0.801653	0.938025	242	CB_2
ENST00000081029	ENSG00000061794	965	AGACT	CB	0.789744	0.913094	195	CB_1
ENST00000081029	ENSG00000061794	965	AGACT	PFC	0.744318	0.938941	176	PFC_2
ENST00000081029	ENSG00000061794	965	AGACT	CN	0.670455	0.934145	88	CN_2
ENST00000082468	ENSG00000026950	2312	GAACT	CB	0.428571	0.95213	21	CB_1
ENST00000082468	ENSG00000026950	2312	GAACT	CB	0.3	0.934867	20	CB_2
ENST00000082468	ENSG00000026950	2747	AGACT	CB	0.75	0.917164	24	CB_1
ENST00000082468	ENSG00000026950	3251	GGACT	CB	0.810811	0.979395	37	CB_1
ENST00000082468	ENSG00000026950	3251	GGACT	CB	0.96875	0.996123	32	CB_2
ENST00000083182	ENSG00000062725	1846	GGACT	CB	0.896552	0.982539	29	CB_1
ENST00000083182	ENSG00000062725	1846	GGACT	CB	0.896552	0.98652	29	CB_2
ENST00000083182	ENSG00000062725	2056	GGACC	CB	0.774194	0.973232	31	CB_2
ENST00000083182	ENSG00000062725	2056	GGACC	CB	0.677419	0.913199	31	CB_1
ENST00000083182	ENSG00000062725	2641	GGACT	CB	0.605263	0.947424	38	CB_1
ENST00000083182	ENSG00000062725	2641	GGACT	CB	0.65	0.966952	20	CB_4
ENST00000083182	ENSG00000062725	2641	GGACT	CB	0.454545	0.927073	33	CB_2
ENST00000083182	ENSG00000062725	2659	GAACT	CB	0.459459	0.922275	37	CB_1
ENST00000085068	ENSG00000063241	1096	GGACT	CN	0.615385	0.97385	26	CN_2
ENST00000085068	ENSG00000063241	1096	GGACT	PFC	0.54717	0.929138	53	PFC_2
ENST00000085068	ENSG00000063241	1096	GGACT	CN	0.525	0.943896	40	CN_3
ENST00000085068	ENSG00000063241	1096	GGACT	PFC	0.448276	0.94194	29	PFC_4
ENST00000085068	ENSG00000063241	1096	GGACT	CB	0.75	0.973879	36	CB_1
ENST00000085068	ENSG00000063241	1096	GGACT	CB	0.75	0.987332	24	CB_2
ENST00000085068	ENSG00000063241	1096	GGACT	CN	0.5	0.953874	32	CN_4
ENST00000085068	ENSG00000063241	953	GGACA	CB	0.548387	0.951766	31	CB_2
ENST00000085068	ENSG00000063241	953	GGACA	CB	0.517241	0.938163	29	CB_1
ENST00000085068	ENSG00000063241	953	GGACA	CN	0.5	0.934901	38	CN_3
ENST00000085068	ENSG00000063241	953	GGACA	PFC	0.422222	0.938141	45	PFC_2
ENST00000085068	ENSG00000063241	980	AGACT	PFC	0.885246	0.991693	61	PFC_2
ENST00000085068	ENSG00000063241	980	AGACT	PFC	1	0.993029	30	PFC_3
ENST00000085068	ENSG00000063241	980	AGACT	CB	0.849057	0.988146	53	CB_1
ENST00000085068	ENSG00000063241	980	AGACT	CN	0.921053	0.992788	38	CN_2
ENST00000085068	ENSG00000063241	980	AGACT	CN	0.90625	0.989495	32	CN_4
ENST00000085068	ENSG00000063241	980	AGACT	PFC	0.860465	0.990948	43	PFC_4
ENST00000085068	ENSG00000063241	980	AGACT	CB	0.973684	0.995057	38	CB_2
ENST00000085068	ENSG00000063241	980	AGACT	CN	0.847826	0.988231	46	CN_3
ENST00000085079	ENSG00000063245	500	GAACT	CN	0.464567	0.945959	127	CN_3
ENST00000155093	ENSG00000067646	3582	GGACT	CB	0.458333	0.910053	24	CB_2
ENST00000155674	ENSG00000069998	1121	AGACT	CB	0.537313	0.90261	67	CB_2
ENST00000155674	ENSG00000069998	1259	GGACC	CB	0.508197	0.945687	61	CB_1
ENST00000155674	ENSG00000069998	1259	GGACC	CB	0.661972	0.923323	71	CB_2
ENST00000155674	ENSG00000069998	1388	TGACT	CB	0.717949	0.921206	39	CB_4
ENST00000155926	ENSG00000071575	1116	GGACA	CB	0.384615	0.940561	26	CB_1
ENST00000155926	ENSG00000071575	1569	AGACT	PFC	0.405405	0.912299	37	PFC_2
ENST00000155926	ENSG00000071575	1576	GAACT	CB	0.478261	0.910847	46	CB_1
ENST00000155926	ENSG00000071575	1880	AGACT	CB	0.528302	0.923623	53	CB_1
ENST00000155926	ENSG00000071575	2244	AGACT	PFC	0.833333	0.978697	42	PFC_2
ENST00000155926	ENSG00000071575	2244	AGACT	PFC	0.9375	0.997047	32	PFC_3
ENST00000155926	ENSG00000071575	2244	AGACT	PFC	0.782609	0.96098	23	PFC_1
ENST00000155926	ENSG00000071575	2244	AGACT	CB	0.8	0.984743	20	CB_4
ENST00000155926	ENSG00000071575	2244	AGACT	CB	0.862069	0.985889	58	CB_1
ENST00000155926	ENSG00000071575	2244	AGACT	CB	0.815385	0.979961	65	CB_2
ENST00000155926	ENSG00000071575	2329	GGACC	CB	0.723404	0.988316	47	CB_2
ENST00000155926	ENSG00000071575	2329	GGACC	CB	0.756098	0.980906	41	CB_1
ENST00000155926	ENSG00000071575	2428	GAACT	CB	0.478261	0.979413	23	CB_4
ENST00000155926	ENSG00000071575	2428	GAACT	CB	0.544118	0.936286	68	CB_1
ENST00000155926	ENSG00000071575	2428	GAACT	PFC	0.512821	0.942217	39	PFC_3
ENST00000155926	ENSG00000071575	2428	GAACT	PFC	0.375	0.939769	48	PFC_2
ENST00000155926	ENSG00000071575	2434	GGACC	CB	0.903226	0.996252	62	CB_1
ENST00000155926	ENSG00000071575	2434	GGACC	CB	0.818182	0.980821	22	CB_4
ENST00000155926	ENSG00000071575	2434	GGACC	PFC	0.902439	0.998008	41	PFC_2
ENST00000155926	ENSG00000071575	2434	GGACC	PFC	0.972973	0.997089	37	PFC_3
ENST00000155926	ENSG00000071575	2434	GGACC	PFC	0.862069	0.991699	29	PFC_1
ENST00000155926	ENSG00000071575	2434	GGACC	CB	0.927536	0.99588	69	CB_2
ENST00000155926	ENSG00000071575	2468	AGACT	PFC	0.714286	0.93227	35	PFC_1
ENST00000155926	ENSG00000071575	2468	AGACT	PFC	0.679245	0.945018	53	PFC_2
ENST00000155926	ENSG00000071575	2468	AGACT	PFC	0.809524	0.96708	42	PFC_3
ENST00000155926	ENSG00000071575	2468	AGACT	CB	0.6	0.90691	70	CB_1
ENST00000155926	ENSG00000071575	2468	AGACT	CB	0.797297	0.965736	74	CB_2
ENST00000155926	ENSG00000071575	2468	AGACT	CB	0.6	0.902875	25	CB_4
ENST00000155926	ENSG00000071575	2522	GGACA	CB	0.60274	0.957886	73	CB_2
ENST00000155926	ENSG00000071575	2522	GGACA	CB	0.56	0.925393	25	CB_4
ENST00000155926	ENSG00000071575	2522	GGACA	CB	0.542857	0.980759	70	CB_1
ENST00000155926	ENSG00000071575	2522	GGACA	PFC	0.488372	0.942087	43	PFC_3
ENST00000155926	ENSG00000071575	2522	GGACA	PFC	0.490196	0.93759	51	PFC_2
ENST00000155926	ENSG00000071575	2553	AGACA	PFC	0.55814	0.961655	43	PFC_3
ENST00000155926	ENSG00000071575	2553	AGACA	CB	0.703704	0.923193	27	CB_4
ENST00000155926	ENSG00000071575	2553	AGACA	CB	0.691176	0.918443	68	CB_2
ENST00000155926	ENSG00000071575	2553	AGACA	PFC	0.74	0.947564	50	PFC_2
ENST00000155926	ENSG00000071575	2603	TGACT	PFC	0.537037	0.945143	54	PFC_2
ENST00000155926	ENSG00000071575	2603	TGACT	PFC	0.380952	0.928785	21	PFC_4
ENST00000155926	ENSG00000071575	3628	GAACT	PFC	0.304878	0.918701	82	PFC_3
ENST00000155926	ENSG00000071575	3865	GAACT	PFC	0.39	0.946369	100	PFC_3
ENST00000155926	ENSG00000071575	3971	GGACT	CB	0.768116	0.981598	69	CB_4
ENST00000155926	ENSG00000071575	3971	GGACT	CB	0.821656	0.980509	157	CB_1
ENST00000155926	ENSG00000071575	3971	GGACT	CN	0.78	0.973643	50	CN_3
ENST00000155926	ENSG00000071575	3971	GGACT	PFC	0.810526	0.978384	95	PFC_3
ENST00000155926	ENSG00000071575	3971	GGACT	PFC	0.798387	0.965351	124	PFC_2
ENST00000155926	ENSG00000071575	3971	GGACT	CN	0.777778	0.971519	36	CN_2
ENST00000155926	ENSG00000071575	3971	GGACT	CB	0.858156	0.983439	141	CB_2
ENST00000155926	ENSG00000071575	3971	GGACT	PFC	0.851852	0.978288	54	PFC_4
ENST00000155926	ENSG00000071575	3971	GGACT	PFC	0.77551	0.979428	147	PFC_1
ENST00000155926	ENSG00000071575	955	GGACT	CB	0.741935	0.980433	31	CB_1
ENST00000155926	ENSG00000071575	955	GGACT	CB	0.8	0.977597	25	CB_2
ENST00000156084	ENSG00000068308	2516	GGACA	CN	0.369565	0.913369	184	CN_3
ENST00000156084	ENSG00000068308	2516	GGACA	PFC	0.352657	0.916608	207	PFC_3
ENST00000156084	ENSG00000068308	2516	GGACA	CB	0.470588	0.954096	119	CB_4
ENST00000156109	ENSG00000068394	1452	GGACT	CN	0.7	0.96082	30	CN_3
ENST00000156109	ENSG00000068394	1452	GGACT	CB	0.621622	0.979139	74	CB_2
ENST00000156109	ENSG00000068394	1452	GGACT	CN	0.512195	0.926894	41	CN_4
ENST00000156109	ENSG00000068394	1452	GGACT	CB	0.539683	0.912942	63	CB_1
ENST00000156471	ENSG00000021776	7462	GGACT	CB	0.555556	0.949345	27	CB_2
ENST00000156471	ENSG00000021776	7462	GGACT	CB	0.62963	0.945951	27	CB_1
ENST00000156471	ENSG00000021776	8464	GGACT	CB	0.837838	0.989375	37	CB_1
ENST00000156471	ENSG00000021776	8464	GGACT	CB	0.90625	0.979383	32	CB_2
ENST00000156471	ENSG00000021776	8464	GGACT	CB	0.714286	0.96202	21	CB_4
ENST00000159111	ENSG00000127663	3518	GGACA	CB	0.5	0.96479	34	CB_4
ENST00000159111	ENSG00000127663	3518	GGACA	CB	0.555556	0.922792	45	CB_1
ENST00000159111	ENSG00000127663	3518	GGACA	CB	0.634146	0.981352	82	CB_2
ENST00000159647	ENSG00000073150	2536	AGACT	CB	0.592593	0.960625	27	CB_4
ENST00000159647	ENSG00000073150	2536	AGACT	CB	0.581395	0.94101	43	CB_2
ENST00000159647	ENSG00000073150	2536	AGACT	CB	0.469388	0.914407	49	CB_1
ENST00000160373	ENSG00000077063	4829	AGACT	CN	0.6	0.944071	35	CN_4
ENST00000160373	ENSG00000077063	4829	AGACT	CB	0.583333	0.95945	36	CB_1
ENST00000160373	ENSG00000077063	4829	AGACT	CN	0.588235	0.949773	68	CN_3
ENST00000160373	ENSG00000077063	4829	AGACT	CN	0.542373	0.904255	59	CN_2
ENST00000160373	ENSG00000077063	4829	AGACT	PFC	0.565217	0.931795	46	PFC_1
ENST00000160373	ENSG00000077063	4829	AGACT	PFC	0.642857	0.971023	42	PFC_4
ENST00000160373	ENSG00000077063	4829	AGACT	CB	0.675	0.96516	40	CB_4
ENST00000160373	ENSG00000077063	4829	AGACT	PFC	0.694444	0.951487	36	PFC_3
ENST00000160373	ENSG00000077063	4829	AGACT	PFC	0.595745	0.927173	47	PFC_2
ENST00000160373	ENSG00000077063	4829	AGACT	CB	0.638298	0.957884	47	CB_2
ENST00000160373	ENSG00000077063	5073	GGACA	CB	0.5	0.973266	48	CB_2
ENST00000160373	ENSG00000077063	5073	GGACA	PFC	0.38	0.940127	50	PFC_1
ENST00000160373	ENSG00000077063	5073	GGACA	CN	0.381579	0.920765	76	CN_3
ENST00000160740	ENSG00000079432	2572	AGACA	CB	0.534483	0.9058	58	CB_4
ENST00000160740	ENSG00000079432	2809	GGACT	CB	0.688525	0.967256	61	CB_1
ENST00000160740	ENSG00000079432	2809	GGACT	CB	0.778626	0.984876	131	CB_2
ENST00000160740	ENSG00000079432	2809	GGACT	CB	0.727273	0.946242	55	CB_4
ENST00000160740	ENSG00000079432	2809	GGACT	PFC	0.708333	0.949854	24	PFC_2
ENST00000160740	ENSG00000079432	2809	GGACT	CN	0.689655	0.976502	29	CN_2
ENST00000160740	ENSG00000079432	2809	GGACT	PFC	0.833333	0.986046	30	PFC_4
ENST00000160740	ENSG00000079432	2809	GGACT	CN	0.833333	0.987891	30	CN_3
ENST00000160740	ENSG00000079432	2876	GGACA	PFC	0.5	0.900826	26	PFC_2
ENST00000160740	ENSG00000079432	2876	GGACA	CB	0.58209	0.941772	134	CB_2
ENST00000160740	ENSG00000079432	2876	GGACA	CB	0.534483	0.977255	58	CB_1
ENST00000160740	ENSG00000079432	2876	GGACA	CN	0.542857	0.941125	35	CN_3
ENST00000160740	ENSG00000079432	2876	GGACA	CB	0.607843	0.962537	51	CB_4
ENST00000160740	ENSG00000079432	2876	GGACA	PFC	0.580645	0.928319	31	PFC_4
ENST00000160740	ENSG00000079432	5372	GGACT	PFC	0.666667	0.947614	102	PFC_3
ENST00000160740	ENSG00000079432	5372	GGACT	PFC	0.588542	0.927548	192	PFC_4
ENST00000160740	ENSG00000079432	5372	GGACT	PFC	0.676923	0.973041	130	PFC_2
ENST00000160740	ENSG00000079432	5372	GGACT	CB	0.700758	0.978394	264	CB_1
ENST00000160740	ENSG00000079432	5372	GGACT	CN	0.617143	0.967326	175	CN_3
ENST00000160740	ENSG00000079432	5372	GGACT	CN	0.626761	0.959377	142	CN_4
ENST00000160740	ENSG00000079432	5372	GGACT	CN	0.619792	0.969857	192	CN_2
ENST00000160740	ENSG00000079432	5372	GGACT	CB	0.808901	0.989703	382	CB_2
ENST00000160740	ENSG00000079432	5372	GGACT	CB	0.79803	0.992682	203	CB_4
ENST00000161863	ENSG00000047188	4565	AAACT	CB	0.604651	0.961626	43	CB_2
ENST00000161863	ENSG00000047188	4565	AAACT	CB	0.638889	0.936096	36	CB_1
ENST00000162044	ENSG00000064545	1555	GGACA	PFC	0.382353	0.910798	34	PFC_3
ENST00000162044	ENSG00000064545	1555	GGACA	CB	0.428571	0.920701	42	CB_2
ENST00000162044	ENSG00000064545	1613	GGACT	PFC	0.416667	0.920739	48	PFC_1
ENST00000162391	ENSG00000065970	3318	GGACT	CB	0.582524	0.925707	103	CB_2
ENST00000162391	ENSG00000065970	3318	GGACT	CB	0.642857	0.968858	28	CB_4
ENST00000162749	ENSG00000067182	1585	GGACC	CN	0.863636	0.996823	22	CN_3
ENST00000162749	ENSG00000067182	1585	GGACC	CN	0.866667	0.99397	60	CN_4
ENST00000162749	ENSG00000067182	1585	GGACC	CN	0.866667	0.994378	30	CN_2
ENST00000162749	ENSG00000067182	1606	GGACA	CN	0.552632	0.956334	76	CN_4
ENST00000162749	ENSG00000067182	1606	GGACA	PFC	0.560606	0.981197	66	PFC_4
ENST00000162749	ENSG00000067182	1606	GGACA	CN	0.571429	0.982407	35	CN_2
ENST00000162749	ENSG00000067182	1606	GGACA	CN	0.558824	0.966226	34	CN_3
ENST00000162749	ENSG00000067182	1606	GGACA	CB	0.538462	0.972517	26	CB_4
ENST00000162749	ENSG00000067182	1606	GGACA	PFC	0.487179	0.9388	39	PFC_1
ENST00000162749	ENSG00000067182	1606	GGACA	PFC	0.6	0.974899	35	PFC_2
ENST00000162749	ENSG00000067182	1606	GGACA	CB	0.633333	0.983433	30	CB_1
ENST00000162749	ENSG00000067182	1696	GGACC	CN	0.939394	0.999133	33	CN_3
ENST00000162749	ENSG00000067182	1696	GGACC	CB	0.928571	0.997606	28	CB_1
ENST00000162749	ENSG00000067182	1696	GGACC	CN	0.808824	0.992124	68	CN_4
ENST00000162749	ENSG00000067182	1696	GGACC	PFC	0.823529	0.999563	68	PFC_4
ENST00000162749	ENSG00000067182	1696	GGACC	PFC	0.837209	0.996361	43	PFC_1
ENST00000162749	ENSG00000067182	1696	GGACC	PFC	0.945946	0.998462	37	PFC_2
ENST00000162749	ENSG00000067182	1696	GGACC	CN	0.787879	0.997468	33	CN_2
ENST00000162749	ENSG00000067182	1696	GGACC	CB	0.766667	0.991794	30	CB_4
ENST00000162749	ENSG00000067182	2119	GAACT	CB	0.583333	0.920811	36	CB_1
ENST00000162749	ENSG00000067182	2119	GAACT	CB	0.535714	0.960108	28	CB_4
ENST00000162749	ENSG00000067182	2119	GAACT	CN	0.542857	0.953634	35	CN_3
ENST00000162749	ENSG00000067182	2175	GGACT	PFC	0.931818	0.98378	44	PFC_2
ENST00000162749	ENSG00000067182	2175	GGACT	PFC	0.837209	0.963578	43	PFC_1
ENST00000162749	ENSG00000067182	2175	GGACT	PFC	0.918033	0.986041	61	PFC_4
ENST00000162749	ENSG00000067182	2175	GGACT	CB	0.866667	0.967369	30	CB_4
ENST00000162749	ENSG00000067182	2175	GGACT	CB	0.909091	0.972832	33	CB_1
ENST00000164024	ENSG00000008300	10388	GGACT	PFC	0.45	0.90701	20	PFC_3
ENST00000164024	ENSG00000008300	10841	GGACT	CB	0.470588	0.922771	85	CB_4
ENST00000164024	ENSG00000008300	10841	GGACT	PFC	0.515152	0.928813	33	PFC_4
ENST00000164024	ENSG00000008300	10841	GGACT	CB	0.536232	0.9745	138	CB_1
ENST00000164024	ENSG00000008300	10841	GGACT	PFC	0.520833	0.908216	48	PFC_2
ENST00000164024	ENSG00000008300	10841	GGACT	CB	0.587302	0.962848	189	CB_2
ENST00000164024	ENSG00000008300	10841	GGACT	PFC	0.65	0.947134	40	PFC_3
ENST00000164024	ENSG00000008300	11222	TGACT	PFC	0.416667	0.936591	60	PFC_1
ENST00000164024	ENSG00000008300	9637	GGACT	CB	0.75	0.967707	52	CB_1
ENST00000164024	ENSG00000008300	9637	GGACT	CB	0.703704	0.943103	27	CB_4
ENST00000164024	ENSG00000008300	9637	GGACT	CB	0.741176	0.962912	85	CB_2
ENST00000164024	ENSG00000008300	9742	GGACC	CB	0.846154	0.99743	39	CB_1
ENST00000164024	ENSG00000008300	9742	GGACC	CB	0.851351	0.998771	74	CB_2
ENST00000164024	ENSG00000008300	9799	GGACC	CB	0.71875	0.992945	32	CB_4
ENST00000164024	ENSG00000008300	9799	GGACC	CB	0.783505	0.992941	97	CB_2
ENST00000164024	ENSG00000008300	9799	GGACC	CB	0.631579	0.982533	57	CB_1
ENST00000164024	ENSG00000008300	9826	GGACT	CB	0.894737	0.990734	57	CB_1
ENST00000164024	ENSG00000008300	9826	GGACT	CB	0.933333	0.989325	30	CB_4
ENST00000164024	ENSG00000008300	9826	GGACT	CB	0.91954	0.984328	87	CB_2
ENST00000164024	ENSG00000008300	9937	GGACT	CB	0.735294	0.987384	102	CB_2
ENST00000164024	ENSG00000008300	9937	GGACT	CB	0.6875	0.964792	64	CB_1
ENST00000164024	ENSG00000008300	9937	GGACT	CB	0.878788	0.987992	33	CB_4
ENST00000164024	ENSG00000008300	9982	GGACA	CB	0.611111	0.98852	54	CB_2
ENST00000164024	ENSG00000008300	9982	GGACA	CB	0.641026	0.967434	39	CB_1
ENST00000164133	ENSG00000068971	2218	GGACT	CB	0.388393	0.932247	224	CB_4
ENST00000164133	ENSG00000068971	2307	GGACT	PFC	0.529412	0.907229	255	PFC_3
ENST00000164133	ENSG00000068971	2307	GGACT	CB	0.567812	0.935868	553	CB_2
ENST00000164133	ENSG00000068971	2307	GGACT	CB	0.556159	0.91377	552	CB_1
ENST00000164133	ENSG00000068971	2307	GGACT	CB	0.638009	0.934602	221	CB_4
ENST00000164133	ENSG00000068971	472	GGACT	PFC	0.578947	0.95257	38	PFC_1
ENST00000164133	ENSG00000068971	472	GGACT	CB	0.479167	0.915572	96	CB_4
ENST00000164133	ENSG00000068971	472	GGACT	PFC	0.566372	0.920758	113	PFC_3
ENST00000164133	ENSG00000068971	472	GGACT	PFC	0.448	0.908062	125	PFC_2
ENST00000164133	ENSG00000068971	878	GGACT	CB	0.501672	0.9135	299	CB_1
ENST00000164247	ENSG00000069424	1654	GGACT	CN	0.65625	0.9806	32	CN_2
ENST00000164247	ENSG00000069424	1654	GGACT	PFC	0.688889	0.976094	90	PFC_4
ENST00000164247	ENSG00000069424	1654	GGACT	PFC	0.740541	0.981568	185	PFC_2
ENST00000164247	ENSG00000069424	1654	GGACT	PFC	0.775758	0.992496	165	PFC_3
ENST00000164247	ENSG00000069424	1654	GGACT	PFC	0.75	0.99132	52	PFC_1
ENST00000164247	ENSG00000069424	1654	GGACT	CB	0.8	0.987687	55	CB_2
ENST00000164247	ENSG00000069424	1654	GGACT	CB	0.860465	0.997959	43	CB_1
ENST00000164247	ENSG00000069424	1654	GGACT	CN	0.657407	0.979221	108	CN_3
ENST00000164247	ENSG00000069424	1691	GGACA	PFC	0.652174	0.969047	23	PFC_1
ENST00000164247	ENSG00000069424	1691	GGACA	PFC	0.613636	0.97928	44	PFC_3
ENST00000164247	ENSG00000069424	1691	GGACA	PFC	0.632653	0.96311	49	PFC_2
ENST00000164247	ENSG00000069424	1848	GGACA	CB	0.7	0.996256	20	CB_4
ENST00000164247	ENSG00000069424	1848	GGACA	CN	0.576923	0.982909	26	CN_4
ENST00000164247	ENSG00000069424	1848	GGACA	CB	0.790698	0.996369	43	CB_1
ENST00000164247	ENSG00000069424	1848	GGACA	CB	0.666667	0.986759	54	CB_2
ENST00000164247	ENSG00000069424	1848	GGACA	CN	0.638889	0.990019	36	CN_2
ENST00000164247	ENSG00000069424	1848	GGACA	CN	0.612613	0.98905	111	CN_3
ENST00000164247	ENSG00000069424	4182	AGACT	PFC	0.598473	0.963261	655	PFC_2
ENST00000164247	ENSG00000069424	4182	AGACT	CB	0.679558	0.98249	181	CB_2
ENST00000164247	ENSG00000069424	4182	AGACT	PFC	0.556911	0.918616	492	PFC_3
ENST00000164247	ENSG00000069424	4182	AGACT	CB	0.677966	0.983404	177	CB_1
ENST00000164247	ENSG00000069424	4182	AGACT	PFC	0.590226	0.953918	532	PFC_1
ENST00000164247	ENSG00000069424	4182	AGACT	CB	0.694118	0.969803	85	CB_4
ENST00000164247	ENSG00000069424	4182	AGACT	PFC	0.531516	0.910502	587	PFC_4
ENST00000164247	ENSG00000069424	4182	AGACT	CN	0.526316	0.932576	380	CN_2
ENST00000164247	ENSG00000069424	4182	AGACT	CN	0.562945	0.935815	421	CN_3
ENST00000164640	ENSG00000067840	1038	GGACT	CB	0.452381	0.916949	42	CB_2
ENST00000164640	ENSG00000067840	1168	GGACT	CB	0.75	0.985247	24	CB_2
ENST00000164640	ENSG00000067840	1168	GGACT	PFC	0.678571	0.993389	28	PFC_2
ENST00000164640	ENSG00000067840	1168	GGACT	PFC	0.818182	0.987916	22	PFC_3
ENST00000164640	ENSG00000067840	1168	GGACT	CB	0.823529	0.987296	34	CB_1
ENST00000164640	ENSG00000067840	1186	GGACT	CB	0.9	0.991873	50	CB_1
ENST00000164640	ENSG00000067840	1186	GGACT	CB	0.790698	0.979247	43	CB_2
ENST00000164640	ENSG00000067840	1186	GGACT	CB	0.833333	0.99693	24	CB_4
ENST00000164640	ENSG00000067840	1186	GGACT	PFC	0.878049	0.995137	41	PFC_3
ENST00000164640	ENSG00000067840	1186	GGACT	PFC	0.846154	0.988846	39	PFC_2
ENST00000164640	ENSG00000067840	1588	GGACA	PFC	0.44	0.941337	50	PFC_2
ENST00000164640	ENSG00000067840	1588	GGACA	CB	0.44	0.960624	25	CB_4
ENST00000164640	ENSG00000067840	1588	GGACA	PFC	0.47619	0.970679	21	PFC_4
ENST00000164640	ENSG00000067840	1588	GGACA	CB	0.455882	0.956286	68	CB_1
ENST00000164640	ENSG00000067840	1704	GGACC	PFC	0.649123	0.994922	57	PFC_3
ENST00000164640	ENSG00000067840	1704	GGACC	PFC	0.45283	0.927263	53	PFC_2
ENST00000164640	ENSG00000067840	3382	GAACT	CN	0.676606	0.970961	436	CN_3
ENST00000164640	ENSG00000067840	3382	GAACT	PFC	0.706897	0.958961	348	PFC_3
ENST00000164640	ENSG00000067840	3382	GAACT	PFC	0.678756	0.956209	386	PFC_4
ENST00000164640	ENSG00000067840	3382	GAACT	CB	0.672464	0.94758	345	CB_2
ENST00000164640	ENSG00000067840	3382	GAACT	CB	0.731308	0.970605	428	CB_1
ENST00000164640	ENSG00000067840	3382	GAACT	CN	0.662651	0.944486	332	CN_2
ENST00000164640	ENSG00000067840	3382	GAACT	PFC	0.720096	0.956233	418	PFC_2
ENST00000164640	ENSG00000067840	3382	GAACT	CB	0.656716	0.946108	134	CB_4
ENST00000164640	ENSG00000067840	3382	GAACT	CN	0.587444	0.930564	223	CN_4
ENST00000164640	ENSG00000067840	3471	GGACT	PFC	0.632319	0.949302	427	PFC_4
ENST00000164640	ENSG00000067840	3471	GGACT	CB	0.699789	0.965032	473	CB_1
ENST00000164640	ENSG00000067840	3471	GGACT	CB	0.737931	0.977956	145	CB_4
ENST00000164640	ENSG00000067840	3471	GGACT	CN	0.593407	0.918154	273	CN_4
ENST00000164640	ENSG00000067840	3471	GGACT	CB	0.719072	0.962267	388	CB_2
ENST00000164640	ENSG00000067840	3471	GGACT	CN	0.578005	0.918745	391	CN_2
ENST00000164640	ENSG00000067840	3471	GGACT	CN	0.632696	0.954403	471	CN_3
ENST00000164640	ENSG00000067840	3471	GGACT	PFC	0.672527	0.968775	455	PFC_2
ENST00000164640	ENSG00000067840	3471	GGACT	PFC	0.656757	0.97018	370	PFC_3
ENST00000164640	ENSG00000067840	3624	AGACT	CB	0.528701	0.903843	331	CB_1
ENST00000165698	ENSG00000068615	3421	GGACT	CB	0.568047	0.91886	169	CB_2
ENST00000165698	ENSG00000068615	3742	GGACT	CB	0.547945	0.921497	73	CB_4
ENST00000165698	ENSG00000068615	3742	GGACT	CB	0.525974	0.916889	154	CB_1
ENST00000167825	ENSG00000074964	2489	GGACA	PFC	0.8	0.996585	20	PFC_3
ENST00000167825	ENSG00000074964	2489	GGACA	PFC	0.914894	0.997599	47	PFC_1
ENST00000167825	ENSG00000074964	2489	GGACA	CN	0.764706	0.995512	34	CN_2
ENST00000167825	ENSG00000074964	2489	GGACA	CB	0.839378	0.997524	193	CB_1
ENST00000167825	ENSG00000074964	2489	GGACA	PFC	0.826087	0.997951	23	PFC_2
ENST00000167825	ENSG00000074964	2489	GGACA	CN	0.69697	0.99071	33	CN_4
ENST00000167825	ENSG00000074964	2489	GGACA	CN	0.709677	0.987783	31	CN_3
ENST00000167825	ENSG00000074964	2489	GGACA	CB	0.812227	0.993343	229	CB_2
ENST00000167825	ENSG00000074964	2489	GGACA	CB	0.762887	0.990219	97	CB_4
ENST00000167825	ENSG00000074964	2489	GGACA	PFC	0.777778	0.993446	45	PFC_4
ENST00000167825	ENSG00000074964	2602	GGACC	CB	0.417391	0.906847	230	CB_2
ENST00000167825	ENSG00000074964	2602	GGACC	PFC	0.32	0.933244	25	PFC_3
ENST00000167825	ENSG00000074964	2613	GGACT	PFC	0.833333	0.986492	36	PFC_2
ENST00000167825	ENSG00000074964	2613	GGACT	PFC	0.819672	0.946423	61	PFC_4
ENST00000167825	ENSG00000074964	2613	GGACT	CN	0.72093	0.958828	43	CN_4
ENST00000167825	ENSG00000074964	2613	GGACT	CB	0.871212	0.97312	132	CB_4
ENST00000167825	ENSG00000074964	2613	GGACT	CN	0.765957	0.946652	47	CN_2
ENST00000167825	ENSG00000074964	2613	GGACT	PFC	0.833333	0.952177	30	PFC_3
ENST00000167825	ENSG00000074964	2613	GGACT	CN	0.717949	0.928904	39	CN_3
ENST00000167825	ENSG00000074964	2613	GGACT	PFC	0.762712	0.933222	59	PFC_1
ENST00000167825	ENSG00000074964	2613	GGACT	CB	0.874172	0.955735	302	CB_2
ENST00000167825	ENSG00000074964	2613	GGACT	CB	0.838462	0.95948	260	CB_1
ENST00000167825	ENSG00000074964	2631	GGACT	PFC	0.944444	0.991422	54	PFC_1
ENST00000167825	ENSG00000074964	2631	GGACT	CN	0.857143	0.987967	49	CN_2
ENST00000167825	ENSG00000074964	2631	GGACT	PFC	0.935484	0.991497	31	PFC_3
ENST00000167825	ENSG00000074964	2631	GGACT	CB	0.924	0.987531	250	CB_1
ENST00000167825	ENSG00000074964	2631	GGACT	CN	0.810811	0.982941	37	CN_4
ENST00000167825	ENSG00000074964	2631	GGACT	CN	0.794872	0.974525	39	CN_3
ENST00000167825	ENSG00000074964	2631	GGACT	PFC	0.931034	0.995296	58	PFC_4
ENST00000167825	ENSG00000074964	2631	GGACT	PFC	0.90625	0.990941	32	PFC_2
ENST00000167825	ENSG00000074964	2631	GGACT	CB	0.92623	0.989133	122	CB_4
ENST00000167825	ENSG00000074964	2631	GGACT	CB	0.920139	0.992178	288	CB_2
ENST00000167825	ENSG00000074964	2834	GGACT	PFC	0.724638	0.987571	69	PFC_4
ENST00000167825	ENSG00000074964	2834	GGACT	CB	0.787234	0.983465	141	CB_4
ENST00000167825	ENSG00000074964	2834	GGACT	PFC	0.636364	0.920805	66	PFC_1
ENST00000167825	ENSG00000074964	2834	GGACT	PFC	0.75	0.968753	32	PFC_3
ENST00000167825	ENSG00000074964	2834	GGACT	CB	0.815047	0.986974	319	CB_2
ENST00000167825	ENSG00000074964	2834	GGACT	PFC	0.8	0.990673	40	PFC_2
ENST00000167825	ENSG00000074964	2834	GGACT	CB	0.777778	0.985225	288	CB_1
ENST00000169298	ENSG00000073849	3793	GGACC	PFC	0.323944	0.916988	71	PFC_3
ENST00000169298	ENSG00000073849	4040	GGACA	PFC	0.6875	0.995898	80	PFC_2
ENST00000169298	ENSG00000073849	4040	GGACA	CN	0.652174	0.994473	46	CN_3
ENST00000169298	ENSG00000073849	4040	GGACA	PFC	0.805195	0.998801	77	PFC_3
ENST00000169298	ENSG00000073849	4040	GGACA	CB	0.678571	0.996854	28	CB_1
ENST00000169298	ENSG00000073849	4040	GGACA	CB	0.65	0.982217	20	CB_2
ENST00000169298	ENSG00000073849	4040	GGACA	CN	0.59375	0.998621	32	CN_4
ENST00000169298	ENSG00000073849	4040	GGACA	PFC	0.741935	0.998602	62	PFC_4
ENST00000169298	ENSG00000073849	4040	GGACA	PFC	0.656716	0.988971	67	PFC_1
ENST00000169298	ENSG00000073849	4040	GGACA	CN	0.513514	0.992921	37	CN_2
ENST00000169298	ENSG00000073849	4165	GGACA	PFC	0.384615	0.929567	52	PFC_2
ENST00000169298	ENSG00000073849	4301	GGACA	CN	0.714286	0.994741	42	CN_4
ENST00000169298	ENSG00000073849	4301	GGACA	CN	0.761905	0.987638	42	CN_3
ENST00000169298	ENSG00000073849	4301	GGACA	PFC	0.75	0.984715	64	PFC_4
ENST00000169298	ENSG00000073849	4301	GGACA	CN	0.85	0.994834	40	CN_2
ENST00000169298	ENSG00000073849	4301	GGACA	PFC	0.806452	0.984804	93	PFC_2
ENST00000169298	ENSG00000073849	4301	GGACA	PFC	0.75641	0.987421	78	PFC_3
ENST00000169298	ENSG00000073849	4301	GGACA	CB	0.827586	0.988897	29	CB_2
ENST00000169298	ENSG00000073849	4301	GGACA	CB	0.710526	0.985622	38	CB_1
ENST00000169298	ENSG00000073849	4301	GGACA	PFC	0.770115	0.984167	87	PFC_1
ENST00000170168	ENSG00000079313	1788	AGACT	CB	0.45	0.955023	20	CB_1
ENST00000170168	ENSG00000079313	1788	AGACT	CB	0.612903	0.939141	31	CB_2
ENST00000170168	ENSG00000079313	1917	GGACT	CB	0.685714	0.980479	35	CB_2
ENST00000170168	ENSG00000079313	1917	GGACT	CB	0.583333	0.955206	24	CB_1
ENST00000170168	ENSG00000079313	1917	GGACT	CN	0.607143	0.920097	28	CN_2
ENST00000170168	ENSG00000079313	1917	GGACT	CN	0.657895	0.948729	38	CN_3
ENST00000170168	ENSG00000079313	1944	GGACT	CB	0.578947	0.915242	38	CB_2
ENST00000170168	ENSG00000079313	4049	GGACA	PFC	0.304348	0.916069	92	PFC_4
ENST00000171111	ENSG00000079999	1058	GGACT	CB	0.529412	0.925769	119	CB_2
ENST00000171111	ENSG00000079999	1058	GGACT	CN	0.526316	0.964319	38	CN_2
ENST00000171111	ENSG00000079999	1058	GGACT	CB	0.54386	0.935081	114	CB_1
ENST00000171111	ENSG00000079999	1058	GGACT	CN	0.596154	0.982028	52	CN_3
ENST00000171111	ENSG00000079999	1058	GGACT	CN	0.5	0.941753	36	CN_4
ENST00000171111	ENSG00000079999	1058	GGACT	CB	0.54386	0.976023	57	CB_4
ENST00000171111	ENSG00000079999	1232	GGACC	CN	0.355556	0.935168	45	CN_2
ENST00000171111	ENSG00000079999	1232	GGACC	CB	0.416667	0.96654	60	CB_4
ENST00000171111	ENSG00000079999	1232	GGACC	CB	0.365217	0.917981	115	CB_2
ENST00000171111	ENSG00000079999	1232	GGACC	CB	0.417323	0.920454	127	CB_1
ENST00000171111	ENSG00000079999	1232	GGACC	PFC	0.444444	0.976076	72	PFC_3
ENST00000171111	ENSG00000079999	1232	GGACC	CN	0.473684	0.972134	57	CN_3
ENST00000171111	ENSG00000079999	1343	GGACT	CN	0.857143	0.983679	42	CN_4
ENST00000171111	ENSG00000079999	1343	GGACT	CB	0.830882	0.983987	136	CB_1
ENST00000171111	ENSG00000079999	1343	GGACT	PFC	0.827586	0.978222	87	PFC_2
ENST00000171111	ENSG00000079999	1343	GGACT	CN	0.804348	0.959453	46	CN_2
ENST00000171111	ENSG00000079999	1343	GGACT	CN	0.84127	0.975745	63	CN_3
ENST00000171111	ENSG00000079999	1343	GGACT	PFC	0.811321	0.978158	53	PFC_1
ENST00000171111	ENSG00000079999	1343	GGACT	PFC	0.943662	0.981927	71	PFC_3
ENST00000171111	ENSG00000079999	1343	GGACT	CB	0.902256	0.982273	133	CB_2
ENST00000171111	ENSG00000079999	1343	GGACT	PFC	0.835821	0.971581	67	PFC_4
ENST00000171111	ENSG00000079999	1343	GGACT	CB	0.913793	0.986354	58	CB_4
ENST00000171111	ENSG00000079999	2024	GAACT	PFC	0.595041	0.96224	121	PFC_4
ENST00000171111	ENSG00000079999	2024	GAACT	CN	0.620253	0.978273	79	CN_2
ENST00000171111	ENSG00000079999	2024	GAACT	PFC	0.603448	0.979982	116	PFC_2
ENST00000171111	ENSG00000079999	2024	GAACT	CN	0.630435	0.984935	92	CN_3
ENST00000171111	ENSG00000079999	2024	GAACT	CB	0.617284	0.985279	162	CB_1
ENST00000171111	ENSG00000079999	2024	GAACT	PFC	0.591837	0.96893	98	PFC_1
ENST00000171111	ENSG00000079999	2024	GAACT	CN	0.52	0.944622	75	CN_4
ENST00000171111	ENSG00000079999	2024	GAACT	CB	0.657895	0.944455	76	CB_4
ENST00000171111	ENSG00000079999	2024	GAACT	CB	0.570513	0.969904	156	CB_2
ENST00000171111	ENSG00000079999	2024	GAACT	PFC	0.568182	0.912111	88	PFC_3
ENST00000171111	ENSG00000079999	2107	GGACT	CB	0.912752	0.990516	149	CB_2
ENST00000171111	ENSG00000079999	2107	GGACT	CN	0.771739	0.978011	92	CN_2
ENST00000171111	ENSG00000079999	2107	GGACT	CN	0.855422	0.97103	83	CN_4
ENST00000171111	ENSG00000079999	2107	GGACT	PFC	0.879121	0.972044	91	PFC_3
ENST00000171111	ENSG00000079999	2107	GGACT	PFC	0.889764	0.984653	127	PFC_2
ENST00000171111	ENSG00000079999	2107	GGACT	PFC	0.783217	0.985183	143	PFC_4
ENST00000171111	ENSG00000079999	2107	GGACT	CN	0.907216	0.991357	97	CN_3
ENST00000171111	ENSG00000079999	2107	GGACT	CB	0.825	0.98452	80	CB_4
ENST00000171111	ENSG00000079999	2107	GGACT	CB	0.869281	0.976177	153	CB_1
ENST00000171111	ENSG00000079999	2107	GGACT	PFC	0.782178	0.980485	101	PFC_1
ENST00000171111	ENSG00000079999	2120	AGACA	CN	0.702703	0.990406	111	CN_2
ENST00000171111	ENSG00000079999	2120	AGACA	CB	0.816216	0.992486	185	CB_2
ENST00000171111	ENSG00000079999	2120	AGACA	PFC	0.66875	0.973153	160	PFC_4
ENST00000171111	ENSG00000079999	2120	AGACA	CN	0.715596	0.985433	109	CN_3
ENST00000171111	ENSG00000079999	2120	AGACA	PFC	0.707547	0.985653	106	PFC_3
ENST00000171111	ENSG00000079999	2120	AGACA	PFC	0.722689	0.974448	119	PFC_1
ENST00000171111	ENSG00000079999	2120	AGACA	CB	0.855556	0.995941	90	CB_4
ENST00000171111	ENSG00000079999	2120	AGACA	PFC	0.713235	0.98402	136	PFC_2
ENST00000171111	ENSG00000079999	2120	AGACA	CB	0.826087	0.994455	184	CB_1
ENST00000171111	ENSG00000079999	2120	AGACA	CN	0.54023	0.92197	87	CN_4
ENST00000171111	ENSG00000079999	2492	GGACA	PFC	0.524752	0.939233	101	PFC_2
ENST00000171111	ENSG00000079999	2492	GGACA	CN	0.551724	0.966895	58	CN_4
ENST00000171111	ENSG00000079999	2492	GGACA	CN	0.614286	0.981582	70	CN_3
ENST00000171111	ENSG00000079999	2492	GGACA	CB	0.777778	0.99514	108	CB_1
ENST00000171111	ENSG00000079999	2492	GGACA	PFC	0.553846	0.981998	65	PFC_3
ENST00000171111	ENSG00000079999	2492	GGACA	PFC	0.670103	0.982284	97	PFC_4
ENST00000171111	ENSG00000079999	2492	GGACA	CN	0.565217	0.948176	69	CN_2
ENST00000171111	ENSG00000079999	2492	GGACA	CB	0.822034	0.996412	118	CB_2
ENST00000171111	ENSG00000079999	2492	GGACA	CB	0.755556	0.989652	45	CB_4
ENST00000171111	ENSG00000079999	2492	GGACA	PFC	0.6625	0.973781	80	PFC_1
ENST00000172229	ENSG00000064300	1796	AGACT	CB	0.7	0.980418	20	CB_1
ENST00000172229	ENSG00000064300	1796	AGACT	CB	0.666667	0.961521	21	CB_2
ENST00000172229	ENSG00000064300	2374	GGACC	CB	0.657143	0.986737	35	CB_2
ENST00000172229	ENSG00000064300	2374	GGACC	CB	0.625	0.983696	32	CB_1
ENST00000172229	ENSG00000064300	2426	GGACC	CB	0.35	0.918513	40	CB_2
ENST00000172229	ENSG00000064300	2518	AGACT	CB	0.633333	0.933512	30	CB_1
ENST00000172229	ENSG00000064300	2518	AGACT	CB	0.692308	0.993722	39	CB_2
ENST00000172229	ENSG00000064300	2877	GGACT	CB	0.76	0.987139	25	CB_2
ENST00000172229	ENSG00000064300	2877	GGACT	CB	0.869565	0.985648	23	CB_1
ENST00000173527	ENSG00000066583	1393	GGACT	CN	0.473684	0.917886	57	CN_2
ENST00000173527	ENSG00000066583	1393	GGACT	CN	0.537037	0.934716	54	CN_4
ENST00000173527	ENSG00000066583	953	GGACA	PFC	0.272727	0.903244	33	PFC_2
ENST00000173527	ENSG00000066583	953	GGACA	CN	0.37931	0.933383	29	CN_4
ENST00000173527	ENSG00000066583	953	GGACA	PFC	0.431818	0.937512	44	PFC_1
ENST00000173527	ENSG00000066583	968	GGACT	PFC	0.66	0.931436	50	PFC_2
ENST00000173527	ENSG00000066583	968	GGACT	PFC	0.714286	0.94082	42	PFC_3
ENST00000173527	ENSG00000066583	968	GGACT	PFC	0.653846	0.930769	52	PFC_1
ENST00000173527	ENSG00000066583	968	GGACT	CN	0.707317	0.96929	41	CN_3
ENST00000173527	ENSG00000066583	968	GGACT	CN	0.818182	0.989912	44	CN_2
ENST00000173527	ENSG00000066583	968	GGACT	CN	0.6875	0.948872	32	CN_4
ENST00000173527	ENSG00000066583	968	GGACT	PFC	0.763636	0.982777	55	PFC_4
ENST00000173898	ENSG00000067445	2373	GGACC	CB	0.735294	0.980309	34	CB_1
ENST00000173898	ENSG00000067445	2373	GGACC	CB	0.625	0.948644	24	CB_2
ENST00000173898	ENSG00000067445	2373	GGACC	PFC	0.846154	0.99196	26	PFC_2
ENST00000173898	ENSG00000067445	2373	GGACC	PFC	0.731707	0.966883	41	PFC_3
ENST00000173898	ENSG00000067445	3681	GGACC	CB	0.30303	0.932505	33	CB_2
ENST00000173898	ENSG00000067445	3747	GGACT	PFC	0.857143	0.976763	42	PFC_4
ENST00000173898	ENSG00000067445	3747	GGACT	CB	0.770833	0.974384	48	CB_2
ENST00000173898	ENSG00000067445	3747	GGACT	CB	0.925926	0.990618	54	CB_1
ENST00000173898	ENSG00000067445	3747	GGACT	CB	0.857143	0.982396	21	CB_4
ENST00000173898	ENSG00000067445	3747	GGACT	PFC	0.74026	0.96573	77	PFC_2
ENST00000173898	ENSG00000067445	3747	GGACT	PFC	0.871429	0.990615	70	PFC_3
ENST00000173898	ENSG00000067445	3897	GGACT	PFC	0.885714	0.991056	70	PFC_3
ENST00000173898	ENSG00000067445	3897	GGACT	PFC	0.851852	0.989146	81	PFC_2
ENST00000173898	ENSG00000067445	3897	GGACT	CB	0.846154	0.988765	26	CB_4
ENST00000173898	ENSG00000067445	3897	GGACT	CB	0.823529	0.976001	51	CB_1
ENST00000173898	ENSG00000067445	3897	GGACT	PFC	0.840909	0.986893	44	PFC_4
ENST00000173898	ENSG00000067445	3897	GGACT	CB	0.875	0.985002	40	CB_2
ENST00000173898	ENSG00000067445	3927	GGACT	PFC	0.88	0.99519	75	PFC_3
ENST00000173898	ENSG00000067445	3927	GGACT	PFC	0.73913	0.98404	46	PFC_4
ENST00000173898	ENSG00000067445	3927	GGACT	PFC	0.809524	0.982021	84	PFC_2
ENST00000173898	ENSG00000067445	3957	GGACT	PFC	0.8875	0.989093	80	PFC_2
ENST00000173898	ENSG00000067445	3957	GGACT	CB	0.909091	0.99246	55	CB_1
ENST00000173898	ENSG00000067445	3957	GGACT	PFC	0.930556	0.992849	72	PFC_3
ENST00000173898	ENSG00000067445	3957	GGACT	CB	0.918367	0.987358	49	CB_2
ENST00000173898	ENSG00000067445	3957	GGACT	CB	0.913043	0.994589	23	CB_4
ENST00000173898	ENSG00000067445	3957	GGACT	PFC	0.880952	0.990045	42	PFC_4
ENST00000173898	ENSG00000067445	3987	GGACT	CB	0.933333	0.991319	45	CB_2
ENST00000173898	ENSG00000067445	3987	GGACT	PFC	0.911111	0.988832	45	PFC_4
ENST00000173898	ENSG00000067445	3987	GGACT	CB	0.910714	0.987396	56	CB_1
ENST00000173898	ENSG00000067445	3987	GGACT	PFC	0.918919	0.99496	74	PFC_3
ENST00000173898	ENSG00000067445	3987	GGACT	CB	0.909091	0.986722	22	CB_4
ENST00000173898	ENSG00000067445	3987	GGACT	PFC	0.863636	0.988948	88	PFC_2
ENST00000173898	ENSG00000067445	4101	GGACT	PFC	0.688172	0.983618	93	PFC_3
ENST00000173898	ENSG00000067445	4101	GGACT	CB	0.681159	0.963851	69	CB_1
ENST00000173898	ENSG00000067445	4101	GGACT	PFC	0.551724	0.976401	58	PFC_4
ENST00000173898	ENSG00000067445	4101	GGACT	CB	0.533333	0.958609	30	CB_4
ENST00000173898	ENSG00000067445	4101	GGACT	CB	0.677966	0.985667	59	CB_2
ENST00000173898	ENSG00000067445	4191	GGACC	PFC	0.632911	0.986138	79	PFC_3
ENST00000173898	ENSG00000067445	4191	GGACC	PFC	0.762712	0.994883	59	PFC_4
ENST00000173898	ENSG00000067445	4191	GGACC	CB	0.719298	0.995237	57	CB_1
ENST00000173898	ENSG00000067445	4191	GGACC	CB	0.782609	0.992628	23	CB_4
ENST00000173898	ENSG00000067445	4191	GGACC	CB	0.740741	0.996281	54	CB_2
ENST00000173898	ENSG00000067445	4191	GGACC	PFC	0.807692	0.997422	78	PFC_2
ENST00000174653	ENSG00000070718	1723	GGACA	CB	0.391304	0.915028	23	CB_4
ENST00000174653	ENSG00000070718	1758	GGACA	CB	0.464286	0.969288	84	CB_1
ENST00000174653	ENSG00000070718	1758	GGACA	CB	0.38	0.947095	100	CB_2
ENST00000174653	ENSG00000070718	1758	GGACA	PFC	0.407407	0.921995	27	PFC_1
ENST00000174653	ENSG00000070718	1758	GGACA	PFC	0.358209	0.927728	67	PFC_3
ENST00000174653	ENSG00000070718	1758	GGACA	CB	0.384615	0.968997	26	CB_4
ENST00000174653	ENSG00000070718	1758	GGACA	PFC	0.344828	0.969549	29	PFC_4
ENST00000174653	ENSG00000070718	1880	AGACT	CB	0.710059	0.916976	169	CB_2
ENST00000174653	ENSG00000070718	1880	AGACT	PFC	0.859504	0.961702	121	PFC_2
ENST00000174653	ENSG00000070718	1880	AGACT	CN	0.759259	0.929259	54	CN_3
ENST00000174653	ENSG00000070718	1880	AGACT	PFC	0.738095	0.925909	42	PFC_4
ENST00000174653	ENSG00000070718	1880	AGACT	PFC	0.789474	0.929895	95	PFC_3
ENST00000174653	ENSG00000070718	1880	AGACT	PFC	0.75	0.915645	56	PFC_1
ENST00000174653	ENSG00000070718	1880	AGACT	CN	0.769231	0.93003	52	CN_2
ENST00000174653	ENSG00000070718	1880	AGACT	CB	0.810811	0.926431	111	CB_1
ENST00000174653	ENSG00000070718	1880	AGACT	CB	0.828571	0.945466	35	CB_4
ENST00000174653	ENSG00000070718	2061	GGACT	PFC	0.875	0.988965	64	PFC_1
ENST00000174653	ENSG00000070718	2061	GGACT	CN	0.925926	0.991769	54	CN_3
ENST00000174653	ENSG00000070718	2061	GGACT	PFC	0.867647	0.992612	136	PFC_2
ENST00000174653	ENSG00000070718	2061	GGACT	CB	0.81768	0.995089	181	CB_2
ENST00000174653	ENSG00000070718	2061	GGACT	PFC	0.807018	0.98271	114	PFC_3
ENST00000174653	ENSG00000070718	2061	GGACT	CB	0.815789	0.984261	114	CB_1
ENST00000174653	ENSG00000070718	2061	GGACT	CB	0.837209	0.991472	43	CB_4
ENST00000174653	ENSG00000070718	2061	GGACT	PFC	0.8	0.99166	50	PFC_4
ENST00000174653	ENSG00000070718	2061	GGACT	CN	0.75	0.99239	48	CN_2
ENST00000174653	ENSG00000070718	2156	GGACT	PFC	0.85	0.992351	60	PFC_4
ENST00000174653	ENSG00000070718	2156	GGACT	CB	0.904762	0.982118	126	CB_1
ENST00000174653	ENSG00000070718	2156	GGACT	PFC	0.920635	0.990368	63	PFC_1
ENST00000174653	ENSG00000070718	2156	GGACT	CN	0.897959	0.993524	49	CN_2
ENST00000174653	ENSG00000070718	2156	GGACT	PFC	0.908451	0.989667	142	PFC_2
ENST00000174653	ENSG00000070718	2156	GGACT	PFC	0.939655	0.991481	116	PFC_3
ENST00000174653	ENSG00000070718	2156	GGACT	CN	0.904762	0.980588	63	CN_3
ENST00000174653	ENSG00000070718	2156	GGACT	CB	0.922156	0.98275	167	CB_2
ENST00000174653	ENSG00000070718	2156	GGACT	CB	0.954545	0.992808	44	CB_4
ENST00000174653	ENSG00000070718	2163	AGACT	PFC	0.61039	0.916971	77	PFC_1
ENST00000174653	ENSG00000070718	2163	AGACT	CB	0.673077	0.928332	52	CB_4
ENST00000174653	ENSG00000070718	2163	AGACT	PFC	0.707317	0.943566	164	PFC_2
ENST00000174653	ENSG00000070718	2163	AGACT	PFC	0.619048	0.932656	63	PFC_4
ENST00000174653	ENSG00000070718	2163	AGACT	CB	0.760766	0.966103	209	CB_2
ENST00000174653	ENSG00000070718	2243	GGACT	PFC	0.804598	0.986781	87	PFC_1
ENST00000174653	ENSG00000070718	2243	GGACT	PFC	0.842424	0.994182	165	PFC_2
ENST00000174653	ENSG00000070718	2243	GGACT	PFC	0.813793	0.992306	145	PFC_3
ENST00000174653	ENSG00000070718	2243	GGACT	PFC	0.73913	0.964133	69	PFC_4
ENST00000174653	ENSG00000070718	2243	GGACT	CB	0.847826	0.990031	46	CB_4
ENST00000174653	ENSG00000070718	2243	GGACT	CB	0.857143	0.990589	147	CB_1
ENST00000174653	ENSG00000070718	2243	GGACT	CB	0.84186	0.986621	215	CB_2
ENST00000174653	ENSG00000070718	2588	GGACT	CB	0.949749	0.993255	199	CB_2
ENST00000174653	ENSG00000070718	2588	GGACT	PFC	0.961783	0.99563	157	PFC_2
ENST00000174653	ENSG00000070718	2588	GGACT	PFC	0.882979	0.9854	94	PFC_1
ENST00000174653	ENSG00000070718	2588	GGACT	CN	0.84	0.989572	25	CN_4
ENST00000174653	ENSG00000070718	2588	GGACT	CB	0.930233	0.993869	43	CB_4
ENST00000174653	ENSG00000070718	2588	GGACT	PFC	0.842105	0.979141	76	PFC_4
ENST00000174653	ENSG00000070718	2588	GGACT	CN	0.911765	0.991027	68	CN_3
ENST00000174653	ENSG00000070718	2588	GGACT	CB	0.915385	0.992625	130	CB_1
ENST00000174653	ENSG00000070718	2588	GGACT	CN	0.932203	0.992483	59	CN_2
ENST00000174653	ENSG00000070718	2588	GGACT	PFC	0.911111	0.992984	135	PFC_3
ENST00000174653	ENSG00000070718	2832	GGACT	CB	0.861446	0.98492	166	CB_1
ENST00000174653	ENSG00000070718	2832	GGACT	CN	0.852632	0.977368	95	CN_3
ENST00000174653	ENSG00000070718	2832	GGACT	PFC	0.831776	0.985788	107	PFC_4
ENST00000174653	ENSG00000070718	2832	GGACT	CB	0.846154	0.995462	65	CB_4
ENST00000174653	ENSG00000070718	2832	GGACT	PFC	0.861905	0.992443	210	PFC_2
ENST00000174653	ENSG00000070718	2832	GGACT	PFC	0.831325	0.985817	166	PFC_3
ENST00000174653	ENSG00000070718	2832	GGACT	CN	0.823529	0.975405	34	CN_4
ENST00000174653	ENSG00000070718	2832	GGACT	CB	0.893004	0.989784	243	CB_2
ENST00000174653	ENSG00000070718	2832	GGACT	CN	0.849315	0.979714	73	CN_2
ENST00000174653	ENSG00000070718	2832	GGACT	PFC	0.795276	0.965093	127	PFC_1
ENST00000175506	ENSG00000070669	2267	GGACT	CB	0.637931	0.938319	116	CB_4
ENST00000175506	ENSG00000070669	2267	GGACT	CB	0.54375	0.912992	320	CB_2
ENST00000175756	ENSG00000072135	3044	GAACT	PFC	0.472222	0.939681	36	PFC_4
ENST00000175756	ENSG00000072135	3044	GAACT	PFC	0.590909	0.983485	44	PFC_2
ENST00000175756	ENSG00000072135	3044	GAACT	PFC	0.428571	0.954296	28	PFC_1
ENST00000175756	ENSG00000072135	3044	GAACT	PFC	0.555556	0.977738	36	PFC_3
ENST00000176643	ENSG00000072210	2433	GGACT	CB	0.568182	0.942197	44	CB_1
ENST00000176643	ENSG00000072210	3166	GAACT	CB	0.378378	0.90827	37	CB_4
ENST00000176643	ENSG00000072210	3221	GGACT	CB	0.694118	0.956557	85	CB_2
ENST00000176643	ENSG00000072210	3221	GGACT	PFC	0.510638	0.934718	47	PFC_2
ENST00000176643	ENSG00000072210	3221	GGACT	CB	0.631579	0.933738	38	CB_4
ENST00000176643	ENSG00000072210	3221	GGACT	CB	0.576923	0.974644	78	CB_1
ENST00000176643	ENSG00000072210	3221	GGACT	PFC	0.625	0.941478	40	PFC_3
ENST00000176643	ENSG00000072210	3494	GGACT	CB	0.544444	0.945042	90	CB_2
ENST00000176643	ENSG00000072210	3494	GGACT	CB	0.460674	0.90898	89	CB_1
ENST00000176643	ENSG00000072210	3517	AGACT	CB	0.902174	0.983341	92	CB_2
ENST00000176643	ENSG00000072210	3517	AGACT	CN	0.755102	0.983433	49	CN_4
ENST00000176643	ENSG00000072210	3517	AGACT	PFC	0.777778	0.97192	54	PFC_2
ENST00000176643	ENSG00000072210	3517	AGACT	CB	0.886364	0.9821	44	CB_4
ENST00000176643	ENSG00000072210	3517	AGACT	CN	0.758621	0.949448	58	CN_2
ENST00000176643	ENSG00000072210	3517	AGACT	CB	0.901099	0.988185	91	CB_1
ENST00000176643	ENSG00000072210	3517	AGACT	PFC	0.893617	0.968318	47	PFC_1
ENST00000176643	ENSG00000072210	3517	AGACT	PFC	0.777778	0.954968	45	PFC_3
ENST00000176643	ENSG00000072210	3517	AGACT	CN	0.7875	0.956408	80	CN_3
ENST00000176643	ENSG00000072210	3517	AGACT	PFC	0.84127	0.974873	63	PFC_4
ENST00000176763	ENSG00000072786	3796	GGACT	CB	0.7	0.932035	20	CB_4
ENST00000176763	ENSG00000072786	3796	GGACT	CB	0.861111	0.988066	36	CB_2
ENST00000176763	ENSG00000072786	3995	GGACT	CB	0.9	0.990132	50	CB_2
ENST00000176763	ENSG00000072786	3995	GGACT	CB	0.782609	0.975697	23	CB_4
ENST00000176763	ENSG00000072786	4252	GGACT	CB	0.895833	0.995064	48	CB_2
ENST00000176763	ENSG00000072786	4252	GGACT	CB	0.857143	0.996808	21	CB_4
ENST00000176763	ENSG00000072786	4252	GGACT	CB	1	0.9955	24	CB_1
ENST00000177742	ENSG00000074071	755	GGACC	PFC	0.706522	0.987039	184	PFC_3
ENST00000177742	ENSG00000074071	755	GGACC	CN	0.641148	0.967337	209	CN_3
ENST00000177742	ENSG00000074071	755	GGACC	CN	0.561644	0.926889	146	CN_4
ENST00000177742	ENSG00000074071	755	GGACC	CB	0.732877	0.953123	146	CB_4
ENST00000177742	ENSG00000074071	755	GGACC	CB	0.722603	0.978344	292	CB_2
ENST00000177742	ENSG00000074071	755	GGACC	CN	0.585987	0.935884	157	CN_2
ENST00000177742	ENSG00000074071	755	GGACC	PFC	0.583333	0.939575	204	PFC_4
ENST00000177742	ENSG00000074071	755	GGACC	PFC	0.6171	0.979303	269	PFC_2
ENST00000177742	ENSG00000074071	755	GGACC	PFC	0.644444	0.950946	225	PFC_1
ENST00000177742	ENSG00000074071	755	GGACC	CB	0.746479	0.98056	284	CB_1
ENST00000178640	ENSG00000137764	202	GGACT	CB	0.678571	0.933814	28	CB_1
ENST00000178640	ENSG00000137764	202	GGACT	CB	0.722222	0.960938	36	CB_2
ENST00000178640	ENSG00000137764	224	GGACC	CB	0.419355	0.94429	31	CB_1
ENST00000180173	ENSG00000003987	1881	AGACA	CB	0.761905	0.933885	21	CB_1
ENST00000180173	ENSG00000003987	2004	GGACC	CB	0.576923	0.94107	26	CB_1
ENST00000180173	ENSG00000003987	2071	GGACA	CB	0.826087	0.999632	23	CB_1
ENST00000180173	ENSG00000003987	2071	GGACA	CB	0.709677	0.990019	31	CB_2
ENST00000181796	ENSG00000065809	1385	GGACC	CN	0.95082	0.998788	61	CN_3
ENST00000181796	ENSG00000065809	1385	GGACC	PFC	0.903226	0.995561	31	PFC_1
ENST00000181796	ENSG00000065809	1385	GGACC	CN	0.9375	0.999122	32	CN_4
ENST00000181796	ENSG00000065809	1385	GGACC	PFC	0.895833	0.997175	48	PFC_4
ENST00000181796	ENSG00000065809	1385	GGACC	PFC	0.902439	0.997966	41	PFC_3
ENST00000181796	ENSG00000065809	1385	GGACC	CB	0.918182	0.998415	110	CB_1
ENST00000181796	ENSG00000065809	1385	GGACC	PFC	0.96	0.998614	50	PFC_2
ENST00000181796	ENSG00000065809	1385	GGACC	CN	0.888889	0.99744	81	CN_2
ENST00000181796	ENSG00000065809	1385	GGACC	CB	0.947368	0.999441	152	CB_2
ENST00000181796	ENSG00000065809	1385	GGACC	CB	0.959184	0.997939	49	CB_4
ENST00000181796	ENSG00000065809	1399	AGACT	PFC	0.9	0.982771	50	PFC_2
ENST00000181796	ENSG00000065809	1399	AGACT	PFC	0.9375	0.983308	48	PFC_3
ENST00000181796	ENSG00000065809	1399	AGACT	CB	0.911765	0.990006	170	CB_2
ENST00000181796	ENSG00000065809	1399	AGACT	CN	0.961039	0.987341	77	CN_3
ENST00000181796	ENSG00000065809	1399	AGACT	CN	0.906977	0.988935	86	CN_2
ENST00000181796	ENSG00000065809	1399	AGACT	PFC	0.925	0.983256	40	PFC_1
ENST00000181796	ENSG00000065809	1399	AGACT	CN	0.860465	0.984524	43	CN_4
ENST00000181796	ENSG00000065809	1399	AGACT	CB	0.854545	0.983626	110	CB_1
ENST00000181796	ENSG00000065809	1399	AGACT	PFC	0.851064	0.971912	47	PFC_4
ENST00000181796	ENSG00000065809	1399	AGACT	CB	0.934426	0.987002	61	CB_4
ENST00000181796	ENSG00000065809	1450	GGACA	CN	0.430108	0.920449	93	CN_3
ENST00000181796	ENSG00000065809	1450	GGACA	CB	0.531646	0.991283	79	CB_4
ENST00000181796	ENSG00000065809	1513	GGACC	CN	0.621053	0.985322	95	CN_2
ENST00000181796	ENSG00000065809	1513	GGACC	CN	0.621622	0.991382	37	CN_4
ENST00000181796	ENSG00000065809	1513	GGACC	CB	0.629032	0.991262	62	CB_4
ENST00000181796	ENSG00000065809	1513	GGACC	CN	0.676056	0.981547	71	CN_3
ENST00000181796	ENSG00000065809	1513	GGACC	CB	0.694656	0.995463	131	CB_1
ENST00000181796	ENSG00000065809	1513	GGACC	CB	0.634286	0.993241	175	CB_2
ENST00000181796	ENSG00000065809	3017	GGACT	CB	0.600649	0.933732	308	CB_2
ENST00000181796	ENSG00000065809	3017	GGACT	PFC	0.528571	0.920212	140	PFC_2
ENST00000181796	ENSG00000065809	3017	GGACT	CN	0.578035	0.910118	173	CN_3
ENST00000181796	ENSG00000065809	3017	GGACT	PFC	0.442308	0.928699	104	PFC_1
ENST00000181796	ENSG00000065809	3017	GGACT	CN	0.545894	0.914353	207	CN_2
ENST00000181796	ENSG00000065809	3017	GGACT	PFC	0.45283	0.927093	106	PFC_3
ENST00000181796	ENSG00000065809	3017	GGACT	CB	0.536232	0.93415	276	CB_1
ENST00000181796	ENSG00000065809	3432	GGACT	CN	0.321429	0.910363	168	CN_4
ENST00000185150	ENSG00000068912	1597	GGACT	CN	0.555556	0.926459	54	CN_4
ENST00000185150	ENSG00000068912	1597	GGACT	CB	0.644737	0.917141	76	CB_4
ENST00000186436	ENSG00000075568	4024	GGACT	CB	0.741935	0.975954	31	CB_2
ENST00000186436	ENSG00000075568	4024	GGACT	CB	0.793103	0.984153	29	CB_1
ENST00000186436	ENSG00000075568	4096	TGACT	CB	0.727273	0.958786	33	CB_2
ENST00000186436	ENSG00000075568	4316	GGACT	CB	0.586207	0.971115	29	CB_1
ENST00000186436	ENSG00000075568	4529	GGACT	PFC	0.36	0.912983	25	PFC_3
ENST00000186436	ENSG00000075568	5900	GGACC	CB	0.525641	0.962132	78	CB_1
ENST00000186436	ENSG00000075568	5900	GGACC	CN	0.492063	0.972904	63	CN_2
ENST00000186436	ENSG00000075568	5900	GGACC	CB	0.52439	0.961108	82	CB_2
ENST00000186436	ENSG00000075568	5900	GGACC	CN	0.483146	0.935586	89	CN_3
ENST00000186436	ENSG00000075568	5900	GGACC	PFC	0.483871	0.919431	62	PFC_1
ENST00000186436	ENSG00000075568	5900	GGACC	CB	0.489362	0.954116	47	CB_4
ENST00000186436	ENSG00000075568	5900	GGACC	CN	0.416667	0.923486	48	CN_4
ENST00000186436	ENSG00000075568	6162	GGACT	CN	0.868852	0.990636	61	CN_2
ENST00000186436	ENSG00000075568	6162	GGACT	PFC	0.85	0.992594	60	PFC_3
ENST00000186436	ENSG00000075568	6162	GGACT	PFC	0.746479	0.977282	71	PFC_2
ENST00000186436	ENSG00000075568	6162	GGACT	PFC	0.827586	0.986141	58	PFC_1
ENST00000186436	ENSG00000075568	6162	GGACT	CB	0.894737	0.997687	38	CB_4
ENST00000186436	ENSG00000075568	6162	GGACT	PFC	0.833333	0.993606	54	PFC_4
ENST00000186436	ENSG00000075568	6162	GGACT	CB	0.902778	0.997567	72	CB_1
ENST00000186436	ENSG00000075568	6162	GGACT	CN	0.865854	0.987488	82	CN_3
ENST00000186436	ENSG00000075568	6162	GGACT	CB	0.869565	0.990728	69	CB_2
ENST00000186436	ENSG00000075568	6162	GGACT	CN	0.770492	0.98635	61	CN_4
ENST00000187397	ENSG00000172995	2851	AAACT	CN	0.608696	0.924155	23	CN_4
ENST00000187397	ENSG00000172995	2977	GGACT	PFC	0.681818	0.970897	88	PFC_3
ENST00000187397	ENSG00000172995	2977	GGACT	CN	0.560976	0.921322	82	CN_3
ENST00000187397	ENSG00000172995	2977	GGACT	PFC	0.625	0.952459	128	PFC_1
ENST00000187397	ENSG00000172995	2977	GGACT	PFC	0.6	0.964616	85	PFC_4
ENST00000187397	ENSG00000172995	2977	GGACT	CN	0.650794	0.972256	63	CN_2
ENST00000187397	ENSG00000172995	2977	GGACT	PFC	0.644231	0.977439	104	PFC_2
ENST00000187397	ENSG00000172995	2977	GGACT	CB	0.720497	0.983358	161	CB_2
ENST00000187397	ENSG00000172995	2977	GGACT	CN	0.540541	0.907186	37	CN_4
ENST00000187397	ENSG00000172995	2977	GGACT	CB	0.733766	0.970307	154	CB_1
ENST00000187397	ENSG00000172995	2977	GGACT	CB	0.798077	0.988897	104	CB_4
ENST00000187397	ENSG00000172995	3039	AGACT	CB	0.545977	0.927749	174	CB_2
ENST00000187397	ENSG00000172995	3039	AGACT	CB	0.508621	0.919232	116	CB_4
ENST00000187762	ENSG00000072954	1156	GAACT	PFC	0.431818	0.900828	88	PFC_3
ENST00000187762	ENSG00000072954	1684	GGACA	PFC	0.631579	0.904239	95	PFC_3
ENST00000187762	ENSG00000072954	1684	GGACA	PFC	0.508065	0.912893	124	PFC_2
ENST00000187762	ENSG00000072954	1684	GGACA	CB	0.661972	0.905622	71	CB_2
ENST00000187762	ENSG00000072954	1954	GGACA	PFC	0.420168	0.934407	119	PFC_3
ENST00000187762	ENSG00000072954	1954	GGACA	CB	0.494737	0.970733	95	CB_2
ENST00000187762	ENSG00000072954	1954	GGACA	PFC	0.461988	0.902068	171	PFC_2
ENST00000187762	ENSG00000072954	1954	GGACA	CB	0.558824	0.959898	34	CB_4
ENST00000191018	ENSG00000064601	1637	GGACT	CB	0.419355	0.935362	62	CB_4
ENST00000191018	ENSG00000064601	1849	GGACT	CB	0.578947	0.93701	57	CB_4
ENST00000192788	ENSG00000065060	7930	GGACT	CB	0.864407	0.990854	59	CB_2
ENST00000192788	ENSG00000065060	7930	GGACT	CB	0.909091	0.983688	33	CB_1
ENST00000192788	ENSG00000065060	7930	GGACT	CB	0.88	0.996141	25	CB_4
ENST00000192788	ENSG00000065060	8146	GGACT	CB	0.542857	0.917143	35	CB_1
ENST00000192788	ENSG00000065060	8146	GGACT	CB	0.606061	0.946412	33	CB_4
ENST00000192788	ENSG00000065060	8146	GGACT	PFC	0.619048	0.944863	21	PFC_3
ENST00000192788	ENSG00000065060	8146	GGACT	PFC	0.65	0.952701	20	PFC_2
ENST00000192788	ENSG00000065060	8360	GGACT	CB	0.59375	0.957409	32	CB_4
ENST00000193403	ENSG00000072110	855	AGACA	PFC	0.586207	0.910991	29	PFC_2
ENST00000194152	ENSG00000081818	2426	GGACC	CB	0.344828	0.902224	29	CB_2
ENST00000194152	ENSG00000081818	2469	AGACT	CB	0.897436	0.991658	39	CB_4
ENST00000194152	ENSG00000081818	2469	AGACT	CB	0.935484	0.991399	31	CB_2
ENST00000194152	ENSG00000081818	2477	GGACT	CB	0.820513	0.983839	39	CB_4
ENST00000194152	ENSG00000081818	2477	GGACT	PFC	0.909091	0.995734	33	PFC_4
ENST00000194152	ENSG00000081818	2477	GGACT	PFC	0.95	0.989448	20	PFC_3
ENST00000194152	ENSG00000081818	2477	GGACT	CB	0.952381	0.990574	21	CB_1
ENST00000194152	ENSG00000081818	2477	GGACT	CB	0.9375	0.99237	32	CB_2
ENST00000194152	ENSG00000081818	2529	GGACA	PFC	0.333333	0.943486	21	PFC_3
ENST00000194152	ENSG00000081818	2529	GGACA	CB	0.517241	0.990083	29	CB_2
ENST00000194152	ENSG00000081818	2529	GGACA	CB	0.421053	0.94998	38	CB_4
ENST00000194152	ENSG00000081818	3646	GGACA	CN	0.481481	0.950585	27	CN_4
ENST00000194152	ENSG00000081818	3646	GGACA	CB	0.655172	0.985064	29	CB_1
ENST00000194152	ENSG00000081818	3646	GGACA	CB	0.666667	0.987295	45	CB_4
ENST00000194152	ENSG00000081818	3646	GGACA	CB	0.59375	0.979823	32	CB_2
ENST00000194530	ENSG00000082146	1497	GGACT	PFC	0.659574	0.921381	47	PFC_1
ENST00000194530	ENSG00000082146	1497	GGACT	PFC	0.846154	0.970906	39	PFC_3
ENST00000194530	ENSG00000082146	1497	GGACT	PFC	0.826087	0.972509	46	PFC_2
ENST00000194530	ENSG00000082146	1497	GGACT	CB	0.75	0.953851	48	CB_2
ENST00000194530	ENSG00000082146	1497	GGACT	CB	0.804348	0.971506	46	CB_1
ENST00000194530	ENSG00000082146	1497	GGACT	PFC	0.736842	0.928214	38	PFC_4
ENST00000194530	ENSG00000082146	1497	GGACT	CB	0.7	0.962111	20	CB_4
ENST00000194530	ENSG00000082146	1531	AGACT	PFC	0.5	0.910549	48	PFC_1
ENST00000194530	ENSG00000082146	1531	AGACT	PFC	0.565217	0.919034	46	PFC_2
ENST00000194530	ENSG00000082146	1531	AGACT	CN	0.590909	0.918729	44	CN_3
ENST00000194530	ENSG00000082146	1531	AGACT	CB	0.630435	0.911897	46	CB_1
ENST00000194530	ENSG00000082146	1531	AGACT	PFC	0.575	0.932414	40	PFC_3
ENST00000194530	ENSG00000082146	1531	AGACT	PFC	0.5	0.930165	38	PFC_4
ENST00000194672	ENSG00000082269	3799	GGACT	CB	0.633333	0.975157	30	CB_4
ENST00000194672	ENSG00000082269	3799	GGACT	CB	0.693878	0.969506	49	CB_1
ENST00000194672	ENSG00000082269	3799	GGACT	PFC	0.5	0.945945	30	PFC_2
ENST00000194672	ENSG00000082269	3799	GGACT	PFC	0.4	0.949771	20	PFC_4
ENST00000194672	ENSG00000082269	3799	GGACT	CB	0.618182	0.99003	55	CB_2
ENST00000194672	ENSG00000082269	3972	GGACA	CB	0.568182	0.910937	44	CB_2
ENST00000194672	ENSG00000082269	3972	GGACA	CB	0.553191	0.956705	47	CB_1
ENST00000194672	ENSG00000082269	3972	GGACA	CB	0.516129	0.949236	31	CB_4
ENST00000194672	ENSG00000082269	4757	GGACT	CB	0.487805	0.911125	41	CB_2
ENST00000194900	ENSG00000082458	6051	GAACT	CB	0.5	0.926316	112	CB_1
ENST00000195649	ENSG00000065609	3309	GGACT	CB	0.612666	0.924039	679	CB_1
ENST00000195649	ENSG00000065609	3309	GGACT	CB	0.602369	0.952017	591	CB_2
ENST00000195649	ENSG00000065609	441	GGACT	CB	0.590625	0.941466	320	CB_1
ENST00000195649	ENSG00000065609	441	GGACT	CB	0.625541	0.925407	462	CB_2
ENST00000195649	ENSG00000065609	441	GGACT	PFC	0.462963	0.911783	54	PFC_4
ENST00000196061	ENSG00000083444	2270	GGACC	PFC	0.75	0.992845	56	PFC_3
ENST00000196061	ENSG00000083444	2270	GGACC	CN	0.705882	0.99655	68	CN_2
ENST00000196061	ENSG00000083444	2270	GGACC	CN	0.676471	0.986052	68	CN_3
ENST00000196061	ENSG00000083444	2270	GGACC	PFC	0.782051	0.996059	78	PFC_4
ENST00000196061	ENSG00000083444	2270	GGACC	CN	0.569231	0.975187	65	CN_4
ENST00000196061	ENSG00000083444	2270	GGACC	CB	0.759494	0.996771	79	CB_1
ENST00000196061	ENSG00000083444	2270	GGACC	PFC	0.646154	0.991919	65	PFC_2
ENST00000196061	ENSG00000083444	2270	GGACC	CB	0.782609	0.993367	69	CB_2
ENST00000196061	ENSG00000083444	2270	GGACC	PFC	0.784615	0.995872	65	PFC_1
ENST00000196061	ENSG00000083444	2270	GGACC	CB	0.741935	0.99696	31	CB_4
ENST00000196061	ENSG00000083444	2505	TGACT	CN	0.747253	0.995205	91	CN_4
ENST00000196061	ENSG00000083444	2505	TGACT	CB	0.9	0.994182	90	CB_1
ENST00000196061	ENSG00000083444	2505	TGACT	PFC	0.843373	0.99206	83	PFC_2
ENST00000196061	ENSG00000083444	2505	TGACT	PFC	0.861111	0.997777	72	PFC_3
ENST00000196061	ENSG00000083444	2505	TGACT	CB	0.930233	0.997518	86	CB_2
ENST00000196061	ENSG00000083444	2505	TGACT	CB	0.833333	0.997776	30	CB_4
ENST00000196061	ENSG00000083444	2505	TGACT	PFC	0.903509	0.996615	114	PFC_4
ENST00000196061	ENSG00000083444	2505	TGACT	CN	0.867347	0.995701	98	CN_3
ENST00000196061	ENSG00000083444	2505	TGACT	CN	0.867347	0.99173	98	CN_2
ENST00000196061	ENSG00000083444	2505	TGACT	PFC	0.873684	0.991632	95	PFC_1
ENST00000196061	ENSG00000083444	2574	AGACT	CB	0.765957	0.974223	94	CB_1
ENST00000196061	ENSG00000083444	2574	AGACT	PFC	0.820225	0.98818	89	PFC_2
ENST00000196061	ENSG00000083444	2574	AGACT	PFC	0.726027	0.956299	73	PFC_3
ENST00000196061	ENSG00000083444	2574	AGACT	PFC	0.701923	0.954807	104	PFC_1
ENST00000196061	ENSG00000083444	2574	AGACT	CN	0.673077	0.917572	104	CN_3
ENST00000196061	ENSG00000083444	2574	AGACT	CN	0.728972	0.921585	107	CN_2
ENST00000196061	ENSG00000083444	2574	AGACT	CB	0.840909	0.980677	88	CB_2
ENST00000196061	ENSG00000083444	2574	AGACT	CB	0.783784	0.959047	37	CB_4
ENST00000196061	ENSG00000083444	2574	AGACT	PFC	0.692308	0.948424	117	PFC_4
ENST00000196061	ENSG00000083444	2614	AGACT	PFC	0.760684	0.982605	117	PFC_4
ENST00000196061	ENSG00000083444	2614	AGACT	PFC	0.806122	0.986551	98	PFC_1
ENST00000196061	ENSG00000083444	2614	AGACT	PFC	0.849315	0.98786	73	PFC_3
ENST00000196061	ENSG00000083444	2614	AGACT	CN	0.848485	0.986493	99	CN_3
ENST00000196061	ENSG00000083444	2614	AGACT	CB	0.8	0.995685	35	CB_4
ENST00000196061	ENSG00000083444	2614	AGACT	CB	0.847826	0.996354	92	CB_2
ENST00000196061	ENSG00000083444	2614	AGACT	CN	0.787611	0.988792	113	CN_2
ENST00000196061	ENSG00000083444	2614	AGACT	CB	0.819149	0.990702	94	CB_1
ENST00000196061	ENSG00000083444	2614	AGACT	CN	0.698113	0.978353	106	CN_4
ENST00000196061	ENSG00000083444	2614	AGACT	PFC	0.879518	0.99502	83	PFC_2
ENST00000196061	ENSG00000083444	2673	GGACT	PFC	0.674699	0.945069	83	PFC_2
ENST00000196061	ENSG00000083444	2673	GGACT	PFC	0.649573	0.952482	117	PFC_4
ENST00000196061	ENSG00000083444	2673	GGACT	CB	0.62069	0.950773	29	CB_4
ENST00000196061	ENSG00000083444	2673	GGACT	CB	0.693182	0.942848	88	CB_2
ENST00000196061	ENSG00000083444	2673	GGACT	PFC	0.657143	0.912369	70	PFC_3
ENST00000196061	ENSG00000083444	2673	GGACT	CN	0.623762	0.915017	101	CN_4
ENST00000196061	ENSG00000083444	2673	GGACT	CN	0.646018	0.928167	113	CN_2
ENST00000196061	ENSG00000083444	2673	GGACT	CN	0.673267	0.940366	101	CN_3
ENST00000196061	ENSG00000083444	2700	AGACA	CB	0.5	0.9008	92	CB_2
ENST00000196061	ENSG00000083444	2739	GGACT	PFC	0.803419	0.982785	117	PFC_4
ENST00000196061	ENSG00000083444	2739	GGACT	PFC	0.901408	0.988306	71	PFC_3
ENST00000196061	ENSG00000083444	2739	GGACT	PFC	0.807229	0.992468	83	PFC_2
ENST00000196061	ENSG00000083444	2739	GGACT	CN	0.831776	0.980781	107	CN_3
ENST00000196061	ENSG00000083444	2739	GGACT	CB	0.815789	0.980315	38	CB_4
ENST00000196061	ENSG00000083444	2739	GGACT	CB	0.826531	0.988739	98	CB_2
ENST00000196061	ENSG00000083444	2739	GGACT	PFC	0.766355	0.977236	107	PFC_1
ENST00000196061	ENSG00000083444	2739	GGACT	CB	0.806122	0.98739	98	CB_1
ENST00000196061	ENSG00000083444	2739	GGACT	CN	0.735849	0.962653	106	CN_4
ENST00000196061	ENSG00000083444	2739	GGACT	CN	0.686957	0.969421	115	CN_2
ENST00000196169	ENSG00000083544	1803	AGACT	CB	0.677419	0.929422	31	CB_1
ENST00000196169	ENSG00000083544	1803	AGACT	CB	0.705882	0.950882	34	CB_2
ENST00000196169	ENSG00000083544	2311	GGACC	CB	0.475	0.944348	40	CB_1
ENST00000196169	ENSG00000083544	2311	GGACC	CB	0.355556	0.910165	45	CB_2
ENST00000197268	ENSG00000084444	2123	GAACT	CB	0.545455	0.969195	22	CB_1
ENST00000198536	ENSG00000085514	1089	GGACA	CB	0.45283	0.903545	53	CB_1
ENST00000198767	ENSG00000085721	2055	TGACT	PFC	0.862069	0.989423	29	PFC_4
ENST00000198767	ENSG00000085721	2055	TGACT	PFC	0.952381	0.990448	21	PFC_3
ENST00000198767	ENSG00000085721	2055	TGACT	CB	0.890244	0.975749	82	CB_1
ENST00000198767	ENSG00000085721	2055	TGACT	PFC	0.875	0.987981	32	PFC_2
ENST00000198767	ENSG00000085721	2055	TGACT	CB	0.8125	0.975954	32	CB_4
ENST00000198767	ENSG00000085721	2055	TGACT	CB	0.882353	0.962401	85	CB_2
ENST00000198767	ENSG00000085721	2055	TGACT	PFC	0.888889	0.980673	27	PFC_1
ENST00000198767	ENSG00000085721	2201	AGACT	CB	0.428571	0.913811	70	CB_2
ENST00000198939	ENSG00000085872	2869	GGACC	CB	0.770833	0.998043	96	CB_1
ENST00000198939	ENSG00000085872	2869	GGACC	CN	0.690476	0.996523	42	CN_3
ENST00000198939	ENSG00000085872	2869	GGACC	PFC	0.655172	0.993438	87	PFC_2
ENST00000198939	ENSG00000085872	2869	GGACC	CB	0.628571	0.993217	70	CB_4
ENST00000198939	ENSG00000085872	2869	GGACC	PFC	0.705882	0.99066	68	PFC_4
ENST00000198939	ENSG00000085872	2869	GGACC	CB	0.803279	0.99532	122	CB_2
ENST00000198939	ENSG00000085872	2869	GGACC	CN	0.62069	0.987182	29	CN_4
ENST00000198939	ENSG00000085872	2869	GGACC	PFC	0.673077	0.99195	52	PFC_1
ENST00000198939	ENSG00000085872	2869	GGACC	PFC	0.711538	0.997269	52	PFC_3
ENST00000198939	ENSG00000085872	2869	GGACC	CN	0.702703	0.994562	37	CN_2
ENST00000198939	ENSG00000085872	3590	AGACA	PFC	0.460526	0.914834	152	PFC_2
ENST00000198939	ENSG00000085872	3590	AGACA	CN	0.474359	0.937575	78	CN_3
ENST00000198939	ENSG00000085872	3590	AGACA	CB	0.53	0.911119	200	CB_2
ENST00000198939	ENSG00000085872	3590	AGACA	CB	0.445312	0.982331	128	CB_4
ENST00000198939	ENSG00000085872	3590	AGACA	CB	0.480226	0.974231	177	CB_1
ENST00000198939	ENSG00000085872	3590	AGACA	CN	0.506173	0.950968	81	CN_4
ENST00000198939	ENSG00000085872	3590	AGACA	PFC	0.494845	0.959707	97	PFC_3
ENST00000199389	ENSG00000086232	2874	AGACT	PFC	0.935484	0.995897	31	PFC_2
ENST00000199389	ENSG00000086232	2874	AGACT	PFC	0.958333	0.996198	24	PFC_3
ENST00000199389	ENSG00000086232	2880	TGACT	PFC	0.583333	0.921972	24	PFC_3
ENST00000199389	ENSG00000086232	3449	AGACT	PFC	0.882353	0.978071	34	PFC_3
ENST00000199389	ENSG00000086232	3449	AGACT	CB	0.875	0.96322	48	CB_2
ENST00000199389	ENSG00000086232	3449	AGACT	CB	0.73913	0.937333	23	CB_4
ENST00000199389	ENSG00000086232	3449	AGACT	PFC	0.769231	0.905246	26	PFC_4
ENST00000199389	ENSG00000086232	3449	AGACT	PFC	0.795455	0.947936	44	PFC_2
ENST00000199389	ENSG00000086232	3610	GGACC	CB	0.714286	0.998619	21	CB_4
ENST00000199389	ENSG00000086232	3610	GGACC	PFC	0.807692	0.988703	26	PFC_4
ENST00000199389	ENSG00000086232	3610	GGACC	CN	0.606061	0.975585	33	CN_3
ENST00000199389	ENSG00000086232	3610	GGACC	PFC	0.705882	0.994749	34	PFC_3
ENST00000199389	ENSG00000086232	3610	GGACC	PFC	0.833333	0.993659	24	PFC_1
ENST00000199389	ENSG00000086232	3610	GGACC	CB	0.795455	0.999186	44	CB_2
ENST00000199389	ENSG00000086232	3610	GGACC	CN	0.73913	0.996274	23	CN_2
ENST00000199389	ENSG00000086232	3610	GGACC	PFC	0.642857	0.990403	42	PFC_2
ENST00000199389	ENSG00000086232	3721	AGACT	CB	0.884615	0.996778	26	CB_4
ENST00000199389	ENSG00000086232	3721	AGACT	PFC	0.916667	0.998232	48	PFC_2
ENST00000199389	ENSG00000086232	3721	AGACT	CN	0.826923	0.99312	52	CN_3
ENST00000199389	ENSG00000086232	3721	AGACT	CN	0.942857	0.993677	35	CN_2
ENST00000199389	ENSG00000086232	3721	AGACT	CB	0.944444	0.997409	54	CB_2
ENST00000199389	ENSG00000086232	3721	AGACT	CB	0.95	0.998311	20	CB_1
ENST00000199389	ENSG00000086232	3721	AGACT	PFC	0.777778	0.98382	27	PFC_1
ENST00000199389	ENSG00000086232	3721	AGACT	PFC	0.8125	0.989708	32	PFC_4
ENST00000199389	ENSG00000086232	3721	AGACT	PFC	0.864865	0.998789	37	PFC_3
ENST00000199389	ENSG00000086232	3752	GAACT	PFC	0.4	0.909186	30	PFC_1
ENST00000199389	ENSG00000086232	3752	GAACT	PFC	0.552632	0.932514	38	PFC_3
ENST00000199389	ENSG00000086232	3752	GAACT	CN	0.552632	0.955458	38	CN_2
ENST00000199389	ENSG00000086232	3936	GGACA	PFC	0.606061	0.943346	33	PFC_3
ENST00000199389	ENSG00000086232	3936	GGACA	PFC	0.65625	0.932057	32	PFC_4
ENST00000199389	ENSG00000086232	3936	GGACA	CB	0.790698	0.988268	43	CB_2
ENST00000199389	ENSG00000086232	3936	GGACA	PFC	0.641026	0.96988	39	PFC_2
ENST00000199389	ENSG00000086232	3936	GGACA	CN	0.642857	0.965005	42	CN_3
ENST00000199389	ENSG00000086232	3936	GGACA	CB	0.73913	0.976528	23	CB_4
ENST00000199448	ENSG00000086289	1044	AGACT	PFC	0.833948	0.961052	271	PFC_3
ENST00000199448	ENSG00000086289	1044	AGACT	PFC	0.766917	0.928499	133	PFC_4
ENST00000199448	ENSG00000086289	1044	AGACT	CB	0.896552	0.969027	348	CB_4
ENST00000199448	ENSG00000086289	1044	AGACT	CB	0.909597	0.978529	719	CB_2
ENST00000199448	ENSG00000086289	1044	AGACT	PFC	0.849624	0.962567	133	PFC_1
ENST00000199448	ENSG00000086289	1044	AGACT	PFC	0.798013	0.94597	302	PFC_2
ENST00000199448	ENSG00000086289	1044	AGACT	CB	0.867742	0.949129	310	CB_1
ENST00000199448	ENSG00000086289	1187	GAACT	CB	0.511222	0.940398	401	CB_4
ENST00000199448	ENSG00000086289	1187	GAACT	CN	0.457627	0.903565	59	CN_2
ENST00000199448	ENSG00000086289	1187	GAACT	PFC	0.485632	0.962896	348	PFC_2
ENST00000199448	ENSG00000086289	1187	GAACT	PFC	0.524648	0.962327	284	PFC_3
ENST00000199448	ENSG00000086289	1187	GAACT	CB	0.503846	0.970832	780	CB_2
ENST00000199448	ENSG00000086289	1187	GAACT	CN	0.506024	0.912879	83	CN_3
ENST00000199448	ENSG00000086289	1187	GAACT	PFC	0.491525	0.942084	177	PFC_1
ENST00000199448	ENSG00000086289	1187	GAACT	CN	0.6	0.973656	40	CN_4
ENST00000199448	ENSG00000086289	1187	GAACT	PFC	0.491429	0.971844	175	PFC_4
ENST00000199448	ENSG00000086289	1187	GAACT	CB	0.501466	0.978817	341	CB_1
ENST00000199448	ENSG00000086289	1209	GGACA	CB	0.939791	0.999389	382	CB_4
ENST00000199448	ENSG00000086289	1209	GGACA	PFC	0.893836	0.998683	292	PFC_3
ENST00000199448	ENSG00000086289	1209	GGACA	CN	0.935065	0.999054	77	CN_3
ENST00000199448	ENSG00000086289	1209	GGACA	CN	0.953125	0.999075	64	CN_2
ENST00000199448	ENSG00000086289	1209	GGACA	CN	0.923077	0.998492	39	CN_4
ENST00000199448	ENSG00000086289	1209	GGACA	PFC	0.919786	0.998322	187	PFC_1
ENST00000199448	ENSG00000086289	1209	GGACA	CB	0.948207	0.99856	753	CB_2
ENST00000199448	ENSG00000086289	1209	GGACA	CB	0.940828	0.998319	338	CB_1
ENST00000199448	ENSG00000086289	1209	GGACA	PFC	0.955801	0.999203	181	PFC_4
ENST00000199448	ENSG00000086289	1209	GGACA	PFC	0.937677	0.999045	353	PFC_2
ENST00000199706	ENSG00000086504	872	GGACA	PFC	0.398551	0.95531	138	PFC_4
ENST00000199706	ENSG00000086504	872	GGACA	PFC	0.38172	0.966296	186	PFC_2
ENST00000199706	ENSG00000086504	872	GGACA	PFC	0.352113	0.9117	142	PFC_1
ENST00000199706	ENSG00000086504	872	GGACA	CN	0.505747	0.954763	174	CN_3
ENST00000199706	ENSG00000086504	872	GGACA	CN	0.402062	0.918339	97	CN_4
ENST00000199814	ENSG00000086589	1474	AGACT	CN	0.857143	0.972735	77	CN_2
ENST00000199814	ENSG00000086589	1474	AGACT	PFC	0.857143	0.990179	91	PFC_2
ENST00000199814	ENSG00000086589	1474	AGACT	PFC	0.855263	0.975836	76	PFC_3
ENST00000199814	ENSG00000086589	1474	AGACT	CN	0.883721	0.985372	86	CN_3
ENST00000199814	ENSG00000086589	1474	AGACT	CB	0.908213	0.985626	207	CB_2
ENST00000199814	ENSG00000086589	1474	AGACT	CB	0.900826	0.989123	121	CB_4
ENST00000199814	ENSG00000086589	1474	AGACT	PFC	0.85	0.986688	80	PFC_4
ENST00000199814	ENSG00000086589	1474	AGACT	CB	0.863636	0.9853	154	CB_1
ENST00000199814	ENSG00000086589	1474	AGACT	PFC	0.8125	0.988486	80	PFC_1
ENST00000199814	ENSG00000086589	1474	AGACT	CN	0.789474	0.989067	57	CN_4
ENST00000199814	ENSG00000086589	1517	GGACC	CN	0.708861	0.979208	79	CN_3
ENST00000199814	ENSG00000086589	1517	GGACC	CN	0.703125	0.966667	64	CN_2
ENST00000199814	ENSG00000086589	1517	GGACC	PFC	0.819444	0.981906	72	PFC_4
ENST00000199814	ENSG00000086589	1517	GGACC	PFC	0.764706	0.973753	85	PFC_2
ENST00000199814	ENSG00000086589	1517	GGACC	CB	0.827869	0.991772	122	CB_1
ENST00000199814	ENSG00000086589	1517	GGACC	CN	0.745455	0.959555	55	CN_4
ENST00000199814	ENSG00000086589	1517	GGACC	PFC	0.734375	0.967566	64	PFC_1
ENST00000199814	ENSG00000086589	1517	GGACC	CB	0.842105	0.98273	95	CB_4
ENST00000199814	ENSG00000086589	1517	GGACC	CB	0.890909	0.994565	165	CB_2
ENST00000199814	ENSG00000086589	1517	GGACC	PFC	0.826087	0.991179	69	PFC_3
ENST00000199814	ENSG00000086589	2054	GAACT	CB	0.392265	0.925218	181	CB_1
ENST00000199814	ENSG00000086589	2054	GAACT	PFC	0.348315	0.909402	89	PFC_3
ENST00000199814	ENSG00000086589	2054	GAACT	CB	0.401961	0.963306	204	CB_2
ENST00000199814	ENSG00000086589	2082	AAACT	CB	0.542857	0.920809	210	CB_1
ENST00000199814	ENSG00000086589	2136	GGACT	CB	0.709677	0.966648	217	CB_2
ENST00000199814	ENSG00000086589	2136	GGACT	CB	0.615764	0.957497	203	CB_1
ENST00000199814	ENSG00000086589	2136	GGACT	CB	0.65625	0.958964	160	CB_4
ENST00000199814	ENSG00000086589	2136	GGACT	CN	0.590278	0.927245	144	CN_3
ENST00000199814	ENSG00000086589	2136	GGACT	PFC	0.553459	0.90491	159	PFC_4
ENST00000199814	ENSG00000086589	2136	GGACT	PFC	0.650943	0.915372	106	PFC_3
ENST00000200135	ENSG00000086827	2436	AGACT	CB	0.931034	0.954181	29	CB_1
ENST00000200135	ENSG00000086827	2436	AGACT	PFC	0.814815	0.940379	27	PFC_4
ENST00000200135	ENSG00000086827	2436	AGACT	CB	1	0.935313	31	CB_2
ENST00000200135	ENSG00000086827	2541	GAACT	PFC	0.75	0.986995	28	PFC_4
ENST00000200135	ENSG00000086827	2541	GAACT	CB	0.607143	0.950667	28	CB_1
ENST00000200135	ENSG00000086827	2541	GAACT	PFC	0.608696	0.970823	46	PFC_2
ENST00000200135	ENSG00000086827	2541	GAACT	CB	0.787879	0.990806	33	CB_2
ENST00000200453	ENSG00000087074	1426	GGACA	CB	0.265625	0.93584	64	CB_1
ENST00000200453	ENSG00000087074	1450	GGACA	CN	0.272727	0.914639	33	CN_2
ENST00000200453	ENSG00000087074	1732	GGACT	PFC	0.436782	0.927615	87	PFC_2
ENST00000200453	ENSG00000087074	1732	GGACT	CB	0.493333	0.947166	75	CB_2
ENST00000200453	ENSG00000087074	1732	GGACT	CB	0.454545	0.952705	88	CB_1
ENST00000200453	ENSG00000087074	1732	GGACT	PFC	0.467742	0.964328	62	PFC_4
ENST00000200453	ENSG00000087074	1732	GGACT	CB	0.473684	0.927072	38	CB_4
ENST00000200453	ENSG00000087074	1732	GGACT	CN	0.484848	0.943732	66	CN_3
ENST00000200453	ENSG00000087074	2242	GGACC	CB	0.77	0.992175	100	CB_1
ENST00000200453	ENSG00000087074	2242	GGACC	CN	0.44186	0.970439	86	CN_2
ENST00000200453	ENSG00000087074	2242	GGACC	PFC	0.479452	0.949252	73	PFC_3
ENST00000200453	ENSG00000087074	2242	GGACC	PFC	0.47619	0.900132	84	PFC_4
ENST00000200453	ENSG00000087074	2242	GGACC	CB	0.692308	0.98926	78	CB_2
ENST00000200453	ENSG00000087074	2242	GGACC	CB	0.73913	0.988916	46	CB_4
ENST00000200453	ENSG00000087074	2242	GGACC	CN	0.445783	0.922858	83	CN_3
ENST00000200453	ENSG00000087074	2242	GGACC	PFC	0.571429	0.969433	98	PFC_2
ENST00000200453	ENSG00000087074	566	GGACT	CB	0.565217	0.921957	23	CB_2
ENST00000200453	ENSG00000087074	687	GGACA	CB	0.65625	0.966809	32	CB_1
ENST00000200453	ENSG00000087074	687	GGACA	CB	0.636364	0.976283	22	CB_2
ENST00000200557	ENSG00000073670	2926	GGACC	PFC	0.9	0.999097	50	PFC_3
ENST00000200557	ENSG00000073670	2926	GGACC	CB	0.736842	0.995586	38	CB_4
ENST00000200557	ENSG00000073670	2926	GGACC	CB	0.876812	0.999624	138	CB_2
ENST00000200557	ENSG00000073670	2926	GGACC	PFC	0.788462	0.999038	52	PFC_2
ENST00000200557	ENSG00000073670	2926	GGACC	PFC	0.8	0.999262	20	PFC_4
ENST00000200557	ENSG00000073670	2926	GGACC	CB	0.821918	0.999869	73	CB_1
ENST00000202028	ENSG00000088367	1812	GGACT	CB	0.538462	0.925645	26	CB_2
ENST00000202028	ENSG00000088367	1812	GGACT	PFC	0.48	0.929442	25	PFC_4
ENST00000202028	ENSG00000088367	2641	AGACT	PFC	0.824324	0.987213	74	PFC_2
ENST00000202028	ENSG00000088367	2641	AGACT	CN	0.75	0.982479	44	CN_4
ENST00000202028	ENSG00000088367	2641	AGACT	CN	0.732143	0.964702	56	CN_2
ENST00000202028	ENSG00000088367	2641	AGACT	CN	0.78481	0.970303	79	CN_3
ENST00000202028	ENSG00000088367	2641	AGACT	PFC	0.779661	0.988172	59	PFC_3
ENST00000202028	ENSG00000088367	2641	AGACT	PFC	0.741379	0.985158	58	PFC_4
ENST00000202028	ENSG00000088367	2802	GAACT	PFC	0.59375	0.944392	64	PFC_3
ENST00000202028	ENSG00000088367	2802	GAACT	CN	0.606383	0.975639	94	CN_3
ENST00000202028	ENSG00000088367	2802	GAACT	CB	0.818182	0.99071	22	CB_4
ENST00000202028	ENSG00000088367	2802	GAACT	CN	0.53012	0.95402	83	CN_2
ENST00000202028	ENSG00000088367	2802	GAACT	CB	0.6875	0.973564	48	CB_1
ENST00000202028	ENSG00000088367	2802	GAACT	PFC	0.597015	0.950786	67	PFC_4
ENST00000202028	ENSG00000088367	2802	GAACT	CB	0.653846	0.966875	52	CB_2
ENST00000202028	ENSG00000088367	2802	GAACT	PFC	0.650602	0.987578	83	PFC_2
ENST00000202028	ENSG00000088367	2802	GAACT	CN	0.569231	0.905218	65	CN_4
ENST00000202028	ENSG00000088367	3309	TGACT	PFC	0.493671	0.926671	79	PFC_3
ENST00000202028	ENSG00000088367	3378	AGACA	CB	0.507463	0.925776	67	CB_2
ENST00000202028	ENSG00000088367	3378	AGACA	PFC	0.545455	0.945936	88	PFC_3
ENST00000202556	ENSG00000088808	3767	GGACT	CB	0.685714	0.988967	35	CB_2
ENST00000202556	ENSG00000088808	3767	GGACT	CB	0.806452	0.973803	31	CB_1
ENST00000202556	ENSG00000088808	3989	GGACA	CB	0.894737	0.998349	38	CB_1
ENST00000202556	ENSG00000088808	3989	GGACA	CB	0.966667	0.998773	30	CB_2
ENST00000202556	ENSG00000088808	4189	GGACT	CB	0.809524	0.990248	21	CB_4
ENST00000202556	ENSG00000088808	4189	GGACT	PFC	0.906977	0.992744	43	PFC_2
ENST00000202556	ENSG00000088808	4189	GGACT	PFC	0.75	0.982744	20	PFC_1
ENST00000202556	ENSG00000088808	4189	GGACT	CB	0.934783	0.994171	46	CB_2
ENST00000202556	ENSG00000088808	4189	GGACT	CB	0.934783	0.990091	46	CB_1
ENST00000202556	ENSG00000088808	4189	GGACT	PFC	0.913043	0.981233	23	PFC_4
ENST00000202556	ENSG00000088808	4212	GGACC	PFC	0.380952	0.950869	21	PFC_1
ENST00000202556	ENSG00000088808	4212	GGACC	PFC	0.380952	0.941153	21	PFC_3
ENST00000202556	ENSG00000088808	4212	GGACC	CB	0.454545	0.938505	22	CB_4
ENST00000202556	ENSG00000088808	4212	GGACC	PFC	0.535714	0.972459	28	PFC_4
ENST00000202556	ENSG00000088808	4212	GGACC	PFC	0.478261	0.977147	46	PFC_2
ENST00000202556	ENSG00000088808	4829	TGACT	CB	0.588235	0.927273	119	CB_2
ENST00000202556	ENSG00000088808	4829	TGACT	PFC	0.444444	0.929279	90	PFC_2
ENST00000202556	ENSG00000088808	4829	TGACT	CB	0.473684	0.907706	57	CB_4
ENST00000202556	ENSG00000088808	4829	TGACT	PFC	0.418367	0.903568	98	PFC_4
ENST00000202677	ENSG00000188559	7188	GGACA	CB	0.464286	0.903856	28	CB_1
ENST00000202677	ENSG00000188559	7188	GGACA	CB	0.472222	0.930827	36	CB_2
ENST00000202677	ENSG00000188559	7498	GGACA	CB	0.366667	0.928176	30	CB_2
ENST00000202677	ENSG00000188559	7741	TGACT	CB	0.74359	0.970887	39	CB_1
ENST00000202677	ENSG00000188559	7741	TGACT	CB	0.775862	0.959459	58	CB_2
ENST00000202677	ENSG00000188559	8316	GGACT	CB	0.565217	0.934728	23	CB_4
ENST00000204549	ENSG00000090470	1688	GGACT	CN	0.5	0.911177	26	CN_2
ENST00000204549	ENSG00000090470	2140	GGACA	CB	0.592593	0.980993	27	CB_1
ENST00000204549	ENSG00000090470	2140	GGACA	CB	0.588235	0.957895	34	CB_2
ENST00000204566	ENSG00000090487	1332	GGACT	CN	0.552448	0.949375	143	CN_2
ENST00000204566	ENSG00000090487	1332	GGACT	CN	0.612403	0.959133	129	CN_3
ENST00000204566	ENSG00000090487	1332	GGACT	PFC	0.5625	0.903991	160	PFC_4
ENST00000204566	ENSG00000090487	1332	GGACT	CB	0.561798	0.933881	89	CB_4
ENST00000204566	ENSG00000090487	1332	GGACT	PFC	0.620968	0.923442	124	PFC_3
ENST00000204566	ENSG00000090487	1332	GGACT	CB	0.626582	0.973647	158	CB_2
ENST00000204566	ENSG00000090487	1332	GGACT	CN	0.565574	0.901314	122	CN_4
ENST00000204566	ENSG00000090487	1332	GGACT	CB	0.587413	0.904707	143	CB_1
ENST00000204566	ENSG00000090487	1521	GGACT	CB	0.503226	0.923497	155	CB_2
ENST00000204726	ENSG00000090615	8778	GGACT	CN	0.521739	0.947346	23	CN_2
ENST00000204726	ENSG00000090615	8778	GGACT	CB	0.7	0.977583	40	CB_2
ENST00000204726	ENSG00000090615	8778	GGACT	CB	0.692308	0.991838	26	CB_4
ENST00000204726	ENSG00000090615	8778	GGACT	CB	0.698413	0.98887	63	CB_1
ENST00000204726	ENSG00000090615	8843	GGACT	PFC	0.75	0.968103	28	PFC_3
ENST00000204726	ENSG00000090615	8843	GGACT	CN	0.714286	0.92335	21	CN_4
ENST00000204726	ENSG00000090615	8843	GGACT	PFC	0.72549	0.967433	51	PFC_1
ENST00000204726	ENSG00000090615	8843	GGACT	CN	0.818182	0.98592	44	CN_3
ENST00000204726	ENSG00000090615	8843	GGACT	CB	0.835821	0.945162	67	CB_1
ENST00000204726	ENSG00000090615	8843	GGACT	CN	0.8	0.96514	25	CN_2
ENST00000204726	ENSG00000090615	8843	GGACT	CB	0.795455	0.97119	44	CB_2
ENST00000204726	ENSG00000090615	8843	GGACT	PFC	0.888889	0.981307	45	PFC_2
ENST00000204726	ENSG00000090615	8843	GGACT	PFC	0.765957	0.98371	47	PFC_4
ENST00000204726	ENSG00000090615	8843	GGACT	CB	0.83871	0.968357	31	CB_4
ENST00000204726	ENSG00000090615	9088	GGACT	CB	0.555556	0.923977	45	CB_4
ENST00000204726	ENSG00000090615	9088	GGACT	CB	0.660377	0.9292	53	CB_2
ENST00000205061	ENSG00000090863	7627	GGACT	PFC	0.484848	0.92902	66	PFC_3
ENST00000205061	ENSG00000090863	7627	GGACT	CB	0.47619	0.910998	42	CB_4
ENST00000205194	ENSG00000090971	1166	GGACC	CB	0.351648	0.904437	91	CB_4
ENST00000205214	ENSG00000157426	2271	GGACA	CB	0.607143	0.980292	28	CB_2
ENST00000205214	ENSG00000157426	2297	TGACT	CB	0.909091	0.980345	22	CB_2
ENST00000205214	ENSG00000157426	2297	TGACT	CB	0.75	0.980806	24	CB_1
ENST00000205214	ENSG00000157426	2419	GGACT	CB	0.777778	0.990165	27	CB_2
ENST00000205214	ENSG00000157426	2419	GGACT	CB	0.882353	0.994334	34	CB_1
ENST00000205214	ENSG00000157426	2772	GGACT	CB	0.540541	0.907096	37	CB_1
ENST00000205214	ENSG00000157426	3336	GGACA	CB	0.772727	0.983924	44	CB_1
ENST00000205214	ENSG00000157426	3336	GGACA	CB	0.666667	0.987513	39	CB_2
ENST00000205214	ENSG00000157426	3540	GGACT	CB	0.857143	0.974606	28	CB_2
ENST00000205214	ENSG00000157426	3540	GGACT	CB	0.7	0.962459	40	CB_1
ENST00000205402	ENSG00000091140	1698	GGACT	CB	0.8	0.993822	30	CB_1
ENST00000205402	ENSG00000091140	1698	GGACT	CB	0.818182	0.988615	22	CB_2
ENST00000206262	ENSG00000091844	6971	GGACA	CB	0.40625	0.929075	32	CB_4
ENST00000206262	ENSG00000091844	7135	GAACT	PFC	0.48	0.909297	25	PFC_2
ENST00000206262	ENSG00000091844	7135	GAACT	PFC	0.464286	0.92287	28	PFC_1
ENST00000206262	ENSG00000091844	7135	GAACT	PFC	0.590909	0.91851	22	PFC_4
ENST00000206262	ENSG00000091844	7135	GAACT	CB	0.5	0.901567	60	CB_2
ENST00000206474	ENSG00000092036	1518	TGACT	CN	0.40625	0.9134	32	CN_2
ENST00000206474	ENSG00000092036	1518	TGACT	CB	0.418605	0.930483	43	CB_2
ENST00000209884	ENSG00000076321	1980	AGACA	CN	0.636364	0.948354	22	CN_2
ENST00000209884	ENSG00000076321	1980	AGACA	CB	0.594595	0.958886	37	CB_2
ENST00000209884	ENSG00000076321	2210	GAACT	CB	0.521739	0.960955	23	CB_4
ENST00000209884	ENSG00000076321	2210	GAACT	CN	0.458333	0.977352	24	CN_3
ENST00000209884	ENSG00000076321	2210	GAACT	CB	0.545455	0.95424	44	CB_2
ENST00000209884	ENSG00000076321	2210	GAACT	CB	0.644444	0.990892	45	CB_1
ENST00000209884	ENSG00000076321	2557	GGACT	CB	0.72	0.986617	25	CB_4
ENST00000209884	ENSG00000076321	2557	GGACT	CB	0.828571	0.991015	35	CB_2
[truncated: 226,315+ more rows]

## Sheet: unique modification sites
transcript_id	gene_id	transcript_position	kmer
ENST00000300302	ENSG00000051108	10	GAACT
ENST00000316836	ENSG00000176903	19	GGACT
ENST00000655137	ENSG00000287516	20	GGACC
ENST00000334828	ENSG00000171314	21	GGACT
ENST00000621082	ENSG00000234965	23	GGACT
ENST00000306593	ENSG00000242419	24	GGACA
ENST00000264244	ENSG00000113845	30	GGACT
ENST00000618236	ENSG00000184113	30	GGACT
ENST00000334919	ENSG00000101489	32	GGACA
ENST00000374786	ENSG00000182667	32	GAACT
ENST00000251296	ENSG00000117154	36	GGACT
ENST00000428277	ENSG00000021645	39	AGACT
ENST00000374786	ENSG00000182667	40	GGACT
ENST00000425389	ENSG00000214022	43	TGACT
ENST00000369085	ENSG00000151929	44	GGACT
ENST00000626021	ENSG00000112245	44	GAACT
ENST00000559420	ENSG00000138604	46	AGACT
ENST00000335099	ENSG00000186907	48	GGACT
ENST00000380445	ENSG00000215305	49	GAACT
ENST00000371347	ENSG00000153291	50	GGACT
ENST00000381334	ENSG00000134851	52	GGACT
ENST00000600964	ENSG00000042753	53	GAACT
ENST00000265070	ENSG00000113384	54	GGACT
ENST00000393658	ENSG00000150625	54	GGACA
ENST00000591165	ENSG00000105290	55	GAACT
ENST00000335174	ENSG00000186352	56	GGACT
ENST00000337737	ENSG00000178498	58	AGACA
ENST00000585361	ENSG00000141349	58	GGACT
ENST00000301159	ENSG00000267796	61	GAACT
ENST00000264254	ENSG00000115539	63	GAACT
ENST00000289877	ENSG00000162426	64	GGACT
ENST00000304402	ENSG00000172209	66	AGACT
ENST00000375107	ENSG00000204310	66	GGACA
ENST00000371589	ENSG00000177239	67	GGACT
ENST00000389554	ENSG00000136535	67	GGACT
ENST00000247225	ENSG00000126821	68	GGACA
ENST00000631326	ENSG00000105953	68	GGACT
ENST00000649922	ENSG00000127955	69	GGACT
ENST00000522317	ENSG00000169427	70	GGACT
ENST00000586578	ENSG00000105278	70	GGACT
ENST00000340828	ENSG00000113328	71	GGACA
ENST00000269097	ENSG00000141349	74	GGACT
ENST00000534898	ENSG00000100890	74	GAACT
ENST00000249861	ENSG00000129028	75	GGACT
ENST00000317501	ENSG00000140538	76	GGACT
ENST00000331808	ENSG00000182108	76	GGACC
ENST00000360796	ENSG00000168000	76	GGACC
ENST00000361144	ENSG00000189337	76	GGACT
ENST00000637935	ENSG00000182621	78	AGACT
ENST00000269740	ENSG00000141873	80	GGACT
ENST00000549903	ENSG00000075035	81	TGACT
ENST00000368877	ENSG00000123505	82	GAACT
ENST00000368885	ENSG00000123505	82	GAACT
ENST00000371204	ENSG00000134716	84	GGACT
ENST00000336854	ENSG00000123395	85	GGACT
ENST00000606448	ENSG00000272143	87	GGACT
ENST00000269503	ENSG00000141668	88	GGACT
ENST00000555054	ENSG00000089737	88	GGACA
ENST00000355849	ENSG00000131773	89	GGACT
ENST00000636232	ENSG00000108231	89	GGACT
ENST00000229329	ENSG00000111726	90	GGACT
ENST00000429630	ENSG00000232533	90	AGACT
ENST00000336138	ENSG00000130193	91	GGACT
ENST00000356663	ENSG00000182087	91	GGACA
ENST00000614364	ENSG00000278238	92	GGACT
ENST00000371413	ENSG00000108231	93	TGACT
ENST00000370445	ENSG00000143032	94	GGACC
ENST00000375403	ENSG00000150401	94	GAACT
ENST00000637611	ENSG00000108231	95	GGACT
ENST00000337080	ENSG00000167685	96	GGACT
ENST00000299092	ENSG00000166073	97	GGACT
ENST00000303921	ENSG00000170775	97	GGACT
ENST00000497699	ENSG00000095739	97	GGACT
ENST00000376351	ENSG00000151025	100	GGACT
ENST00000609744	ENSG00000273420	100	GGACA
ENST00000626021	ENSG00000112245	101	GGACA
ENST00000264712	ENSG00000084731	103	GGACT
ENST00000343546	ENSG00000178467	103	GGACC
ENST00000417737	ENSG00000084731	103	GGACT
ENST00000455394	ENSG00000084731	103	GGACT
ENST00000325404	ENSG00000181449	106	GGACT
ENST00000534991	ENSG00000256073	106	GGACA
ENST00000566304	ENSG00000213614	106	GAACT
ENST00000622841	ENSG00000128311	106	GGACT
ENST00000381334	ENSG00000134851	107	TGACT
ENST00000631326	ENSG00000105953	107	AGACT
ENST00000222673	ENSG00000105953	108	AGACT
ENST00000368877	ENSG00000123505	108	AGACT
ENST00000368885	ENSG00000123505	108	AGACT
ENST00000383168	ENSG00000171885	108	GGACT
ENST00000577454	ENSG00000188895	110	GGACT
ENST00000282561	ENSG00000152661	111	GAACT
ENST00000369026	ENSG00000143384	112	GGACT
ENST00000648001	ENSG00000167281	112	GGACA
ENST00000585462	ENSG00000132471	113	GGACC
ENST00000251303	ENSG00000132207	114	GGACC
ENST00000478244	ENSG00000150401	114	GAACT
ENST00000523903	ENSG00000141698	116	GGACT
ENST00000592773	ENSG00000198597	116	GGACT
ENST00000631326	ENSG00000105953	116	AGACA
ENST00000222673	ENSG00000105953	117	AGACA
ENST00000532317	ENSG00000073921	118	GGACT
ENST00000430070	ENSG00000123444	119	GAACT
ENST00000632044	ENSG00000282033	120	GGACT
ENST00000225298	ENSG00000011260	121	GGACT
ENST00000246672	ENSG00000126368	121	GGACT
ENST00000361580	ENSG00000075945	121	GGACT
ENST00000371418	ENSG00000108231	121	GGACT
ENST00000373425	ENSG00000136859	121	GGACC
ENST00000455537	ENSG00000155980	121	AGACT
ENST00000455785	ENSG00000117632	122	GAACT
ENST00000442119	ENSG00000234608	124	GGACT
ENST00000271526	ENSG00000143294	125	GGACT
ENST00000306593	ENSG00000242419	126	GGACT
ENST00000652294	ENSG00000170412	128	GGACT
ENST00000370689	ENSG00000142875	129	GGACT
ENST00000361092	ENSG00000106733	131	GGACT
ENST00000543067	ENSG00000149970	131	GAACT
ENST00000607222	ENSG00000272106	131	GGACC
ENST00000621775	ENSG00000273820	131	GAACT
ENST00000249042	ENSG00000128311	132	GGACT
ENST00000542965	ENSG00000156858	133	GGACA
ENST00000616970	ENSG00000109846	133	GAACT
ENST00000307714	ENSG00000121774	134	GGACC
ENST00000375650	ENSG00000204388	134	GGACT
ENST00000246529	ENSG00000126243	135	AGACT
ENST00000308177	ENSG00000240184	135	GAACT
ENST00000462584	ENSG00000176884	135	GGACT
ENST00000522855	ENSG00000113558	135	GAACT
ENST00000257600	ENSG00000135144	136	GGACC
ENST00000333762	ENSG00000184897	136	GGACT
ENST00000354202	ENSG00000172269	136	GGACT
ENST00000564152	ENSG00000260708	136	GGACT
ENST00000397133	ENSG00000127774	137	GGACC
ENST00000428277	ENSG00000021645	137	GGACC
ENST00000527950	ENSG00000109846	137	AGACT
ENST00000403586	ENSG00000099960	138	GGACT
ENST00000637254	ENSG00000182621	138	AGACT
ENST00000591287	ENSG00000101489	139	GGACA
ENST00000303921	ENSG00000170775	140	TGACT
ENST00000392276	ENSG00000131943	140	GGACA
ENST00000525095	ENSG00000151502	140	GGACT
ENST00000369499	ENSG00000118432	141	AGACT
ENST00000429630	ENSG00000232533	142	AGACT
ENST00000622512	ENSG00000179456	142	TGACT
ENST00000647795	ENSG00000141543	142	GGACT
ENST00000549117	ENSG00000135404	143	GGACT
ENST00000415383	ENSG00000155229	144	GAACT
ENST00000239367	ENSG00000120256	146	GAACT
ENST00000342972	ENSG00000187601	146	AGACT
ENST00000536168	ENSG00000107742	146	GGACA
ENST00000382932	ENSG00000099960	147	GGACT
ENST00000412366	ENSG00000074582	147	GGACA
ENST00000398013	ENSG00000140157	149	GGACT
ENST00000528109	ENSG00000168061	149	GGACT
ENST00000631326	ENSG00000105953	149	GGACA
ENST00000222673	ENSG00000105953	150	GGACA
ENST00000361726	ENSG00000169562	150	GAACT
ENST00000288098	ENSG00000157368	151	GGACT
ENST00000593751	ENSG00000179304	151	GGACT
ENST00000596733	ENSG00000268350	151	GGACT
ENST00000369982	ENSG00000177854	152	GGACT
ENST00000373883	ENSG00000188760	152	GGACT
ENST00000545891	ENSG00000119242	154	GGACC
ENST00000373467	ENSG00000121905	155	GGACT
ENST00000372101	ENSG00000176076	156	GAACT
ENST00000397195	ENSG00000007168	156	GGACT
ENST00000526033	ENSG00000073921	156	GGACT
ENST00000565283	ENSG00000260025	156	TGACT
ENST00000642620	ENSG00000124479	156	GGACA
ENST00000382357	ENSG00000205927	158	GGACT
ENST00000594051	ENSG00000119574	158	GGACA
ENST00000264039	ENSG00000063660	159	GGACC
ENST00000590161	ENSG00000099864	159	GAACT
ENST00000344924	ENSG00000172331	160	AAACT
ENST00000566814	ENSG00000261188	160	TGACT
ENST00000405591	ENSG00000122033	161	AGACT
ENST00000652003	ENSG00000106123	161	GGACT
ENST00000256001	ENSG00000133627	162	GGACT
ENST00000528109	ENSG00000168061	162	GGACA
ENST00000550764	ENSG00000135454	162	AGACT
ENST00000585361	ENSG00000141349	162	GGACT
ENST00000264710	ENSG00000084733	163	AGACT
ENST00000542074	ENSG00000167985	163	AGACT
ENST00000380003	ENSG00000147894	164	GGACA
ENST00000538366	ENSG00000075945	164	GGACT
ENST00000247665	ENSG00000054148	165	GAACT
ENST00000295887	ENSG00000163624	165	GGACT
ENST00000303921	ENSG00000170775	165	GGACT
ENST00000431765	ENSG00000161202	165	GGACT
ENST00000607794	ENSG00000272079	165	GGACT
ENST00000617596	ENSG00000143740	166	GGACA
ENST00000247225	ENSG00000126821	167	GGACC
ENST00000609744	ENSG00000273420	167	GGACC
ENST00000443930	ENSG00000233542	170	GGACT
ENST00000316461	ENSG00000162222	171	AGACT
ENST00000359273	ENSG00000074582	171	GGACA
ENST00000373109	ENSG00000107742	171	GGACA
ENST00000416769	ENSG00000218510	171	AGACT
ENST00000246529	ENSG00000126243	173	AGACT
ENST00000300175	ENSG00000166922	173	GGACT
ENST00000413748	ENSG00000166922	173	GGACT
ENST00000263610	ENSG00000125492	174	GGACA
ENST00000372930	ENSG00000126950	174	GGACT
ENST00000419065	ENSG00000180822	174	GGACT
ENST00000430070	ENSG00000123444	174	AAACT
ENST00000589555	ENSG00000105518	174	GGACT
ENST00000594051	ENSG00000119574	174	TGACT
ENST00000608424	ENSG00000178252	174	GGACT
ENST00000295101	ENSG00000162989	175	GGACC
ENST00000332896	ENSG00000169372	175	GGACT
ENST00000344924	ENSG00000172331	175	AGACA
ENST00000593256	ENSG00000105518	175	GGACT
ENST00000306764	ENSG00000172348	176	GGACT
ENST00000521514	ENSG00000155097	176	GAACT
ENST00000544645	ENSG00000256193	176	GGACT
ENST00000619012	ENSG00000106123	176	GGACT
ENST00000308177	ENSG00000240184	177	GGACT
ENST00000269097	ENSG00000141349	178	GGACT
ENST00000442502	ENSG00000154975	178	GGACT
ENST00000230565	ENSG00000112796	179	GAACT
ENST00000606017	ENSG00000272398	179	GAACT
ENST00000374433	ENSG00000169740	180	GGACT
ENST00000397133	ENSG00000127774	180	GGACT
ENST00000323061	ENSG00000177432	181	AGACT
ENST00000494076	ENSG00000136270	181	AGACT
ENST00000377575	ENSG00000182952	182	GGACT
ENST00000658832	ENSG00000254615	183	GGACT
ENST00000281187	ENSG00000151502	184	GGACT
ENST00000382936	ENSG00000168936	184	GGACT
ENST00000342228	ENSG00000168575	185	GAACT
ENST00000392749	ENSG00000136560	185	GAACT
ENST00000265260	ENSG00000081154	186	GGACC
ENST00000393888	ENSG00000173786	186	GGACA
ENST00000544848	ENSG00000246705	186	AGACT
ENST00000540269	ENSG00000103194	187	GGACA
ENST00000311181	ENSG00000174684	188	GGACT
ENST00000337138	ENSG00000100644	188	GGACT
ENST00000403586	ENSG00000099960	188	TGACT
ENST00000393447	ENSG00000004866	189	GGACT
ENST00000420428	ENSG00000101489	189	GGACA
ENST00000424691	ENSG00000186162	189	GAACT
ENST00000297488	ENSG00000129422	190	TGACT
ENST00000215631	ENSG00000099860	191	GGACT
ENST00000306156	ENSG00000171132	191	GGACA
ENST00000580104	ENSG00000153339	191	GGACT
ENST00000647444	ENSG00000184007	191	GGACT
ENST00000064571	ENSG00000054803	192	GGACT
ENST00000360880	ENSG00000100146	192	GGACT
ENST00000610402	ENSG00000006125	192	GAACT
ENST00000616970	ENSG00000109846	192	AGACT
ENST00000361567	ENSG00000198786	193	GAACT
ENST00000376808	ENSG00000106733	193	GGACT
ENST00000283534	ENSG00000153485	194	AGACT
ENST00000286201	ENSG00000155760	194	GGACC
ENST00000370689	ENSG00000142875	194	AGACT
ENST00000330836	ENSG00000089737	195	GGACA
ENST00000301781	ENSG00000168000	196	GGACC
ENST00000330852	ENSG00000157869	197	GGACT
ENST00000382932	ENSG00000099960	197	TGACT
ENST00000321256	ENSG00000114503	198	GAACT
ENST00000392474	ENSG00000110931	198	GGACC
ENST00000398846	ENSG00000168061	198	GGACT
ENST00000438650	ENSG00000100744	199	GAACT
ENST00000566814	ENSG00000261188	199	AGACT
ENST00000637935	ENSG00000182621	199	AGACT
ENST00000638170	ENSG00000259330	199	TGACT
ENST00000561069	ENSG00000034053	201	GGACA
ENST00000178640	ENSG00000137764	202	GGACT
ENST00000553528	ENSG00000166165	202	GGACT
ENST00000299576	ENSG00000166452	203	GGACT
ENST00000609777	ENSG00000143429	203	GGACT
ENST00000617596	ENSG00000143740	203	TGACT
ENST00000299092	ENSG00000166073	204	GGACA
ENST00000361470	ENSG00000198934	204	GGACC
ENST00000636531	ENSG00000283196	205	GGACT
ENST00000216127	ENSG00000100302	206	GGACA
ENST00000526005	ENSG00000123444	206	GAACT
ENST00000590513	ENSG00000266962	206	AGACT
ENST00000229595	ENSG00000111875	207	GGACT
ENST00000477891	ENSG00000148481	207	GAACT
ENST00000642620	ENSG00000124479	207	GGACT
ENST00000247271	ENSG00000126861	208	GGACT
ENST00000330430	ENSG00000172348	208	GGACT
ENST00000567508	ENSG00000259943	208	GAACT
ENST00000265922	ENSG00000078725	209	GGACT
ENST00000283474	ENSG00000153443	211	AGACA
ENST00000342245	ENSG00000166311	211	GGACT
ENST00000368877	ENSG00000123505	211	GAACT
ENST00000398846	ENSG00000168061	211	GGACA
ENST00000425081	ENSG00000236618	211	GGACA
ENST00000256103	ENSG00000147588	212	GAACT
ENST00000405162	ENSG00000172348	212	GGACT
ENST00000503400	ENSG00000005700	212	AAACT
ENST00000534405	ENSG00000166311	212	GGACT
ENST00000557353	ENSG00000165795	212	GGACT
ENST00000567508	ENSG00000259943	212	TGACT
ENST00000576154	ENSG00000121064	212	GAACT
ENST00000318407	ENSG00000176720	213	GAACT
ENST00000322329	ENSG00000179673	213	GGACT
ENST00000246529	ENSG00000126243	214	GGACC
ENST00000372171	ENSG00000124688	214	AGACT
ENST00000265000	ENSG00000109586	215	GGACA
ENST00000650731	ENSG00000128656	215	AGACT
ENST00000258770	ENSG00000136270	216	AGACT
ENST00000277632	ENSG00000148481	216	GAACT
ENST00000268349	ENSG00000140718	217	GAACT
ENST00000335922	ENSG00000077782	217	GGACT
ENST00000593442	ENSG00000042753	217	GAACT
ENST00000355621	ENSG00000186591	218	GGACA
ENST00000423421	ENSG00000197620	218	GGACT
ENST00000507614	ENSG00000150779	218	GGACT
ENST00000366641	ENSG00000135766	219	GGACT
ENST00000257600	ENSG00000135144	220	GGACT
ENST00000312349	ENSG00000172568	220	GGACT
ENST00000617782	ENSG00000167904	220	GGACT
ENST00000377104	ENSG00000136158	221	GGACT
ENST00000410092	ENSG00000134278	221	GGACT
ENST00000496958	ENSG00000090263	221	GAACT
ENST00000264868	ENSG00000091490	222	AGACT
ENST00000288723	ENSG00000157869	222	GGACT
ENST00000308824	ENSG00000203880	222	GGACT
ENST00000338176	ENSG00000157869	222	GGACT
ENST00000265260	ENSG00000081154	223	AGACT
ENST00000270451	ENSG00000171425	223	GGACT
ENST00000395288	ENSG00000123444	223	GAACT
ENST00000641471	ENSG00000131238	223	AGACA
ENST00000178640	ENSG00000137764	224	GGACC
ENST00000306585	ENSG00000286140	224	GGACT
ENST00000451037	ENSG00000154975	224	GGACC
ENST00000519520	ENSG00000286140	224	GGACT
ENST00000520302	ENSG00000065609	224	GGACT
ENST00000600990	ENSG00000119574	224	GGACA
ENST00000640432	ENSG00000089737	224	GGACA
ENST00000294742	ENSG00000162704	225	GGACT
ENST00000367595	ENSG00000230124	225	AGACT
ENST00000376572	ENSG00000116685	225	GGACT
ENST00000510994	ENSG00000129055	225	GGACT
ENST00000555181	ENSG00000100744	226	GAACT
ENST00000229328	ENSG00000111725	227	GGACA
ENST00000400777	ENSG00000132906	227	GGACA
ENST00000526180	ENSG00000109846	227	AGACT
ENST00000531198	ENSG00000109846	227	GAACT
ENST00000587099	ENSG00000267034	227	GGACA
ENST00000011619	ENSG00000010017	228	GGACT
ENST00000238618	ENSG00000119640	228	GGACA
ENST00000246529	ENSG00000126243	228	GGACC
ENST00000311051	ENSG00000166313	228	GGACC
ENST00000318080	ENSG00000095321	228	GGACT
ENST00000396884	ENSG00000100146	228	GGACT
ENST00000521369	ENSG00000254615	228	GGACT
ENST00000369758	ENSG00000203880	229	GGACT
ENST00000609744	ENSG00000273420	229	GGACA
ENST00000297488	ENSG00000129422	230	AGACA
ENST00000300574	ENSG00000167193	230	GGACT
ENST00000401869	ENSG00000115694	230	GGACT
ENST00000322945	ENSG00000103495	231	GGACT
ENST00000393080	ENSG00000196136	231	GGACT
ENST00000567508	ENSG00000259943	231	TGACT
ENST00000265634	ENSG00000106236	232	GGACA
ENST00000440306	ENSG00000122687	232	AGACT
ENST00000511455	ENSG00000172932	232	GAACT
ENST00000549903	ENSG00000075035	232	GGACA
ENST00000555004	ENSG00000227051	232	GGACT
ENST00000588560	ENSG00000105518	232	GGACT
ENST00000216127	ENSG00000100302	233	GGACC
ENST00000412265	ENSG00000143774	233	TGACT
ENST00000554455	ENSG00000092199	233	GAACT
ENST00000251775	ENSG00000114520	234	GAACT
ENST00000397426	ENSG00000100225	234	GGACT
ENST00000303151	ENSG00000172336	235	GAACT
ENST00000477527	ENSG00000028839	235	GGACT
ENST00000611786	ENSG00000138085	235	GGACC
ENST00000621846	ENSG00000117448	235	GAACT
ENST00000220931	ENSG00000104490	236	AGACT
ENST00000257637	ENSG00000135185	236	GGACT
ENST00000286201	ENSG00000155760	236	GGACA
ENST00000311922	ENSG00000173334	236	GGACT
ENST00000442039	ENSG00000174109	236	GGACA
ENST00000464228	ENSG00000119185	236	GGACA
ENST00000621775	ENSG00000273820	236	AGACT
ENST00000342972	ENSG00000187601	237	GGACT
ENST00000437900	ENSG00000233123	237	GGACT
ENST00000293894	ENSG00000005513	238	GGACT
ENST00000360840	ENSG00000116221	238	GGACT
ENST00000375980	ENSG00000142634	238	GGACT
ENST00000274170	ENSG00000145526	239	GAACT
ENST00000303577	ENSG00000169564	239	AGACT
ENST00000522514	ENSG00000168300	239	TGACT
ENST00000577853	ENSG00000264207	239	AGACT
ENST00000344529	ENSG00000135845	240	GGACT
ENST00000460721	ENSG00000182195	240	GAACT
ENST00000517489	ENSG00000156482	240	TGACT
ENST00000600990	ENSG00000119574	240	TGACT
ENST00000621914	ENSG00000006125	240	GAACT
ENST00000302085	ENSG00000170365	241	GGACT
ENST00000409578	ENSG00000159784	241	GGACA
ENST00000544417	ENSG00000166710	241	GGACT
ENST00000393078	ENSG00000196136	242	GGACT
ENST00000536178	ENSG00000160999	242	GGACT
ENST00000301838	ENSG00000168040	243	GGACA
ENST00000392110	ENSG00000074582	243	GGACA
ENST00000621062	ENSG00000185340	243	GGACC
ENST00000447342	ENSG00000136197	244	GAACT
ENST00000511209	ENSG00000062194	244	GAACT
ENST00000247271	ENSG00000126861	245	GGACT
ENST00000299402	ENSG00000166313	245	GGACC
ENST00000468997	ENSG00000155111	246	GGACT
ENST00000269503	ENSG00000141668	247	AGACT
ENST00000306585	ENSG00000286140	247	AGACT
ENST00000519520	ENSG00000286140	247	AGACT
ENST00000297598	ENSG00000164951	248	GAACT
ENST00000320717	ENSG00000115419	248	GGACC
ENST00000359208	ENSG00000067334	248	GGACT
ENST00000382647	ENSG00000171421	248	AGACT
ENST00000513185	ENSG00000174136	248	GGACT
ENST00000282032	ENSG00000152219	249	AGACT
ENST00000335659	ENSG00000186106	249	GGACT
ENST00000358704	ENSG00000179456	249	TGACT
ENST00000371994	ENSG00000107789	249	GGACC
ENST00000380266	ENSG00000215251	249	GGACT
ENST00000530188	ENSG00000175573	249	GGACC
ENST00000550487	ENSG00000178449	249	GAACT
ENST00000292330	ENSG00000160813	250	GGACT
ENST00000333421	ENSG00000107362	250	GGACT
ENST00000372599	ENSG00000136802	250	GGACT
ENST00000373425	ENSG00000136859	250	GGACA
ENST00000382622	ENSG00000111218	250	TGACT
ENST00000538487	ENSG00000124493	250	GGACT
ENST00000553300	ENSG00000092199	250	GAACT
ENST00000590600	ENSG00000177511	250	GAACT
ENST00000622512	ENSG00000179456	250	AGACA
ENST00000300574	ENSG00000167193	251	GGACT
ENST00000313543	ENSG00000179144	251	GAACT
ENST00000383168	ENSG00000171885	251	GGACT
ENST00000494142	ENSG00000125505	251	GAACT
ENST00000649452	ENSG00000136156	251	GGACT
ENST00000667933	ENSG00000286532	251	GGACT
ENST00000257600	ENSG00000135144	252	AGACA
ENST00000383681	ENSG00000091972	252	GGACT
ENST00000412051	ENSG00000146540	252	GAACT
ENST00000478595	ENSG00000091972	252	GGACT
ENST00000505818	ENSG00000171421	252	AGACT
ENST00000461838	ENSG00000122033	253	AGACT
ENST00000574110	ENSG00000105176	253	GGACT
ENST00000249014	ENSG00000128283	254	GGACC
ENST00000393340	ENSG00000131446	254	AGACT
ENST00000503400	ENSG00000005700	254	GAACT
ENST00000607794	ENSG00000272079	254	TGACT
ENST00000649724	ENSG00000160710	254	GGACT
ENST00000262288	ENSG00000121064	255	GAACT
ENST00000397443	ENSG00000214078	255	GGACT
ENST00000647044	ENSG00000124479	256	GGACA
ENST00000302754	ENSG00000171223	257	GGACC
ENST00000449692	ENSG00000175573	257	GGACC
ENST00000248089	ENSG00000103145	258	AGACT
ENST00000432103	ENSG00000139970	258	GGACT
ENST00000637254	ENSG00000182621	259	AGACT
ENST00000261858	ENSG00000138604	260	AGACT
ENST00000295640	ENSG00000176393	260	GGACT
ENST00000302005	ENSG00000169271	260	GGACT
ENST00000370782	ENSG00000155229	260	GAACT
ENST00000373471	ENSG00000160097	260	GGACA
ENST00000438576	ENSG00000175573	260	GGACC
ENST00000469354	ENSG00000116106	260	GGACT
ENST00000581779	ENSG00000196704	260	GGACC
ENST00000242257	ENSG00000122687	261	AGACT
ENST00000521743	ENSG00000065609	261	GGACT
ENST00000526005	ENSG00000123444	261	AAACT
ENST00000253401	ENSG00000131089	262	GGACT
ENST00000261789	ENSG00000100926	262	GGACC
ENST00000398955	ENSG00000137463	262	AGACA
ENST00000400777	ENSG00000132906	262	GAACT
ENST00000442234	ENSG00000174405	262	AGACA
ENST00000464369	ENSG00000134590	262	GGACT
ENST00000281961	ENSG00000152154	263	GGACT
ENST00000336854	ENSG00000123395	263	GGACT
ENST00000344529	ENSG00000135845	263	AAACT
ENST00000371374	ENSG00000172348	263	GGACT
ENST00000391834	ENSG00000204673	263	GGACT
ENST00000536693	ENSG00000186665	263	GGACT
ENST00000622621	ENSG00000277954	263	GGACA
ENST00000308110	ENSG00000172732	264	GAACT
ENST00000320849	ENSG00000131043	264	GGACA
ENST00000451717	ENSG00000131831	264	TGACT
ENST00000452106	ENSG00000100395	264	GGACT
ENST00000245185	ENSG00000125148	265	GGACA
ENST00000302085	ENSG00000170365	265	AGACT
ENST00000444837	ENSG00000125144	265	GGACA
ENST00000505059	ENSG00000171421	265	AGACT
ENST00000265000	ENSG00000109586	266	GGACT
ENST00000306108	ENSG00000171103	266	GGACT
ENST00000379811	ENSG00000125144	268	GGACA
ENST00000549903	ENSG00000075035	269	GGACC
ENST00000609360	ENSG00000166313	269	GGACC
ENST00000313683	ENSG00000182013	270	AGACT
ENST00000381120	ENSG00000122033	270	AGACT
ENST00000381401	ENSG00000169100	270	GGACT
ENST00000393818	ENSG00000068120	270	GGACA
ENST00000397601	ENSG00000139793	270	TGACT
ENST00000566479	ENSG00000140474	271	GGACA
ENST00000313766	ENSG00000177706	272	GGACC
ENST00000409800	ENSG00000180398	272	GAACT
ENST00000427177	ENSG00000184640	272	GGACT
ENST00000565187	ENSG00000157045	272	GAACT
ENST00000567508	ENSG00000259943	272	GGACT
ENST00000367595	ENSG00000230124	273	GGACA
ENST00000382647	ENSG00000171421	273	GGACT
ENST00000527132	ENSG00000050165	273	GGACC
ENST00000268797	ENSG00000141098	274	GGACT
ENST00000277632	ENSG00000148481	275	GGACA
ENST00000333421	ENSG00000107362	275	AGACT
ENST00000395443	ENSG00000198218	275	GGACT
ENST00000436639	ENSG00000080546	275	GGACT
ENST00000482806	ENSG00000164896	275	GGACT
ENST00000216237	ENSG00000100395	276	GGACT
ENST00000287025	ENSG00000156469	276	AGACT
ENST00000317376	ENSG00000107742	276	GGACA
ENST00000343411	ENSG00000140943	276	GGACT
ENST00000382762	ENSG00000177951	276	GGACT
ENST00000612662	ENSG00000176087	276	AGACA
ENST00000258383	ENSG00000135900	277	AAACT
ENST00000323061	ENSG00000177432	277	TGACT
ENST00000469351	ENSG00000090263	277	GAACT
ENST00000534405	ENSG00000166311	277	TGACT
ENST00000607222	ENSG00000272106	277	AAACT
ENST00000389906	ENSG00000166313	278	GGACC
ENST00000395288	ENSG00000123444	278	AAACT
ENST00000396659	ENSG00000171766	278	GGACT
ENST00000451491	ENSG00000184281	278	TGACT
ENST00000593274	ENSG00000104979	278	GGACC
ENST00000340900	ENSG00000129538	279	GGACT
ENST00000295777	ENSG00000163536	280	TGACT
ENST00000497709	ENSG00000155111	280	GGACT
ENST00000520262	ENSG00000168575	280	GAACT
ENST00000579368	ENSG00000265962	280	GGACT
ENST00000360880	ENSG00000100146	281	GGACC
ENST00000372171	ENSG00000124688	281	GAACT
ENST00000561725	ENSG00000140474	281	GGACA
ENST00000617516	ENSG00000276023	281	GGACT
ENST00000261658	ENSG00000103429	283	GAACT
ENST00000263610	ENSG00000125492	283	GGACT
ENST00000313368	ENSG00000178913	283	GAACT
ENST00000323146	ENSG00000176087	283	AGACA
ENST00000360029	ENSG00000183783	283	GGACT
ENST00000425081	ENSG00000236618	283	GGACT
ENST00000323699	ENSG00000143753	284	AGACT
ENST00000334035	ENSG00000113742	284	AGACA
ENST00000451491	ENSG00000184281	284	GGACT
ENST00000581204	ENSG00000213246	284	GAACT
ENST00000287025	ENSG00000156469	285	GGACT
ENST00000357765	ENSG00000115446	285	GGACT
ENST00000607222	ENSG00000272106	285	GGACC
ENST00000389906	ENSG00000166313	286	GGACC
ENST00000392589	ENSG00000112290	286	GAACT
ENST00000454323	ENSG00000036257	286	GGACT
ENST00000531198	ENSG00000109846	286	AGACT
ENST00000590600	ENSG00000177511	286	GGACA
ENST00000612662	ENSG00000176087	286	GGACT
ENST00000220931	ENSG00000104490	287	GAACT
ENST00000373467	ENSG00000121905	287	AGACT
ENST00000270502	ENSG00000142444	288	GGACC
ENST00000546954	ENSG00000170855	288	GGACT
ENST00000295101	ENSG00000162989	289	GGACC
ENST00000372642	ENSG00000167136	289	GGACT
ENST00000381199	ENSG00000155545	289	GAACT
ENST00000323699	ENSG00000143753	290	GGACT
ENST00000382357	ENSG00000205927	290	TGACT
ENST00000505059	ENSG00000171421	290	GGACT
ENST00000272133	ENSG00000143786	291	AGACT
ENST00000321685	ENSG00000110011	291	GGACA
ENST00000360652	ENSG00000132635	291	GGACC
ENST00000393929	ENSG00000113328	291	GGACT
ENST00000394605	ENSG00000157224	291	GGACT
ENST00000496754	ENSG00000172209	291	GAACT
ENST00000319033	ENSG00000119523	292	TGACT
ENST00000320717	ENSG00000115419	292	GGACC
ENST00000367071	ENSG00000160307	292	GAACT
ENST00000371374	ENSG00000172348	292	GGACT
ENST00000409913	ENSG00000180398	292	GAACT
ENST00000227756	ENSG00000110328	293	GGACT
ENST00000323146	ENSG00000176087	293	GGACT
ENST00000390645	ENSG00000188042	293	GGACT
ENST00000402306	ENSG00000106608	293	GGACT
ENST00000221576	ENSG00000104979	294	GGACC
ENST00000297532	ENSG00000164896	294	GGACT
ENST00000358679	ENSG00000139737	294	GGACA
ENST00000440469	ENSG00000174013	294	GGACC
ENST00000651211	ENSG00000278212	294	GGACT
ENST00000260952	ENSG00000138381	295	GAACT
ENST00000263979	ENSG00000117643	295	GGACC
ENST00000376351	ENSG00000151025	295	GGACT
ENST00000315732	ENSG00000181817	296	AGACA
ENST00000336138	ENSG00000130193	296	GGACT
ENST00000366667	ENSG00000135744	296	GGACC
ENST00000370626	ENSG00000119986	296	GGACC
ENST00000451717	ENSG00000131831	296	AGACT
ENST00000468997	ENSG00000155111	296	GGACC
ENST00000282032	ENSG00000152219	297	GAACT
ENST00000523821	ENSG00000156469	297	AGACT
ENST00000602377	ENSG00000141098	297	GGACT
ENST00000649749	ENSG00000160710	297	GGACA
ENST00000353172	ENSG00000151364	298	GGACT
ENST00000354882	ENSG00000105518	298	GAACT
ENST00000442823	ENSG00000224032	298	TGACT
ENST00000452157	ENSG00000155545	298	GAACT
ENST00000266546	ENSG00000139182	299	GGACT
ENST00000301894	ENSG00000110076	299	GGACC
ENST00000315190	ENSG00000180440	299	TGACT
ENST00000360029	ENSG00000183783	299	GGACA
ENST00000366609	ENSG00000168264	299	GGACA
ENST00000366610	ENSG00000168264	299	GGACA
ENST00000447337	ENSG00000105518	299	GGACT
ENST00000504270	ENSG00000215039	299	GGACC
ENST00000542330	ENSG00000250510	299	GGACT
ENST00000602783	ENSG00000177380	299	GGACT
ENST00000650135	ENSG00000151025	299	GGACT
ENST00000392109	ENSG00000074582	300	GGACA
ENST00000445369	ENSG00000213937	300	GAACT
ENST00000483115	ENSG00000069509	300	GGACC
ENST00000565283	ENSG00000260025	300	GGACA
ENST00000301838	ENSG00000168040	301	GGACC
ENST00000381213	ENSG00000155545	301	GAACT
ENST00000394201	ENSG00000153130	301	GGACA
ENST00000396979	ENSG00000177105	301	GGACA
ENST00000405392	ENSG00000138031	301	GGACC
ENST00000464369	ENSG00000134590	301	GGACA
ENST00000563645	ENSG00000006007	301	GGACT
ENST00000331595	ENSG00000182492	302	GGACT
ENST00000404589	ENSG00000168301	302	GGACC
ENST00000597020	ENSG00000042753	302	GAACT
ENST00000619707	ENSG00000147894	302	GGACA
ENST00000669804	ENSG00000228971	302	AGACT
ENST00000219197	ENSG00000102924	303	GGACT
ENST00000315144	ENSG00000160688	303	GGACA
ENST00000351018	ENSG00000177105	303	GGACA
ENST00000443387	ENSG00000167635	303	AGACT
ENST00000269187	ENSG00000141424	304	GAACT
ENST00000572820	ENSG00000167371	304	GGACT
ENST00000300900	ENSG00000167434	305	GGACT
ENST00000371250	ENSG00000162407	305	GGACT
ENST00000372343	ENSG00000117408	305	GGACT
ENST00000540626	ENSG00000137497	305	GGACT
ENST00000399583	ENSG00000157927	306	GGACT
ENST00000523821	ENSG00000156469	306	GGACT
ENST00000541640	ENSG00000111725	306	GGACA
ENST00000262741	ENSG00000117461	307	GGACA
ENST00000267219	ENSG00000139737	307	GGACA
ENST00000412779	ENSG00000129538	307	GGACT
ENST00000445369	ENSG00000213937	307	GGACT
ENST00000647044	ENSG00000124479	307	GGACT
ENST00000344529	ENSG00000135845	308	TGACT
ENST00000272521	ENSG00000144120	309	GGACA
ENST00000371019	ENSG00000181274	309	GGACA
ENST00000381226	ENSG00000155545	309	GAACT
ENST00000533879	ENSG00000109846	309	AGACT
ENST00000654827	ENSG00000256193	309	GGACT
ENST00000259569	ENSG00000137040	310	GAACT
ENST00000285298	ENSG00000239789	310	GAACT
ENST00000303961	ENSG00000269858	310	GGACA
ENST00000312637	ENSG00000174132	310	GGACA
ENST00000393877	ENSG00000172663	310	GAACT
ENST00000409402	ENSG00000134278	310	GGACT
ENST00000452157	ENSG00000155545	310	GAACT
ENST00000533475	ENSG00000109846	310	GAACT
ENST00000649724	ENSG00000160710	310	GGACA
ENST00000283534	ENSG00000153485	311	GGACA
ENST00000555698	ENSG00000129538	311	AGACT
ENST00000304842	ENSG00000169902	312	GAACT
ENST00000394725	ENSG00000196470	312	TGACT
ENST00000405198	ENSG00000100280	312	GGACT
ENST00000590600	ENSG00000177511	312	TGACT
ENST00000637935	ENSG00000182621	312	GGACT
ENST00000381213	ENSG00000155545	313	GAACT
ENST00000447325	ENSG00000114503	313	GAACT
ENST00000608424	ENSG00000178252	313	GGACT
ENST00000431534	ENSG00000100413	314	TGACT
ENST00000311922	ENSG00000173334	315	GGACT
ENST00000321301	ENSG00000175768	315	AGACT
ENST00000374786	ENSG00000182667	315	AGACT
ENST00000587513	ENSG00000099864	315	GAACT
ENST00000270517	ENSG00000130159	316	GGACC
ENST00000283627	ENSG00000153558	316	GAACT
ENST00000303577	ENSG00000169564	316	GGACT
ENST00000373521	ENSG00000184388	316	GAACT
ENST00000566986	ENSG00000260563	316	TGACT
ENST00000368352	ENSG00000160753	317	AGACA
ENST00000376547	ENSG00000102572	317	GGACT
ENST00000392452	ENSG00000180611	317	GGACT
ENST00000396884	ENSG00000100146	317	GGACC
ENST00000383168	ENSG00000171885	318	TGACT
ENST00000413221	ENSG00000224032	318	TGACT
ENST00000437644	ENSG00000128581	318	GGACA
ENST00000437900	ENSG00000233123	318	GAACT
ENST00000459860	ENSG00000176101	318	TGACT
ENST00000537332	ENSG00000164442	318	GGACT
ENST00000238994	ENSG00000119938	319	TGACT
ENST00000448469	ENSG00000100626	319	GAACT
ENST00000538860	ENSG00000087274	319	GGACT
ENST00000574671	ENSG00000184009	319	GGACT
ENST00000366139	ENSG00000149557	320	GGACC
ENST00000376717	ENSG00000106772	320	GGACA
ENST00000397764	ENSG00000214194	320	GGACA
ENST00000411646	ENSG00000232388	320	GGACT
ENST00000428425	ENSG00000114503	320	GAACT
ENST00000562951	ENSG00000065057	320	GGACT
ENST00000574444	ENSG00000108561	320	GAACT
ENST00000300917	ENSG00000167447	321	GAACT
ENST00000329548	ENSG00000182544	321	GGACT
ENST00000345429	ENSG00000139793	321	TGACT
ENST00000381226	ENSG00000155545	321	GAACT
ENST00000589905	ENSG00000267390	321	GGACT
ENST00000333421	ENSG00000107362	322	TGACT
ENST00000399133	ENSG00000184436	322	GGACT
ENST00000409586	ENSG00000241852	322	GGACT
ENST00000507614	ENSG00000150779	322	GGACT
ENST00000550187	ENSG00000184752	322	TGACT
ENST00000636996	ENSG00000110921	322	TGACT
ENST00000361611	ENSG00000100804	323	GGACT
ENST00000381861	ENSG00000129422	323	TGACT
ENST00000417856	ENSG00000174996	323	GGACT
ENST00000429149	ENSG00000157368	323	GGACT
ENST00000509708	ENSG00000145741	323	TGACT
ENST00000520303	ENSG00000133872	323	GGACT
ENST00000303151	ENSG00000172336	324	GGACT
ENST00000506597	ENSG00000153130	324	GGACA
ENST00000537147	ENSG00000213088	324	GAACT
ENST00000557670	ENSG00000170348	324	GGACT
ENST00000563974	ENSG00000174109	324	GGACA
ENST00000624579	ENSG00000157045	324	GAACT
ENST00000239223	ENSG00000120129	325	GGACT
ENST00000319033	ENSG00000119523	325	AGACT
ENST00000325897	ENSG00000177182	325	GGACC
ENST00000377526	ENSG00000115307	325	GGACT
ENST00000303577	ENSG00000169564	326	TGACT
ENST00000333256	ENSG00000184281	326	TGACT
ENST00000443736	ENSG00000106608	326	GGACT
ENST00000594851	ENSG00000127527	326	GGACT
ENST00000293777	ENSG00000161920	327	GGACT
ENST00000306793	ENSG00000168546	327	GGACT
ENST00000360700	ENSG00000147180	327	GAACT
ENST00000503160	ENSG00000059691	327	GAACT
ENST00000348335	ENSG00000004660	328	AGACT
ENST00000371761	ENSG00000123080	328	GAACT
ENST00000442039	ENSG00000174109	328	GGACC
ENST00000256261	ENSG00000133878	329	GGACT
ENST00000358681	ENSG00000151348	329	TGACT
ENST00000372638	ENSG00000179862	329	GGACT
ENST00000579368	ENSG00000265962	329	GGACC
ENST00000606017	ENSG00000272398	329	AGACT
ENST00000620797	ENSG00000115204	329	GGACT
ENST00000265840	ENSG00000110675	330	GGACA
ENST00000316594	ENSG00000126945	330	GAACT
ENST00000356025	ENSG00000198053	330	GGACT
ENST00000379666	ENSG00000243147	330	GGACA
ENST00000397133	ENSG00000127774	330	GGACC
ENST00000434581	ENSG00000167904	330	GGACT
ENST00000480908	ENSG00000114125	330	GGACT
ENST00000586564	ENSG00000119559	330	GGACC
ENST00000587232	ENSG00000105171	330	GGACA
ENST00000239367	ENSG00000120256	331	GGACT
ENST00000257663	ENSG00000135211	331	GAACT
ENST00000389554	ENSG00000136535	331	GGACT
ENST00000397180	ENSG00000130988	331	AGACT
ENST00000566814	ENSG00000261188	331	AGACT
ENST00000598755	ENSG00000269388	331	GGACC
ENST00000652294	ENSG00000170412	331	GGACA
ENST00000259241	ENSG00000136720	332	GGACC
ENST00000333256	ENSG00000184281	332	GGACT
ENST00000343216	ENSG00000188011	332	GGACT
ENST00000464611	ENSG00000075624	332	GGACT
ENST00000539143	ENSG00000003056	332	GGACT
ENST00000607357	ENSG00000172428	332	AGACT
ENST00000247271	ENSG00000126861	333	GGACC
ENST00000398213	ENSG00000170473	333	GGACT
ENST00000550487	ENSG00000178449	333	GGACT
ENST00000337288	ENSG00000084090	334	GGACT
ENST00000340342	ENSG00000135047	334	GAACT
ENST00000478382	ENSG00000123545	334	GGACT
ENST00000566724	ENSG00000167964	334	GGACA
ENST00000615315	ENSG00000174456	334	TGACT
ENST00000528619	ENSG00000133112	335	GGACT
ENST00000536159	ENSG00000164442	335	GGACT
ENST00000559420	ENSG00000138604	335	TGACT
ENST00000623205	ENSG00000180425	335	GGACC
ENST00000251303	ENSG00000132207	336	GGACC
ENST00000304056	ENSG00000170852	336	AGACT
ENST00000360000	ENSG00000180964	336	GGACA
ENST00000369499	ENSG00000118432	336	TGACT
ENST00000395254	ENSG00000138311	336	GAACT
ENST00000404589	ENSG00000168301	336	GAACT
ENST00000442234	ENSG00000174405	336	AGACT
ENST00000493287	ENSG00000242485	336	GGACT
ENST00000496677	ENSG00000157224	336	GGACT
ENST00000292450	ENSG00000166529	337	GGACC
ENST00000278618	ENSG00000149313	338	GGACT
ENST00000298894	ENSG00000165943	338	GAACT
ENST00000307428	ENSG00000169116	338	GGACT
ENST00000367569	ENSG00000169976	338	AGACT
ENST00000381883	ENSG00000205808	338	GGACT
ENST00000421798	ENSG00000235961	338	GGACT
ENST00000432901	ENSG00000232838	338	TGACT
ENST00000359511	ENSG00000160785	340	GGACC
ENST00000397100	ENSG00000146540	340	GAACT
ENST00000558331	ENSG00000090661	340	GGACA
ENST00000560541	ENSG00000257923	340	GAACT
ENST00000608424	ENSG00000178252	340	GGACA
ENST00000622512	ENSG00000179456	340	AGACT
ENST00000292733	ENSG00000099917	341	TGACT
ENST00000338517	ENSG00000153130	341	GGACA
ENST00000374741	ENSG00000204237	341	GGACA
ENST00000376351	ENSG00000151025	341	TGACT
ENST00000379825	ENSG00000137074	341	GAACT
ENST00000416769	ENSG00000218510	341	AGACT
ENST00000454181	ENSG00000140280	341	AAACT
ENST00000502346	ENSG00000174695	341	GGACT
ENST00000524454	ENSG00000160695	341	GGACC
ENST00000550654	ENSG00000178449	341	GAACT
ENST00000552870	ENSG00000088986	341	GGACT
ENST00000306108	ENSG00000171103	342	GGACT
ENST00000367176	ENSG00000170382	342	GGACT
ENST00000369405	ENSG00000023041	342	GGACT
ENST00000418040	ENSG00000172331	342	AGACA
ENST00000373443	ENSG00000142920	343	GGACT
ENST00000378959	ENSG00000164967	343	AGACT
ENST00000396013	ENSG00000010270	343	GGACT
ENST00000542074	ENSG00000167985	343	GGACA
ENST00000552963	ENSG00000161835	343	GAACT
ENST00000376062	ENSG00000171552	344	GGACA
ENST00000508987	ENSG00000171421	344	AGACT
ENST00000591501	ENSG00000267100	344	AAACT
ENST00000637935	ENSG00000182621	344	GGACC
ENST00000310597	ENSG00000174276	345	GGACT
ENST00000344095	ENSG00000106290	345	TGACT
ENST00000425731	ENSG00000174963	345	GGACT
ENST00000523407	ENSG00000188938	345	TGACT
ENST00000551938	ENSG00000224078	345	GAACT
ENST00000576209	ENSG00000184009	345	GGACT
ENST00000588841	ENSG00000104979	345	GGACC
ENST00000307677	ENSG00000171552	346	GGACA
ENST00000309979	ENSG00000166507	346	GGACT
ENST00000429630	ENSG00000232533	346	GGACT
ENST00000265191	ENSG00000112981	347	GAACT
ENST00000280756	ENSG00000151135	347	TGACT
ENST00000304842	ENSG00000169902	347	TGACT
ENST00000315732	ENSG00000181817	347	GGACC
ENST00000382275	ENSG00000145526	347	GGACA
ENST00000413995	ENSG00000106591	347	AGACT
ENST00000430044	ENSG00000178234	348	TGACT
ENST00000616244	ENSG00000276724	348	AGACT
ENST00000637513	ENSG00000183578	348	AGACT
ENST00000649664	ENSG00000169902	348	TGACT
ENST00000268797	ENSG00000141098	349	AGACT
ENST00000296130	ENSG00000163815	349	GGACT
ENST00000323699	ENSG00000143753	349	TGACT
ENST00000367176	ENSG00000170382	349	AGACT
ENST00000396124	ENSG00000156170	349	GGACT
ENST00000474210	ENSG00000141741	349	GGACT
ENST00000378959	ENSG00000164967	350	GGACA
ENST00000381540	ENSG00000205758	350	GGACT
ENST00000556752	ENSG00000186469	350	GGACA
ENST00000561186	ENSG00000157450	350	GGACT
ENST00000358024	ENSG00000133069	351	GGACT
ENST00000376062	ENSG00000171552	351	GGACT
ENST00000393000	ENSG00000114125	351	GGACT
ENST00000394250	ENSG00000131748	351	GAACT
ENST00000593274	ENSG00000104979	351	GAACT
ENST00000257013	ENSG00000134590	352	GGACT
ENST00000298786	ENSG00000122376	352	AAACT
ENST00000352203	ENSG00000042753	352	GAACT
ENST00000376351	ENSG00000151025	352	AAACT
ENST00000382936	ENSG00000168936	352	GGACT
ENST00000446023	ENSG00000131446	352	AGACT
ENST00000460721	ENSG00000182195	352	GAACT
ENST00000551991	ENSG00000184752	352	TGACT
ENST00000580059	ENSG00000134504	352	GGACT
ENST00000307677	ENSG00000171552	353	GGACT
ENST00000382581	ENSG00000179010	353	GGACA
ENST00000392111	ENSG00000074582	353	GGACA
ENST00000392452	ENSG00000180611	353	TGACT
ENST00000416769	ENSG00000218510	353	AGACT
ENST00000511209	ENSG00000062194	353	GAACT
ENST00000366760	ENSG00000143740	354	TGACT
ENST00000369138	ENSG00000164418	354	AGACT
ENST00000394605	ENSG00000157224	354	TGACT
ENST00000409733	ENSG00000071082	354	GGACT
ENST00000359683	ENSG00000196290	355	TGACT
ENST00000586578	ENSG00000105278	355	GGACC
ENST00000315711	ENSG00000091972	356	GGACT
ENST00000350669	ENSG00000111716	356	TGACT
ENST00000372624	ENSG00000172465	356	GGACC
ENST00000438576	ENSG00000175573	356	GGACC
ENST00000610533	ENSG00000106628	356	GAACT
ENST00000658832	ENSG00000254615	356	GGACT
ENST00000358704	ENSG00000179456	357	AGACA
ENST00000360000	ENSG00000180964	357	GGACC
ENST00000395693	ENSG00000284194	357	GGACT
ENST00000302165	ENSG00000170604	358	GGACT
ENST00000370339	ENSG00000149658	358	GGACA
ENST00000412615	ENSG00000135148	358	GAACT
ENST00000421980	ENSG00000106290	358	TGACT
ENST00000442234	ENSG00000174405	358	AGACT
ENST00000588564	ENSG00000108309	358	GGACA
ENST00000305352	ENSG00000170989	359	GGACA
ENST00000331113	ENSG00000184408	359	GAACT
ENST00000379485	ENSG00000165572	359	GGACA
ENST00000393792	ENSG00000168246	359	GAACT
ENST00000522514	ENSG00000168300	359	AGACT
ENST00000632044	ENSG00000282033	359	GGACT
ENST00000249014	ENSG00000128283	360	GGACT
ENST00000300737	ENSG00000167323	360	GGACC
ENST00000304298	ENSG00000170276	360	TGACT
ENST00000372638	ENSG00000179862	360	GGACA
ENST00000392359	ENSG00000169689	360	GGACC
ENST00000527899	ENSG00000109846	360	AGACT
ENST00000557942	ENSG00000068305	360	TGACT
ENST00000263610	ENSG00000125492	361	GGACT
ENST00000347697	ENSG00000072134	361	AGACT
ENST00000368305	ENSG00000116586	361	GGACT
ENST00000523754	ENSG00000164929	361	GAACT
ENST00000542074	ENSG00000167985	361	GGACA
ENST00000610967	ENSG00000178252	361	GGACT
ENST00000642620	ENSG00000124479	361	AGACA
ENST00000296288	ENSG00000163930	362	GGACC
ENST00000309099	ENSG00000172935	362	GAACT
ENST00000349321	ENSG00000156219	362	AGACT
ENST00000368400	ENSG00000179085	362	GGACA
ENST00000406058	ENSG00000269858	362	GGACA
ENST00000477902	ENSG00000148824	362	GAACT
ENST00000534898	ENSG00000100890	363	TGACT
ENST00000591249	ENSG00000099624	363	GAACT
ENST00000313683	ENSG00000182013	364	GGACA
ENST00000368471	ENSG00000160710	364	GGACA
ENST00000379160	ENSG00000132646	364	GGACT
ENST00000579520	ENSG00000169689	364	GGACT
ENST00000640610	ENSG00000007372	364	GGACA
ENST00000650427	ENSG00000152661	364	AAACT
ENST00000652583	ENSG00000128016	364	AGACT
ENST00000522550	ENSG00000091129	365	GGACT
ENST00000271628	ENSG00000143368	366	GGACC
ENST00000335793	ENSG00000179604	366	GGACA
ENST00000448552	ENSG00000168802	366	GGACT
ENST00000468997	ENSG00000155111	366	GGACC
ENST00000565723	ENSG00000174444	366	GGACA
ENST00000221576	ENSG00000104979	367	GAACT
ENST00000313766	ENSG00000177706	367	GGACC
ENST00000340828	ENSG00000113328	367	GGACT
ENST00000470203	ENSG00000198171	367	GGACT
ENST00000535425	ENSG00000284194	367	GGACT
ENST00000549989	ENSG00000088986	367	GGACT
ENST00000287916	ENSG00000157224	368	GGACT
ENST00000328848	ENSG00000182117	368	GGACT
ENST00000481487	ENSG00000160097	368	GGACT
ENST00000528619	ENSG00000133112	368	TGACT
ENST00000553400	ENSG00000089737	368	TGACT
ENST00000598345	ENSG00000121410	368	GGACT
ENST00000272133	ENSG00000143786	369	GGACA
ENST00000278840	ENSG00000134824	369	GAACT
ENST00000304298	ENSG00000170276	369	GGACT
ENST00000357429	ENSG00000146540	369	GAACT
ENST00000381116	ENSG00000122033	369	AGACT
ENST00000411471	ENSG00000106123	369	GGACA
ENST00000533475	ENSG00000109846	369	AGACT
ENST00000581204	ENSG00000213246	369	GGACT
ENST00000333046	ENSG00000176058	370	AAACT
ENST00000405837	ENSG00000168000	370	GGACC
ENST00000409569	ENSG00000172965	370	GGACT
ENST00000542837	ENSG00000118160	370	GGACC
ENST00000306793	ENSG00000168546	371	GGACT
ENST00000316594	ENSG00000126945	371	GGACA
ENST00000320619	ENSG00000186187	371	GGACT
ENST00000401466	ENSG00000144120	371	AGACT
ENST00000407595	ENSG00000055813	371	GGACT
ENST00000518153	ENSG00000203950	371	AGACT
ENST00000591871	ENSG00000099800	371	GGACT
ENST00000646835	ENSG00000169562	371	GAACT
ENST00000338399	ENSG00000108465	372	GAACT
ENST00000394052	ENSG00000213424	372	AGACT
ENST00000397283	ENSG00000136541	372	TGACT
ENST00000425118	ENSG00000115307	372	GGACT
ENST00000499247	ENSG00000141232	372	AAACT
ENST00000637254	ENSG00000182621	372	GGACT
ENST00000669162	ENSG00000166770	372	AGACA
ENST00000313766	ENSG00000177706	373	GGACC
ENST00000369452	ENSG00000108061	373	AGACT
ENST00000374865	ENSG00000136897	373	AGACT
ENST00000580435	ENSG00000169689	373	GGACT
ENST00000620797	ENSG00000115204	373	TGACT
ENST00000642620	ENSG00000124479	373	GGACA
ENST00000330029	ENSG00000184076	374	AGACT
ENST00000358758	ENSG00000167371	374	GGACT
ENST00000371761	ENSG00000123080	374	GGACA
ENST00000472354	ENSG00000167526	374	AGACA
ENST00000498399	ENSG00000113845	374	GGACT
ENST00000281821	ENSG00000116106	375	GGACT
ENST00000343575	ENSG00000107562	375	GGACT
ENST00000395145	ENSG00000165215	375	GAACT
ENST00000552957	ENSG00000186960	375	GGACT
ENST00000657194	ENSG00000248275	375	GGACT
ENST00000336873	ENSG00000100099	376	TGACT
ENST00000393658	ENSG00000150625	376	GGACT
ENST00000403094	ENSG00000118246	376	AAACT
ENST00000248150	ENSG00000127588	377	AGACT
ENST00000329565	ENSG00000184602	377	GGACC
ENST00000372556	ENSG00000127125	377	AGACT
ENST00000398246	ENSG00000154359	377	GGACT
ENST00000413994	ENSG00000287516	377	TGACT
ENST00000433297	ENSG00000112972	377	TGACT
ENST00000613659	ENSG00000276023	377	GGACT
ENST00000344529	ENSG00000135845	378	GGACC
ENST00000372522	ENSG00000177868	378	GAACT
ENST00000375991	ENSG00000135070	378	GGACT
ENST00000566986	ENSG00000260563	378	GGACT
ENST00000233143	ENSG00000034510	379	GGACT
ENST00000254616	ENSG00000132286	379	GGACC
ENST00000265000	ENSG00000109586	379	AGACA
ENST00000323146	ENSG00000176087	379	AGACA
ENST00000355801	ENSG00000188243	379	GGACT
ENST00000372685	ENSG00000180964	379	GGACA
ENST00000425118	ENSG00000115307	379	GGACT
ENST00000488977	ENSG00000172794	379	GGACT
ENST00000500563	ENSG00000178988	379	GGACA
ENST00000519597	ENSG00000186106	379	GGACT
ENST00000534100	ENSG00000254445	379	AGACT
ENST00000552870	ENSG00000088986	379	GGACT
ENST00000580059	ENSG00000134504	379	GGACT
ENST00000652583	ENSG00000128016	379	GGACC
ENST00000667517	ENSG00000228971	379	AGACT
ENST00000231238	ENSG00000113312	380	GAACT
ENST00000264720	ENSG00000115207	380	TGACT
ENST00000316554	ENSG00000177875	380	GGACT
ENST00000343600	ENSG00000139793	380	TGACT
ENST00000376673	ENSG00000139793	380	TGACT
ENST00000538471	ENSG00000146267	380	GGACA
ENST00000239906	ENSG00000120709	381	GGACA
ENST00000354590	ENSG00000119574	381	GGACA
ENST00000652294	ENSG00000170412	381	GGACC
ENST00000361910	ENSG00000198960	382	GGACT
ENST00000368074	ENSG00000132716	382	GGACT
ENST00000397283	ENSG00000136541	382	GGACA
ENST00000602783	ENSG00000177380	382	GGACT
ENST00000231526	ENSG00000113597	383	GAACT
ENST00000356922	ENSG00000174405	383	AGACA
ENST00000366139	ENSG00000149557	383	GGACC
ENST00000397312	ENSG00000107105	383	GAACT
ENST00000423591	ENSG00000188938	383	TGACT
ENST00000454323	ENSG00000036257	383	GGACT
ENST00000274710	ENSG00000146005	384	GGACA
ENST00000281456	ENSG00000151729	384	GGACA
ENST00000444782	ENSG00000164620	384	AGACT
ENST00000298786	ENSG00000122376	385	TGACT
ENST00000298894	ENSG00000165943	385	AGACT
ENST00000331944	ENSG00000222041	385	GGACT
ENST00000371761	ENSG00000123080	385	AGACT
ENST00000382275	ENSG00000145526	385	GGACT
ENST00000408925	ENSG00000221821	385	GGACC
ENST00000430070	ENSG00000123444	385	GGACT
ENST00000542074	ENSG00000167985	385	TGACT
ENST00000215742	ENSG00000184436	386	GGACT
ENST00000320619	ENSG00000186187	386	GGACC
ENST00000572355	ENSG00000103145	386	GGACA
ENST00000296130	ENSG00000163815	387	AGACT
ENST00000306585	ENSG00000286140	387	GGACT
ENST00000306954	ENSG00000170270	387	GGACA
ENST00000316594	ENSG00000126945	387	GGACA
ENST00000519520	ENSG00000286140	387	GGACT
ENST00000242577	ENSG00000088986	388	GGACT
ENST00000254616	ENSG00000132286	388	GGACC
ENST00000266025	ENSG00000126062	388	GGACT
ENST00000272521	ENSG00000144120	388	AGACT
ENST00000359683	ENSG00000196290	388	GGACA
ENST00000436062	ENSG00000135241	388	TGACT
ENST00000451368	ENSG00000225792	388	GGACT
ENST00000586956	ENSG00000105518	388	GGACT
ENST00000592250	ENSG00000132581	388	GGACA
ENST00000594442	ENSG00000128016	388	GGACC
ENST00000621775	ENSG00000273820	388	AGACA
ENST00000649435	ENSG00000180398	388	GAACT
ENST00000658997	ENSG00000262873	388	AGACA
ENST00000296550	ENSG00000170390	389	GGACA
ENST00000337526	ENSG00000115310	389	GGACT
ENST00000357590	ENSG00000137700	389	GAACT
ENST00000368474	ENSG00000160710	389	GGACT
ENST00000557006	ENSG00000198133	389	GAACT
ENST00000376862	ENSG00000101463	390	GGACA
ENST00000416372	ENSG00000040608	390	GGACC
ENST00000435844	ENSG00000232388	390	GGACT
ENST00000446747	ENSG00000147789	390	GGACT
ENST00000574151	ENSG00000103145	390	GGACA
ENST00000608424	ENSG00000178252	390	TGACT
ENST00000354300	ENSG00000196850	391	GGACT
ENST00000369152	ENSG00000178096	391	GGACT
ENST00000372833	ENSG00000172586	391	GGACA
ENST00000410096	ENSG00000136541	391	TGACT
ENST00000442253	ENSG00000170915	391	GGACC
ENST00000469613	ENSG00000163930	391	GGACT
ENST00000494263	ENSG00000135929	391	GGACT
ENST00000522362	ENSG00000240694	391	GGACT
ENST00000539143	ENSG00000003056	391	GGACA
ENST00000616017	ENSG00000258986	391	GGACA
ENST00000642620	ENSG00000124479	391	GGACT
ENST00000247161	ENSG00000126767	392	GGACT
ENST00000342694	ENSG00000159899	392	GGACC
ENST00000361283	ENSG00000198824	392	AGACT
ENST00000372625	ENSG00000172465	392	GGACC
ENST00000447578	ENSG00000111237	392	GGACA
ENST00000558376	ENSG00000100949	392	GAACT
ENST00000344680	ENSG00000125744	393	GGACT
ENST00000399728	ENSG00000117632	393	GAACT
ENST00000439858	ENSG00000179178	393	GGACT
ENST00000442039	ENSG00000174109	393	AGACT
ENST00000518153	ENSG00000203950	393	GGACT
ENST00000584600	ENSG00000169689	393	GGACT
ENST00000591286	ENSG00000125744	393	GGACT
ENST00000347697	ENSG00000072134	394	GGACA
ENST00000409586	ENSG00000241852	394	GGACT
ENST00000539002	ENSG00000109390	394	GGACC
ENST00000621082	ENSG00000234965	394	GGACC
ENST00000333130	ENSG00000185608	395	AGACT
ENST00000430044	ENSG00000178234	395	GGACC
ENST00000552316	ENSG00000088986	395	GGACT
ENST00000258105	ENSG00000204822	396	GGACT
ENST00000331511	ENSG00000131831	396	TGACT
ENST00000345523	ENSG00000167747	396	GAACT
ENST00000380003	ENSG00000147894	396	GGACT
ENST00000393340	ENSG00000131446	396	GGACT
ENST00000399878	ENSG00000091490	396	AGACT
ENST00000444377	ENSG00000160058	396	GGACC
ENST00000515812	ENSG00000059691	396	GAACT
ENST00000543067	ENSG00000149970	396	GGACC
ENST00000649003	ENSG00000152661	396	AAACT
ENST00000258383	ENSG00000135900	397	GGACA
ENST00000314728	ENSG00000072134	397	AGACT
ENST00000333059	ENSG00000242259	397	GGACT
ENST00000353172	ENSG00000151364	397	GGACA
ENST00000354590	ENSG00000119574	397	TGACT
ENST00000367926	ENSG00000117143	397	GAACT
ENST00000504968	ENSG00000138802	397	GGACA
ENST00000343216	ENSG00000188011	398	GGACT
ENST00000396200	ENSG00000164951	398	GAACT
ENST00000429630	ENSG00000232533	398	GGACC
ENST00000258607	ENSG00000136108	399	GAACT
ENST00000333010	ENSG00000176049	399	GAACT
ENST00000489785	ENSG00000122873	399	GGACA
ENST00000496677	ENSG00000157224	399	TGACT
ENST00000552049	ENSG00000161835	399	GAACT
ENST00000565593	ENSG00000103264	399	GGACA
ENST00000368074	ENSG00000132716	400	GGACA
ENST00000372685	ENSG00000180964	400	GGACC
ENST00000392276	ENSG00000131943	400	TGACT
ENST00000400384	ENSG00000141639	400	AGACT
ENST00000405785	ENSG00000164654	400	TGACT
ENST00000497709	ENSG00000155111	400	GGACC
ENST00000632044	ENSG00000282033	400	GAACT
ENST00000037869	ENSG00000035141	401	GGACA
ENST00000264434	ENSG00000115998	401	GGACT
ENST00000370775	ENSG00000203950	401	GGACT
ENST00000410096	ENSG00000136541	401	GGACA
ENST00000429705	ENSG00000163788	401	GGACA
ENST00000454323	ENSG00000036257	401	GGACT
ENST00000483137	ENSG00000170144	401	GGACT
ENST00000521369	ENSG00000254615	401	GGACT
ENST00000570979	ENSG00000183018	401	GGACA
ENST00000258105	ENSG00000204822	402	GGACA
ENST00000579520	ENSG00000169689	402	GGACA
ENST00000247706	ENSG00000127220	403	GGACC
ENST00000298894	ENSG00000165943	403	GGACA
ENST00000313683	ENSG00000182013	403	GGACT
ENST00000371818	ENSG00000119917	403	AGACT
ENST00000392490	ENSG00000135549	403	GGACA
ENST00000433425	ENSG00000196972	403	GGACA
ENST00000523754	ENSG00000164929	403	GGACT
ENST00000654382	ENSG00000166770	403	AGACA
ENST00000264868	ENSG00000091490	404	GGACA
ENST00000428317	ENSG00000087085	404	GGACA
ENST00000546954	ENSG00000170855	404	GAACT
ENST00000637254	ENSG00000182621	404	GGACC
ENST00000274710	ENSG00000146005	405	GGACC
ENST00000303622	ENSG00000075413	405	GGACT
ENST00000373425	ENSG00000136859	405	GGACT
ENST00000390645	ENSG00000188042	405	TGACT
ENST00000395443	ENSG00000198218	405	GAACT
ENST00000543226	ENSG00000256060	405	GGACA
ENST00000592250	ENSG00000132581	405	GGACC
ENST00000594051	ENSG00000119574	405	AGACA
ENST00000658832	ENSG00000254615	405	GGACA
ENST00000264712	ENSG00000084731	406	GGACT
ENST00000266087	ENSG00000100225	406	GGACT
ENST00000358024	ENSG00000133069	406	GAACT
ENST00000373408	ENSG00000198937	406	GGACC
ENST00000394605	ENSG00000157224	406	TGACT
ENST00000417737	ENSG00000084731	406	GGACT
ENST00000451037	ENSG00000154975	406	GGACT
ENST00000455394	ENSG00000084731	406	GGACT
ENST00000494062	ENSG00000133104	406	GGACA
ENST00000538471	ENSG00000146267	406	GGACA
ENST00000282286	ENSG00000131845	407	GGACT
ENST00000372833	ENSG00000172586	407	TGACT
ENST00000405785	ENSG00000164654	407	GAACT
ENST00000552870	ENSG00000088986	407	AGACT
ENST00000564152	ENSG00000260708	407	AGACT
ENST00000494506	ENSG00000101084	408	GGACC
ENST00000268797	ENSG00000141098	409	GGACT
ENST00000302085	ENSG00000170365	409	AGACT
ENST00000326873	ENSG00000118046	409	GGACT
ENST00000355619	ENSG00000005812	409	GGACT
ENST00000409020	ENSG00000196290	409	TGACT
ENST00000462880	ENSG00000143553	409	GGACT
ENST00000585409	ENSG00000130332	409	GGACT
ENST00000603284	ENSG00000270866	409	GGACA
ENST00000330181	ENSG00000181625	410	GGACC
ENST00000333538	ENSG00000185274	410	GGACT
ENST00000343411	ENSG00000140943	410	AGACT
ENST00000376062	ENSG00000171552	410	TGACT
ENST00000439858	ENSG00000179178	410	GGACT
ENST00000545125	ENSG00000213015	410	GGACC
ENST00000599990	ENSG00000042753	410	GAACT
ENST00000372522	ENSG00000177868	411	GAACT
ENST00000580435	ENSG00000169689	411	GGACA
ENST00000249289	ENSG00000128524	412	GGACT
ENST00000307677	ENSG00000171552	412	TGACT
ENST00000360804	ENSG00000118785	412	GAACT
ENST00000393079	ENSG00000168917	412	GGACA
ENST00000443387	ENSG00000167635	412	GGACT
ENST00000504968	ENSG00000138802	412	GGACC
ENST00000378037	ENSG00000136108	413	GAACT
ENST00000219700	ENSG00000103415	414	GGACA
ENST00000306704	ENSG00000169689	414	GGACT
ENST00000430350	ENSG00000171867	414	GGACA
ENST00000591501	ENSG00000267100	414	GGACT
ENST00000652489	ENSG00000168061	414	GGACC
ENST00000263610	ENSG00000125492	415	GGACT
ENST00000306593	ENSG00000242419	415	GGACT
ENST00000371443	ENSG00000182154	415	GGACT
ENST00000586243	ENSG00000118046	415	GGACA
ENST00000278919	ENSG00000149557	416	GGACC
ENST00000311028	ENSG00000104490	416	AGACT
ENST00000357156	ENSG00000125971	416	GGACT
ENST00000374430	ENSG00000198121	416	GGACT
ENST00000382936	ENSG00000168936	416	GGACT
ENST00000455895	ENSG00000160058	416	GGACC
ENST00000473427	ENSG00000182180	416	AGACT
ENST00000563974	ENSG00000174109	416	GGACC
ENST00000620863	ENSG00000273611	416	AGACT
ENST00000320848	ENSG00000178988	417	GGACA
ENST00000360726	ENSG00000170915	417	GGACC
ENST00000372994	ENSG00000171159	417	GGACC
ENST00000377773	ENSG00000175768	417	AGACT
ENST00000395882	ENSG00000148053	417	GGACT
ENST00000424100	ENSG00000164604	417	AGACT
ENST00000439453	ENSG00000100099	417	TGACT
ENST00000583772	ENSG00000167862	417	GGACT
ENST00000591607	ENSG00000142252	417	AGACT
ENST00000223273	ENSG00000241127	418	GGACT
ENST00000349238	ENSG00000110514	418	GGACA
ENST00000407859	ENSG00000110514	418	GGACA
ENST00000438105	ENSG00000164929	418	GGACA
ENST00000438650	ENSG00000100744	418	AGACT
ENST00000521265	ENSG00000133872	418	GAACT
ENST00000557612	ENSG00000133983	418	GGACT
ENST00000588841	ENSG00000104979	418	GAACT
ENST00000609518	ENSG00000272602	418	GGACA
ENST00000325897	ENSG00000177182	419	AGACT
ENST00000368873	ENSG00000143393	419	GGACA
ENST00000405925	ENSG00000174405	419	AGACT
ENST00000424691	ENSG00000186162	419	GGACT
ENST00000462082	ENSG00000069849	419	GGACC
ENST00000217420	ENSG00000101438	420	GGACA
ENST00000241069	ENSG00000087085	420	GGACA
ENST00000337970	ENSG00000169813	420	TGACT
ENST00000519911	ENSG00000113732	420	GAACT
ENST00000650427	ENSG00000152661	420	GGACA
ENST00000259241	ENSG00000136720	421	GGACT
ENST00000279206	ENSG00000149761	421	AGACT
ENST00000343106	ENSG00000109332	421	GGACC
ENST00000361910	ENSG00000198960	421	AAACT
ENST00000638426	ENSG00000263465	421	GAACT
ENST00000303921	ENSG00000170775	422	GGACT
ENST00000422087	ENSG00000135241	422	TGACT
ENST00000424100	ENSG00000164604	422	TGACT
ENST00000454181	ENSG00000140280	422	GGACT
ENST00000597629	ENSG00000128016	422	GGACC
ENST00000646818	ENSG00000149231	422	GGACC
ENST00000300917	ENSG00000167447	423	GAACT
ENST00000322945	ENSG00000103495	423	GGACT
ENST00000370207	ENSG00000117525	423	GGACA
ENST00000416372	ENSG00000040608	423	GGACC
ENST00000425081	ENSG00000236618	423	GGACT
ENST00000462748	ENSG00000174963	423	GGACT
ENST00000591897	ENSG00000153443	423	GGACT
ENST00000222254	ENSG00000105647	424	TGACT
ENST00000254322	ENSG00000132002	424	GGACA
ENST00000271469	ENSG00000117143	424	GAACT
ENST00000392508	ENSG00000088986	424	GGACT
ENST00000426650	ENSG00000085063	424	GGACC
ENST00000590753	ENSG00000108861	424	GGACT
ENST00000648311	ENSG00000160710	424	GGACA
ENST00000242249	ENSG00000122679	425	TGACT
ENST00000541996	ENSG00000198492	425	GGACA
ENST00000542321	ENSG00000182175	425	GGACC
ENST00000550654	ENSG00000178449	425	GGACT
ENST00000242577	ENSG00000088986	426	GGACT
ENST00000446050	ENSG00000163536	426	GGACT
ENST00000585445	ENSG00000166770	426	AGACA
ENST00000621401	ENSG00000180155	426	AGACT
ENST00000524454	ENSG00000160695	427	GGACT
ENST00000649749	ENSG00000160710	427	GAACT
ENST00000651686	ENSG00000169255	427	GGACT
ENST00000326873	ENSG00000118046	428	GGACT
ENST00000331511	ENSG00000131831	428	AGACT
ENST00000392359	ENSG00000169689	428	GGACT
ENST00000654187	ENSG00000257621	428	AGACT
ENST00000302392	ENSG00000169964	429	GGACT
ENST00000311028	ENSG00000104490	429	GGACA
ENST00000320849	ENSG00000131043	429	GGACC
ENST00000451037	ENSG00000154975	429	GGACT
ENST00000467529	ENSG00000133678	429	AAACT
ENST00000564389	ENSG00000166780	429	GGACT
ENST00000258662	ENSG00000136159	431	GGACT
ENST00000287916	ENSG00000157224	431	TGACT
ENST00000393792	ENSG00000168246	431	GAACT
ENST00000584600	ENSG00000169689	431	GGACA
ENST00000229379	ENSG00000111775	432	GGACC
ENST00000297689	ENSG00000165030	432	GGACA
ENST00000402192	ENSG00000110514	432	GGACA
ENST00000439248	ENSG00000100271	432	GAACT
ENST00000518153	ENSG00000203950	432	GGACA
ENST00000602377	ENSG00000141098	432	GGACT
ENST00000355315	ENSG00000170791	433	AGACT
ENST00000377104	ENSG00000136158	433	AGACT
ENST00000380764	ENSG00000124535	433	GGACT
ENST00000394049	ENSG00000213424	433	AGACT
ENST00000552316	ENSG00000088986	433	GGACT
ENST00000304842	ENSG00000169902	434	GGACC
ENST00000306585	ENSG00000286140	434	GGACC
ENST00000339664	ENSG00000136870	434	GAACT
ENST00000372586	ENSG00000175283	434	GGACC
ENST00000395254	ENSG00000138311	434	GGACA
ENST00000520964	ENSG00000203950	434	AGACT
ENST00000569585	ENSG00000074071	434	GGACC
ENST00000614192	ENSG00000153130	434	GGACA
ENST00000296102	ENSG00000243147	435	GGACA
ENST00000313833	ENSG00000178974	435	GGACC
ENST00000378693	ENSG00000198944	435	GGACC
ENST00000393808	ENSG00000115525	435	AGACA
ENST00000649664	ENSG00000169902	435	GGACC
ENST00000223273	ENSG00000241127	436	GGACC
ENST00000536790	ENSG00000196387	436	AGACT
ENST00000289865	ENSG00000143258	437	GGACC
ENST00000338042	ENSG00000068305	437	TGACT
ENST00000366654	ENSG00000182118	437	AGACT
ENST00000375991	ENSG00000135070	437	GGACT
ENST00000527564	ENSG00000254531	437	GGACA
ENST00000260952	ENSG00000138381	438	GGACT
ENST00000356450	ENSG00000122824	438	TGACT
ENST00000422643	ENSG00000106123	438	GGACA
ENST00000543927	ENSG00000284194	438	GGACT
ENST00000285298	ENSG00000239789	439	GAACT
ENST00000341298	ENSG00000179085	439	GGACA
ENST00000378491	ENSG00000152954	439	TGACT
ENST00000394205	ENSG00000153130	439	GGACA
ENST00000472354	ENSG00000167526	439	TGACT
ENST00000480552	ENSG00000133606	439	AGACT
ENST00000508987	ENSG00000171421	439	AGACA
ENST00000610988	ENSG00000276077	439	AGACT
ENST00000611026	ENSG00000274333	439	AGACT
ENST00000615804	ENSG00000277067	439	AGACT
ENST00000619488	ENSG00000275496	439	AGACT
ENST00000360652	ENSG00000132635	440	GGACT
ENST00000395336	ENSG00000110514	440	GGACA
ENST00000442502	ENSG00000154975	440	GGACA
ENST00000539002	ENSG00000109390	440	AGACA
ENST00000555698	ENSG00000129538	440	GGACT
ENST00000584991	ENSG00000108465	440	GAACT
ENST00000617596	ENSG00000143740	440	GGACC
ENST00000649724	ENSG00000160710	440	GAACT
ENST00000669804	ENSG00000228971	440	AGACT
ENST00000195649	ENSG00000065609	441	GGACT
ENST00000369694	ENSG00000065609	441	GGACT
ENST00000372600	ENSG00000136802	441	GGACT
ENST00000413119	ENSG00000184113	441	GGACT
ENST00000252486	ENSG00000130203	442	GGACA
ENST00000300917	ENSG00000167447	442	GGACT
ENST00000357901	ENSG00000197044	442	GGACC
ENST00000375992	ENSG00000196368	442	TGACT
ENST00000409020	ENSG00000196290	442	GGACA
ENST00000409357	ENSG00000196290	442	TGACT
ENST00000438105	ENSG00000164929	442	GAACT
ENST00000536937	ENSG00000167766	442	TGACT
ENST00000300574	ENSG00000167193	443	GGACA
ENST00000317020	ENSG00000164542	443	AGACA
ENST00000333926	ENSG00000122873	443	GGACA
ENST00000357206	ENSG00000157077	444	GGACA
ENST00000439399	ENSG00000065609	444	GGACT
ENST00000520303	ENSG00000133872	444	GAACT
ENST00000548985	ENSG00000178449	444	GAACT
ENST00000295777	ENSG00000163536	445	GGACT
ENST00000306954	ENSG00000170270	445	GGACA
ENST00000368474	ENSG00000160710	445	GGACA
ENST00000369071	ENSG00000177234	445	AGACT
ENST00000408925	ENSG00000221821	445	AGACT
ENST00000482806	ENSG00000164896	445	GGACT
ENST00000555181	ENSG00000100744	445	AGACT
ENST00000592741	ENSG00000130175	445	TGACT
ENST00000623529	ENSG00000177234	445	AGACT
ENST00000302165	ENSG00000170604	446	GGACT
ENST00000304842	ENSG00000169902	446	GAACT
ENST00000306593	ENSG00000242419	446	GGACA
ENST00000327347	ENSG00000086475	446	GAACT
ENST00000337581	ENSG00000123415	446	GGACT
ENST00000395850	ENSG00000085063	446	GGACC
ENST00000405785	ENSG00000164654	446	GAACT
ENST00000432792	ENSG00000179178	446	GGACT
ENST00000544645	ENSG00000256193	446	TGACT
ENST00000587989	ENSG00000168591	446	GAACT
ENST00000666526	ENSG00000237638	446	AGACT
ENST00000252087	ENSG00000240764	447	TGACT
ENST00000258198	ENSG00000135720	447	GGACT
ENST00000271628	ENSG00000143368	447	GGACC
ENST00000358704	ENSG00000179456	447	AGACT
ENST00000441925	ENSG00000181744	447	TGACT
ENST00000465772	ENSG00000099246	447	GGACT
ENST00000490078	ENSG00000184831	447	TGACT
ENST00000546954	ENSG00000170855	447	GAACT
ENST00000282928	ENSG00000152977	448	AGACT
ENST00000308177	ENSG00000240184	448	GGACA
ENST00000372829	ENSG00000126947	448	AGACT
ENST00000393038	ENSG00000141378	448	TGACT
ENST00000399103	ENSG00000185808	448	GAACT
ENST00000492758	ENSG00000128524	448	GGACT
ENST00000561906	ENSG00000260186	448	GGACT
ENST00000588162	ENSG00000141759	448	GGACT
ENST00000357206	ENSG00000157077	449	GGACT
ENST00000368858	ENSG00000154473	449	GAACT
ENST00000378959	ENSG00000164967	449	GGACC
ENST00000380527	ENSG00000155876	449	GGACT
ENST00000433078	ENSG00000135185	449	GGACT
ENST00000464369	ENSG00000134590	449	GGACC
ENST00000471889	ENSG00000162426	449	GGACT
ENST00000488404	ENSG00000152977	449	AGACT
ENST00000577853	ENSG00000264207	449	GGACC
ENST00000638728	ENSG00000177807	449	GGACC
ENST00000639305	ENSG00000115525	449	AGACA
ENST00000271469	ENSG00000117143	450	GAACT
ENST00000302755	ENSG00000168876	450	GGACA
ENST00000333421	ENSG00000107362	450	GGACT
ENST00000333538	ENSG00000185274	450	GGACT
ENST00000372833	ENSG00000172586	450	AGACA
ENST00000373537	ENSG00000166619	450	AAACT
ENST00000373812	ENSG00000198492	450	GGACA
ENST00000396914	ENSG00000163528	450	AGACT
ENST00000483405	ENSG00000174939	450	GGACT
ENST00000521369	ENSG00000254615	450	GGACA
ENST00000593751	ENSG00000179304	450	TGACT
ENST00000596733	ENSG00000268350	450	TGACT
ENST00000341567	ENSG00000106609	451	GGACT
ENST00000369499	ENSG00000118432	451	GAACT
ENST00000374865	ENSG00000136897	451	GAACT
ENST00000376292	ENSG00000149243	451	GGACC
ENST00000424149	ENSG00000187954	451	AGACT
ENST00000496677	ENSG00000157224	451	TGACT
ENST00000577810	ENSG00000141741	451	GGACT
ENST00000669913	ENSG00000253230	451	AGACT
ENST00000391831	ENSG00000204673	452	GGACT
ENST00000433425	ENSG00000196972	452	GGACT
ENST00000527658	ENSG00000177030	452	GGACT
ENST00000552130	ENSG00000111237	452	GGACA
ENST00000606400	ENSG00000099804	452	GGACC
ENST00000649003	ENSG00000152661	452	GGACA
ENST00000253122	ENSG00000130821	453	GGACT
ENST00000253401	ENSG00000131089	453	GGACA
ENST00000382120	ENSG00000109610	453	GGACC
ENST00000393818	ENSG00000068120	453	TGACT
ENST00000534854	ENSG00000015153	453	AGACT
ENST00000591401	ENSG00000153443	453	GGACT
ENST00000228938	ENSG00000111341	454	AGACT
ENST00000238994	ENSG00000119938	454	GGACC
ENST00000242577	ENSG00000088986	454	AGACT
ENST00000255174	ENSG00000132823	454	TGACT
ENST00000309328	ENSG00000173465	454	GGACT
ENST00000522550	ENSG00000091129	454	GGACA
ENST00000560019	ENSG00000092330	454	TGACT
ENST00000588858	ENSG00000104979	454	GGACC
ENST00000255641	ENSG00000133275	455	AGACT
ENST00000425081	ENSG00000236618	455	AGACT
ENST00000425933	ENSG00000182175	455	GGACC
ENST00000586009	ENSG00000101489	455	GAACT
ENST00000614374	ENSG00000197885	455	AGACT
ENST00000296088	ENSG00000163788	456	AAACT
ENST00000304842	ENSG00000169902	456	GGACC
ENST00000340384	ENSG00000188229	456	TGACT
ENST00000357496	ENSG00000198218	456	GAACT
ENST00000371081	ENSG00000087460	456	GAACT
ENST00000396662	ENSG00000122644	456	GGACT
ENST00000443387	ENSG00000167635	456	GGACT
ENST00000520964	ENSG00000203950	456	GGACT
ENST00000579520	ENSG00000169689	456	GGACA
ENST00000072869	ENSG00000133597	457	GGACT
ENST00000356922	ENSG00000174405	457	AGACT
ENST00000360000	ENSG00000180964	457	AGACA
ENST00000382647	ENSG00000171421	457	TGACT
ENST00000282999	ENSG00000153037	458	GGACA
ENST00000284262	ENSG00000154118	458	TGACT
ENST00000290231	ENSG00000124160	458	AGACT
ENST00000460721	ENSG00000182195	458	AGACA
ENST00000358771	ENSG00000198053	459	GGACT
ENST00000359683	ENSG00000196290	459	TGACT
ENST00000371994	ENSG00000107789	459	GGACT
ENST00000374677	ENSG00000112473	459	GGACT
ENST00000506197	ENSG00000250317	459	AGACT
ENST00000514611	ENSG00000113068	459	GGACA
ENST00000560947	ENSG00000128463	459	AGACT
ENST00000369499	ENSG00000118432	460	GGACA
ENST00000370078	ENSG00000198890	460	AGACT
ENST00000411764	ENSG00000034053	460	GGACT
ENST00000445369	ENSG00000213937	460	GAACT
ENST00000481950	ENSG00000133069	460	GGACA
ENST00000512088	ENSG00000131495	460	GGACT
ENST00000556883	ENSG00000165943	460	GAACT
ENST00000558259	ENSG00000034053	460	GGACT
ENST00000603284	ENSG00000270866	460	GGACT
ENST00000611712	ENSG00000174405	460	AGACA
ENST00000619730	ENSG00000273611	460	AGACT
ENST00000647354	ENSG00000253352	460	GGACT
ENST00000658035	ENSG00000233508	460	GGACT
ENST00000296088	ENSG00000163788	461	GGACA
ENST00000424100	ENSG00000164604	461	GAACT
ENST00000476163	ENSG00000171735	461	AGACA
ENST00000491765	ENSG00000172428	461	GGACA
ENST00000505818	ENSG00000171421	461	TGACT
ENST00000552316	ENSG00000088986	461	AGACT
ENST00000552957	ENSG00000186960	461	GGACA
ENST00000634393	ENSG00000165138	461	GGACT
ENST00000647044	ENSG00000124479	461	AGACA
ENST00000231512	ENSG00000113583	462	AGACA
ENST00000320280	ENSG00000085365	462	GGACT
ENST00000392508	ENSG00000088986	462	GGACT
ENST00000423897	ENSG00000087460	462	GAACT
ENST00000426650	ENSG00000085063	462	GGACA
ENST00000524958	ENSG00000278615	462	AGACT
ENST00000582787	ENSG00000264920	462	GAACT
ENST00000592176	ENSG00000130208	462	GGACT
ENST00000302014	ENSG00000170458	463	GAACT
ENST00000333059	ENSG00000242259	463	GGACA
ENST00000333628	ENSG00000137267	463	TGACT
ENST00000392006	ENSG00000105323	463	GGACA
ENST00000432792	ENSG00000179178	463	GGACT
ENST00000440469	ENSG00000174013	463	GGACA
ENST00000494649	ENSG00000137074	463	GAACT
ENST00000560019	ENSG00000092330	463	AGACA
ENST00000580243	ENSG00000179981	463	GGACA
ENST00000591899	ENSG00000127540	463	TGACT
ENST00000607540	ENSG00000271894	463	GGACC
ENST00000611328	ENSG00000172366	463	GGACT
ENST00000612662	ENSG00000176087	463	GGACA
ENST00000617596	ENSG00000143740	463	GGACT
ENST00000276062	ENSG00000147123	464	GGACT
ENST00000276704	ENSG00000189376	464	GAACT
ENST00000297532	ENSG00000164896	464	GGACT
ENST00000309683	ENSG00000173041	464	GGACA
ENST00000342694	ENSG00000159899	464	GAACT
ENST00000361059	ENSG00000280987	464	GGACT
ENST00000382348	ENSG00000184221	464	GGACC
ENST00000397601	ENSG00000139793	464	AGACT
ENST00000441740	ENSG00000105419	464	GAACT
ENST00000274787	ENSG00000146066	465	GGACT
ENST00000328434	ENSG00000183978	465	GGACC
ENST00000354724	ENSG00000164683	465	GGACT
ENST00000356147	ENSG00000132670	465	AGACT
ENST00000371811	ENSG00000119917	465	AGACT
ENST00000380635	ENSG00000205542	465	TGACT
ENST00000432901	ENSG00000232838	465	GGACA
ENST00000435064	ENSG00000127054	465	AGACT
ENST00000570646	ENSG00000103415	465	GGACA
ENST00000580435	ENSG00000169689	465	GGACA
ENST00000618441	ENSG00000015479	465	GGACT
ENST00000260952	ENSG00000138381	466	GGACC
ENST00000264868	ENSG00000091490	466	AGACA
ENST00000392359	ENSG00000169689	466	GGACA
ENST00000408946	ENSG00000170473	466	GGACT
ENST00000265093	ENSG00000113732	467	GAACT
ENST00000318627	ENSG00000176971	467	GGACT
ENST00000404583	ENSG00000205643	467	GGACC
ENST00000428317	ENSG00000087085	467	GGACT
ENST00000431372	ENSG00000184986	467	GGACC
ENST00000467331	ENSG00000137074	467	GAACT
ENST00000548125	ENSG00000151135	467	TGACT
ENST00000217305	ENSG00000101327	468	GGACT
ENST00000259241	ENSG00000136720	468	GGACC
ENST00000293777	ENSG00000161920	468	GGACA
ENST00000358227	ENSG00000137038	468	GGACA
ENST00000378478	ENSG00000152954	468	TGACT
ENST00000395706	ENSG00000177427	468	GGACC
ENST00000397137	ENSG00000166619	468	AAACT
ENST00000469568	ENSG00000141741	468	GGACT
ENST00000575963	ENSG00000204237	468	GGACT
ENST00000590526	ENSG00000125744	468	GGACT
ENST00000607166	ENSG00000237036	468	GGACT
ENST00000331898	ENSG00000183715	469	GAACT
ENST00000401466	ENSG00000144120	469	GGACT
ENST00000412389	ENSG00000087085	469	GGACA
ENST00000518174	ENSG00000133872	469	GGACT
ENST00000521026	ENSG00000104419	469	GGACT
ENST00000540269	ENSG00000103194	469	GGACA
ENST00000248958	ENSG00000128228	470	GGACA
ENST00000264954	ENSG00000109519	470	TGACT
ENST00000323146	ENSG00000176087	470	GGACA
ENST00000368399	ENSG00000179085	470	GGACA
ENST00000371674	ENSG00000244687	470	GGACA
ENST00000460721	ENSG00000182195	470	GGACA
ENST00000597020	ENSG00000042753	470	GGACT
ENST00000652273	ENSG00000160953	470	GAACT
ENST00000215906	ENSG00000128203	471	GGACC
ENST00000264424	ENSG00000061918	471	GGACT
ENST00000282286	ENSG00000131845	471	AGACA
ENST00000306384	ENSG00000168899	471	GGACC
ENST00000323061	ENSG00000177432	471	GGACC
ENST00000361605	ENSG00000198912	471	TGACT
ENST00000370114	ENSG00000162694	471	GGACT
ENST00000416372	ENSG00000040608	471	GGACC
ENST00000483405	ENSG00000174939	471	GGACT
ENST00000539247	ENSG00000198960	471	GGACT
ENST00000559974	ENSG00000100949	471	GAACT
ENST00000587502	ENSG00000130332	471	GGACT
ENST00000593751	ENSG00000179304	471	GGACT
ENST00000596733	ENSG00000268350	471	GGACT
ENST00000600990	ENSG00000119574	471	AGACA
ENST00000652477	ENSG00000180155	471	AGACT
ENST00000164133	ENSG00000068971	472	GGACT
ENST00000253401	ENSG00000131089	472	AGACT
ENST00000270443	ENSG00000242779	472	GGACA
ENST00000369660	ENSG00000102178	472	TGACT
ENST00000379817	ENSG00000137074	472	GAACT
ENST00000446747	ENSG00000147789	472	GGACT
ENST00000495461	ENSG00000113811	472	GGACT
ENST00000526005	ENSG00000123444	472	GGACT
ENST00000539143	ENSG00000003056	472	GGACT
ENST00000247161	ENSG00000126767	473	GGACA
ENST00000302584	ENSG00000171532	473	GGACT
ENST00000351554	ENSG00000085063	473	GGACA
ENST00000372624	ENSG00000172465	473	GGACA
ENST00000377612	ENSG00000188243	473	GGACT
ENST00000378075	ENSG00000204950	473	GGACT
ENST00000412278	ENSG00000248643	473	GGACT
ENST00000430474	ENSG00000176956	473	GGACT
ENST00000498084	ENSG00000244005	473	AAACT
ENST00000538313	ENSG00000134533	473	TGACT
ENST00000542335	ENSG00000123360	473	AGACA
ENST00000555593	ENSG00000100575	473	GGACT
ENST00000557054	ENSG00000100823	473	GGACT
ENST00000582392	ENSG00000177576	473	GGACC
ENST00000647044	ENSG00000124479	473	GGACA
ENST00000249842	ENSG00000129009	474	TGACT
ENST00000274680	ENSG00000145982	474	GGACC
ENST00000304030	ENSG00000171291	474	AGACA
ENST00000394203	ENSG00000153130	474	GGACA
ENST00000462880	ENSG00000143553	474	AGACA
ENST00000463855	ENSG00000140718	474	GAACT
ENST00000493646	ENSG00000055950	474	GGACT
ENST00000505059	ENSG00000171421	474	TGACT
ENST00000260404	ENSG00000137843	475	GAACT
ENST00000275988	ENSG00000186787	475	TGACT
ENST00000304402	ENSG00000172209	475	GAACT
ENST00000310836	ENSG00000174607	475	GAACT
ENST00000317943	ENSG00000178449	475	GAACT
ENST00000323469	ENSG00000176490	475	GGACA
ENST00000366687	ENSG00000154429	475	AGACT
ENST00000372171	ENSG00000124688	475	GGACT
ENST00000409357	ENSG00000196290	475	GGACA
ENST00000427674	ENSG00000184640	475	GGACT
ENST00000434701	ENSG00000155287	475	GAACT
ENST00000537541	ENSG00000205133	475	GGACC
ENST00000539170	ENSG00000139112	475	GGACT
ENST00000569431	ENSG00000260426	475	GGACA
ENST00000223324	ENSG00000106591	476	AGACT
ENST00000423894	ENSG00000187118	476	GGACT
ENST00000519461	ENSG00000253230	476	GGACT
ENST00000521534	ENSG00000156482	476	AGACT
ENST00000533567	ENSG00000133112	476	GGACT
ENST00000601232	ENSG00000105393	476	GGACC
ENST00000302014	ENSG00000170458	477	GGACC
ENST00000369405	ENSG00000023041	477	AGACT
ENST00000370113	ENSG00000162694	477	GGACT
ENST00000587099	ENSG00000267034	477	AGACT
ENST00000272133	ENSG00000143786	478	GGACC
ENST00000378887	ENSG00000205138	478	TGACT
ENST00000394976	ENSG00000181904	478	GAACT
ENST00000405785	ENSG00000164654	478	AGACT
ENST00000514518	ENSG00000164615	478	GAACT
ENST00000075120	ENSG00000059804	479	GGACT
ENST00000255476	ENSG00000133111	479	AGACT
ENST00000332029	ENSG00000185338	479	GAACT
ENST00000356922	ENSG00000174405	479	AGACT
ENST00000375991	ENSG00000135070	479	GGACT
ENST00000449416	ENSG00000130844	479	AGACA
ENST00000468997	ENSG00000155111	479	GGACT
ENST00000491229	ENSG00000173692	479	TGACT
ENST00000526821	ENSG00000123472	479	GGACT
ENST00000555004	ENSG00000227051	479	TGACT
ENST00000586564	ENSG00000119559	479	AGACT
ENST00000601498	ENSG00000042753	479	GAACT
ENST00000372264	ENSG00000160539	480	GGACT
ENST00000399102	ENSG00000185808	480	GAACT
ENST00000476428	ENSG00000101460	480	GAACT
ENST00000477279	ENSG00000055950	480	GGACT
ENST00000608875	ENSG00000125841	480	GGACA
ENST00000215906	ENSG00000128203	481	GGACT
ENST00000306585	ENSG00000286140	481	GAACT
ENST00000318240	ENSG00000177576	481	GGACC
ENST00000374029	ENSG00000169562	481	GGACA
ENST00000376062	ENSG00000171552	481	GGACT
ENST00000392465	ENSG00000170633	481	AGACA
ENST00000414069	ENSG00000203772	481	GGACT
ENST00000471186	ENSG00000125629	481	AGACT
ENST00000519520	ENSG00000286140	481	GAACT
ENST00000606697	ENSG00000248092	481	GGACT
ENST00000610988	ENSG00000276077	481	GGACC
ENST00000611026	ENSG00000274333	481	GGACC
ENST00000615804	ENSG00000277067	481	GGACC
ENST00000619488	ENSG00000275496	481	GGACC
ENST00000258383	ENSG00000135900	482	TGACT
ENST00000296425	ENSG00000164040	482	GGACT
ENST00000317610	ENSG00000115310	482	GGACT
ENST00000327492	ENSG00000183864	482	GGACC
ENST00000357732	ENSG00000115310	482	GGACT
ENST00000373045	ENSG00000185090	482	GGACT
ENST00000378045	ENSG00000069509	482	GGACT
ENST00000407315	ENSG00000176946	482	GGACA
ENST00000444761	ENSG00000180398	482	GAACT
ENST00000483405	ENSG00000174939	482	GGACT
ENST00000489698	ENSG00000172428	482	GGACA
ENST00000619293	ENSG00000100211	482	GAACT
ENST00000647424	ENSG00000169562	482	GGACA
ENST00000650135	ENSG00000151025	482	GGACT
ENST00000241069	ENSG00000087085	483	GGACT
ENST00000276893	ENSG00000147854	483	GGACT
ENST00000287916	ENSG00000157224	483	TGACT
ENST00000307677	ENSG00000171552	483	GGACT
ENST00000356090	ENSG00000020129	483	GAACT
ENST00000366777	ENSG00000163050	483	GGACC
ENST00000456329	ENSG00000170234	483	GGACT
ENST00000597959	ENSG00000269711	483	GGACA
ENST00000275036	ENSG00000118418	484	GGACT
ENST00000328631	ENSG00000068745	484	GGACA
ENST00000367434	ENSG00000162630	484	GGACA
ENST00000372447	ENSG00000136819	484	GGACT
ENST00000395850	ENSG00000085063	484	GGACA
ENST00000396979	ENSG00000177105	484	GGACC
ENST00000438105	ENSG00000164929	484	GGACT
ENST00000530047	ENSG00000185803	484	GGACA
ENST00000308683	ENSG00000173545	485	GGACT
ENST00000319264	ENSG00000153714	485	GGACT
ENST00000354882	ENSG00000105518	485	TGACT
ENST00000539002	ENSG00000109390	485	TGACT
ENST00000544855	ENSG00000109390	485	TGACT
ENST00000569431	ENSG00000260426	485	GGACA
ENST00000581204	ENSG00000213246	485	GGACT
ENST00000584600	ENSG00000169689	485	GGACA
ENST00000621082	ENSG00000234965	485	GGACT
ENST00000248378	ENSG00000127774	486	GGACT
ENST00000272521	ENSG00000144120	486	GGACT
ENST00000340900	ENSG00000129538	486	AGACT
ENST00000351018	ENSG00000177105	486	GGACC
ENST00000358227	ENSG00000137038	486	GGACA
ENST00000374741	ENSG00000204237	486	GGACT
ENST00000403586	ENSG00000099960	486	GGACT
ENST00000432103	ENSG00000139970	486	GGACT
ENST00000216029	ENSG00000100211	487	GAACT
ENST00000225969	ENSG00000108826	487	AGACT
ENST00000358056	ENSG00000197045	487	GAACT
ENST00000371818	ENSG00000119917	487	GAACT
ENST00000378474	ENSG00000165175	487	GGACC
ENST00000492354	ENSG00000055070	487	GGACT
ENST00000553122	ENSG00000139624	487	GGACT
ENST00000565406	ENSG00000065057	487	GGACT
ENST00000651485	ENSG00000085063	487	AGACT
ENST00000275988	ENSG00000186787	488	GGACT
ENST00000361605	ENSG00000198912	488	AGACT
ENST00000597686	ENSG00000104833	488	GGACT
ENST00000316149	ENSG00000123545	489	GGACT
ENST00000372116	ENSG00000096080	489	GGACA
ENST00000372171	ENSG00000124688	489	GGACA
ENST00000374902	ENSG00000136891	489	TGACT
ENST00000377474	ENSG00000178695	489	GGACC
ENST00000395288	ENSG00000123444	489	GGACT
ENST00000521452	ENSG00000253304	489	AGACT
ENST00000528430	ENSG00000160972	489	TGACT
ENST00000647354	ENSG00000253352	489	AGACT
ENST00000263610	ENSG00000125492	490	GGACA
ENST00000339994	ENSG00000187486	490	GGACT
ENST00000359541	ENSG00000115207	490	TGACT
ENST00000373001	ENSG00000116954	490	GGACT
ENST00000378853	ENSG00000175756	490	GGACT
ENST00000382936	ENSG00000168936	490	GGACA
ENST00000392508	ENSG00000088986	490	AGACT
ENST00000404674	ENSG00000157778	490	GGACT
ENST00000417626	ENSG00000214706	490	GGACA
ENST00000428317	ENSG00000087085	490	GGACA
ENST00000440306	ENSG00000122687	490	GGACC
ENST00000223273	ENSG00000241127	491	AGACT
ENST00000242465	ENSG00000122862	491	GGACT
ENST00000359370	ENSG00000113578	491	GGACT
ENST00000378887	ENSG00000205138	491	GGACT
ENST00000408925	ENSG00000221821	491	GGACC
ENST00000434701	ENSG00000155287	491	GGACA
ENST00000539002	ENSG00000109390	491	GAACT
ENST00000647044	ENSG00000124479	491	GGACT
ENST00000259818	ENSG00000137285	492	TGACT
ENST00000328434	ENSG00000183978	492	GGACT
ENST00000361786	ENSG00000198894	492	GGACT
ENST00000592273	ENSG00000123144	492	GGACT
ENST00000593646	ENSG00000219200	492	AGACT
ENST00000609974	ENSG00000273117	492	GGACC
ENST00000254998	ENSG00000132661	493	GGACA
ENST00000268711	ENSG00000141026	493	TGACT
ENST00000287713	ENSG00000157064	493	GGACA
ENST00000361234	ENSG00000170633	493	AGACA
ENST00000374029	ENSG00000169562	493	GGACC
ENST00000395080	ENSG00000118785	493	GAACT
ENST00000416682	ENSG00000075413	493	GGACT
ENST00000480908	ENSG00000114125	493	GGACT
ENST00000263384	ENSG00000105058	494	AGACT
ENST00000275988	ENSG00000186787	494	GAACT
ENST00000317378	ENSG00000181029	494	GGACA
ENST00000366667	ENSG00000135744	494	GGACC
ENST00000368471	ENSG00000160710	494	GAACT
ENST00000446023	ENSG00000131446	494	GGACT
ENST00000572179	ENSG00000083457	494	GGACT
ENST00000581166	ENSG00000213246	494	GGACT
ENST00000616327	ENSG00000116685	494	GGACT
ENST00000647424	ENSG00000169562	494	GGACC
ENST00000265616	ENSG00000104691	495	GAACT
ENST00000276704	ENSG00000189376	495	AAACT
ENST00000322165	ENSG00000025423	495	GGACT
ENST00000378094	ENSG00000070610	495	GGACT
ENST00000382932	ENSG00000099960	495	GGACT
ENST00000399583	ENSG00000157927	495	GGACC
ENST00000510659	ENSG00000082213	495	GGACA
ENST00000520964	ENSG00000203950	495	GGACA
ENST00000530622	ENSG00000139597	495	GGACA
ENST00000564828	ENSG00000089486	495	GGACT
ENST00000617596	ENSG00000143740	495	GGACA
ENST00000259254	ENSG00000136732	496	GGACA
ENST00000264434	ENSG00000115998	496	GGACT
ENST00000285298	ENSG00000239789	496	AAACT
ENST00000306108	ENSG00000171103	496	GAACT
ENST00000308683	ENSG00000173545	496	GGACA
ENST00000313766	ENSG00000177706	496	GGACA
ENST00000315013	ENSG00000180104	496	GGACC
ENST00000361557	ENSG00000198961	496	AGACT
ENST00000442039	ENSG00000174109	496	TGACT
ENST00000464850	ENSG00000184517	496	TGACT
ENST00000545681	ENSG00000185651	496	GGACC
ENST00000377199	ENSG00000204713	497	AGACT
ENST00000423538	ENSG00000160785	497	GGACC
ENST00000442189	ENSG00000104529	497	GGACC
ENST00000504968	ENSG00000138802	497	TGACT
ENST00000237623	ENSG00000118785	498	GAACT
ENST00000243298	ENSG00000123570	498	GGACA
ENST00000257776	ENSG00000135324	498	GGACA
ENST00000308418	ENSG00000172922	498	GGACT
ENST00000491736	ENSG00000151729	498	GGACT
ENST00000538724	ENSG00000111404	498	GAACT
ENST00000618645	ENSG00000125457	498	GGACT
ENST00000216259	ENSG00000100417	499	GAACT
ENST00000238994	ENSG00000119938	499	AAACT
ENST00000240316	ENSG00000121058	499	AGACT
ENST00000273047	ENSG00000144566	499	GGACT
ENST00000319466	ENSG00000180398	499	GAACT
ENST00000330133	ENSG00000183617	499	GGACT
ENST00000342752	ENSG00000176956	499	GGACT
ENST00000376062	ENSG00000171552	499	GGACT
ENST00000464909	ENSG00000237651	499	AGACT
ENST00000518481	ENSG00000253982	499	GGACT
ENST00000615315	ENSG00000174456	499	GGACA
ENST00000617760	ENSG00000132128	499	TGACT
ENST00000085079	ENSG00000063245	500	GAACT
ENST00000257245	ENSG00000134809	500	AGACT
ENST00000257435	ENSG00000134986	500	GGACT
ENST00000294868	ENSG00000157064	500	GGACA
ENST00000340384	ENSG00000188229	500	GGACT
ENST00000366654	ENSG00000182118	500	GAACT
ENST00000372685	ENSG00000180964	500	AGACA
ENST00000391855	ENSG00000152904	500	GAACT
ENST00000392519	ENSG00000184986	500	GGACC
ENST00000395254	ENSG00000138311	500	GGACC
ENST00000416769	ENSG00000218510	500	AGACT
ENST00000479153	ENSG00000184900	500	GGACA
ENST00000610967	ENSG00000178252	500	GGACT
ENST00000231512	ENSG00000113583	501	TGACT
ENST00000265000	ENSG00000109586	501	GGACC
ENST00000307677	ENSG00000171552	501	GGACT
ENST00000316594	ENSG00000126945	501	GGACT
ENST00000372025	ENSG00000159596	501	GGACT
ENST00000523754	ENSG00000164929	501	AGACT
ENST00000543226	ENSG00000256060	501	GAACT
ENST00000594001	ENSG00000105402	501	GGACA
ENST00000272227	ENSG00000143870	502	GAACT
ENST00000328631	ENSG00000068745	502	AGACT
ENST00000337970	ENSG00000169813	502	GAACT
ENST00000395418	ENSG00000109083	502	GAACT
ENST00000550143	ENSG00000106992	502	GGACA
ENST00000594783	ENSG00000166770	502	AGACA
ENST00000244217	ENSG00000124370	503	AGACT
ENST00000361470	ENSG00000198934	503	GGACC
ENST00000371933	ENSG00000159658	503	GGACT
ENST00000392452	ENSG00000180611	503	AGACT
ENST00000395474	ENSG00000178252	503	GGACT
ENST00000405465	ENSG00000128185	503	GGACT
ENST00000469354	ENSG00000116106	503	AGACA
ENST00000544594	ENSG00000149357	503	GGACT
ENST00000553122	ENSG00000139624	503	GGACT
ENST00000302165	ENSG00000170604	504	GAACT
ENST00000337387	ENSG00000146457	504	GAACT
ENST00000349394	ENSG00000182379	504	GGACT
ENST00000402369	ENSG00000128242	504	GGACT
ENST00000402965	ENSG00000185803	504	GGACA
ENST00000438650	ENSG00000100744	504	AGACT
ENST00000490549	ENSG00000151025	504	GGACA
ENST00000264463	ENSG00000040731	505	GAACT
ENST00000324679	ENSG00000151748	505	GAACT
ENST00000357750	ENSG00000068001	505	GGACA
ENST00000378103	ENSG00000070610	505	GGACT
ENST00000403251	ENSG00000241360	505	GGACT
ENST00000231512	ENSG00000113583	506	GGACC
ENST00000241069	ENSG00000087085	506	GGACA
ENST00000306704	ENSG00000169689	506	GGACA
ENST00000313368	ENSG00000178913	506	GGACT
ENST00000367808	ENSG00000117475	506	GGACA
ENST00000378727	ENSG00000138050	506	GGACT
ENST00000616174	ENSG00000121579	506	GAACT
ENST00000278505	ENSG00000149218	507	GGACA
ENST00000297375	ENSG00000164778	507	GGACC
ENST00000304402	ENSG00000172209	507	AGACA
ENST00000360612	ENSG00000198355	507	GGACT
ENST00000477167	ENSG00000117245	507	GAACT
ENST00000538427	ENSG00000055208	507	GGACT
ENST00000556883	ENSG00000165943	507	AGACT
ENST00000591645	ENSG00000167460	507	GAACT
ENST00000592872	ENSG00000119559	507	AGACT
ENST00000255641	ENSG00000133275	508	AAACT
ENST00000265634	ENSG00000106236	508	GGACA
ENST00000306793	ENSG00000168546	508	GGACT
ENST00000359544	ENSG00000165006	508	TGACT
ENST00000370339	ENSG00000149658	508	GGACA
ENST00000617516	ENSG00000276023	508	GGACT
ENST00000658035	ENSG00000233508	508	GGACT
ENST00000311922	ENSG00000173334	509	GGACT
ENST00000372625	ENSG00000172465	509	GGACA
ENST00000441623	ENSG00000172935	509	GAACT
ENST00000523280	ENSG00000147509	509	AGACT
ENST00000557670	ENSG00000170348	509	GAACT
ENST00000241600	ENSG00000122140	510	TGACT
ENST00000281456	ENSG00000151729	510	GGACT
ENST00000393792	ENSG00000168246	510	AGACT
ENST00000420343	ENSG00000155868	510	AGACA
ENST00000424009	ENSG00000136504	510	GAACT
ENST00000441925	ENSG00000181744	510	GGACC
ENST00000534991	ENSG00000256073	510	AGACT
ENST00000539247	ENSG00000198960	510	AAACT
ENST00000585316	ENSG00000265763	510	GGACC
ENST00000617249	ENSG00000143870	510	GAACT
ENST00000270815	ENSG00000142686	511	GGACA
ENST00000279206	ENSG00000149761	511	GGACC
ENST00000302085	ENSG00000170365	511	GAACT
ENST00000318266	ENSG00000132670	511	GGACC
ENST00000361789	ENSG00000198727	511	AGACA
ENST00000367569	ENSG00000169976	511	GGACC
ENST00000369452	ENSG00000108061	511	GGACT
ENST00000427478	ENSG00000205423	511	GGACT
ENST00000449416	ENSG00000130844	511	GGACT
ENST00000469144	ENSG00000228300	511	TGACT
ENST00000563390	ENSG00000134419	511	GGACT
ENST00000565990	ENSG00000189091	511	AGACT
ENST00000593172	ENSG00000099864	511	GAACT
ENST00000617200	ENSG00000185728	511	GGACA
ENST00000298894	ENSG00000165943	512	AGACT
ENST00000305352	ENSG00000170989	512	AAACT
ENST00000306108	ENSG00000171103	512	AGACT
ENST00000391855	ENSG00000152904	512	GGACA
ENST00000395254	ENSG00000138311	512	AGACT
ENST00000248378	ENSG00000127774	513	GGACT
ENST00000327791	ENSG00000015153	513	AGACT
ENST00000337581	ENSG00000123415	513	GGACT
ENST00000354567	ENSG00000154027	513	GGACA
ENST00000440761	ENSG00000100271	513	GAACT
ENST00000458198	ENSG00000237190	513	GGACT
ENST00000497709	ENSG00000155111	513	GGACT
ENST00000576917	ENSG00000184009	513	GGACT
ENST00000253055	ENSG00000130758	514	GGACT
ENST00000372970	ENSG00000132823	514	AGACT
ENST00000376006	ENSG00000122824	514	TGACT
ENST00000376463	ENSG00000196781	514	GGACT
ENST00000393000	ENSG00000114125	514	GGACT
ENST00000412779	ENSG00000129538	514	AGACT
ENST00000467356	ENSG00000171988	514	GAACT
ENST00000469030	ENSG00000125611	514	AGACT
ENST00000471374	ENSG00000128245	514	GAACT
ENST00000272542	ENSG00000144136	515	GGACT
[truncated: 55,149 more rows]
