# Supplementary material for: Isoform-level profiling of m6A epitranscriptomic signatures in human brain
Source: Sci Adv. 2025 Aug 8;11(32):eadp0783. doi: 10.1126/sciadv.adp0783 (PMC12333690; doi:10.1126/sciadv.adp0783)
Supplement: Supplementary file 2 — Tables S3 to S15 [file sciadv.adp0783_tables_s3_to_s15.zip › adp0783_tables_s3_and_s4.xlsx]

## Sheet: Supp_Table_3_DEG
gene_id	logFC	AveExpr	t	P.Value	adj.P.Val	B	comparison
ENSG00000176533	-3.39881	7.6037	-29.4129	3.62e-13	5.27e-09	20.5694	PFC_v_CN
ENSG00000128578	-4.20453	4.7073	-25.3381	2.38e-12	1.68e-08	18.3605	PFC_v_CN
ENSG00000184845	-3.14642	4.41619	-23.8011	5.24e-12	1.68e-08	17.9106	PFC_v_CN
ENSG00000162374	3.67849	5.97336	23.9708	4.79e-12	1.68e-08	17.8019	PFC_v_CN
ENSG00000142634	2.64453	6.1089	23.5452	6.01e-12	1.68e-08	17.799	PFC_v_CN
ENSG00000172995	-3.43149	8.44307	-22.857	8.72e-12	1.81e-08	17.5596	PFC_v_CN
ENSG00000169184	-3.28896	4.34594	-22.4844	1.07e-11	1.95e-08	17.12	PFC_v_CN
ENSG00000100302	-3.54647	6.77176	-21.2675	2.15e-11	3.33e-08	16.6699	PFC_v_CN
ENSG00000102780	-2.40839	5.60769	-21.1642	2.29e-11	3.33e-08	16.541	PFC_v_CN
ENSG00000173175	-2.94336	5.30701	-20.7387	2.95e-11	3.9e-08	16.3292	PFC_v_CN
ENSG00000134138	-2.39236	5.62162	-20.2946	3.86e-11	4.33e-08	16.0668	PFC_v_CN
ENSG00000175445	-4.22836	6.21458	-20.3099	3.83e-11	4.33e-08	16.0458	PFC_v_CN
ENSG00000074410	-6.38645	3.51256	-23.2778	6.93e-12	1.68e-08	16.0215	PFC_v_CN
ENSG00000123360	-2.91511	5.90278	-19.6632	5.73e-11	5.96e-08	15.6987	PFC_v_CN
ENSG00000120049	-2.51387	6.20729	-19.0155	8.69e-11	7.94e-08	15.2857	PFC_v_CN
ENSG00000136928	2.85356	6.73703	19.0112	8.72e-11	7.94e-08	15.2689	PFC_v_CN
ENSG00000131771	-3.64639	9.10597	-18.7106	1.06e-10	8.66e-08	15.0808	PFC_v_CN
ENSG00000074590	2.28428	6.59214	18.6646	1.1e-10	8.66e-08	15.0519	PFC_v_CN
ENSG00000127152	-2.97925	3.73455	-18.6195	1.13e-10	8.66e-08	14.9791	PFC_v_CN
ENSG00000215218	2.34889	7.25177	18.3805	1.33e-10	9.66e-08	14.8663	PFC_v_CN
ENSG00000182568	1.86051	6.22004	18.2951	1.4e-10	9.74e-08	14.8068	PFC_v_CN
ENSG00000122012	-3.39901	4.80177	-18.1179	1.58e-10	9.76e-08	14.6388	PFC_v_CN
ENSG00000143013	2.13235	8.00195	18.0375	1.67e-10	9.76e-08	14.6251	PFC_v_CN
ENSG00000101327	-4.5664	3.16491	-18.0464	1.66e-10	9.76e-08	14.4113	PFC_v_CN
ENSG00000125869	-2.46406	5.79139	-17.5303	2.38e-10	1.34e-07	14.2808	PFC_v_CN
ENSG00000119547	-3.71681	3.15305	-18.1848	1.51e-10	9.76e-08	14.2694	PFC_v_CN
ENSG00000120162	-2.40526	5.00662	-17.2625	2.88e-10	1.56e-07	14.0889	PFC_v_CN
ENSG00000019505	2.66835	6.69703	17.024	3.42e-10	1.72e-07	13.9236	PFC_v_CN
ENSG00000170579	2.05992	7.46359	16.9697	3.56e-10	1.73e-07	13.8738	PFC_v_CN
ENSG00000233705	2.98345	3.28425	17.0532	3.35e-10	1.72e-07	13.8092	PFC_v_CN
ENSG00000067715	1.89234	9.5849	16.9076	3.72e-10	1.75e-07	13.809	PFC_v_CN
ENSG00000112541	-4.86488	5.6751	-16.8091	4e-10	1.78e-07	13.7625	PFC_v_CN
ENSG00000087460	1.64245	10.8447	16.8004	4.03e-10	1.78e-07	13.7262	PFC_v_CN
ENSG00000169282	-2.98956	6.79567	-16.5247	4.94e-10	2.06e-07	13.5398	PFC_v_CN
ENSG00000141404	-2.56698	3.16182	-16.6152	4.62e-10	1.98e-07	13.4859	PFC_v_CN
ENSG00000162989	2.7409	5.95027	16.4217	5.33e-10	2.16e-07	13.4519	PFC_v_CN
ENSG00000116396	2.08044	5.06936	16.2808	5.93e-10	2.25e-07	13.3393	PFC_v_CN
ENSG00000163032	3.22487	9.79949	16.2268	6.18e-10	2.25e-07	13.2996	PFC_v_CN
ENSG00000065923	-2.66453	6.48395	-16.1969	6.32e-10	2.25e-07	13.2982	PFC_v_CN
ENSG00000108370	-4.16397	3.74592	-16.3478	5.64e-10	2.22e-07	13.2628	PFC_v_CN
ENSG00000175874	2.76625	5.24848	16.0603	7.01e-10	2.38e-07	13.2045	PFC_v_CN
ENSG00000171476	1.82226	7.51991	16.0773	6.92e-10	2.38e-07	13.1916	PFC_v_CN
ENSG00000119042	3.38935	3.74037	16.2584	6.03e-10	2.25e-07	13.1863	PFC_v_CN
ENSG00000006128	-4.47671	5.97879	-15.9142	7.84e-10	2.51e-07	13.0824	PFC_v_CN
ENSG00000179915	1.57915	7.59124	15.9297	7.75e-10	2.51e-07	13.0822	PFC_v_CN
ENSG00000183036	-3.93882	8.2088	-15.9014	7.92e-10	2.51e-07	13.0498	PFC_v_CN
ENSG00000081189	2.81278	6.60833	15.7541	8.88e-10	2.63e-07	12.9564	PFC_v_CN
ENSG00000167081	-2.9501	4.5204	-15.7186	9.13e-10	2.63e-07	12.9298	PFC_v_CN
ENSG00000204950	-3.45138	3.96436	-15.6637	9.53e-10	2.63e-07	12.9057	PFC_v_CN
ENSG00000111785	-2.35136	5.25528	-15.6573	9.57e-10	2.63e-07	12.9005	PFC_v_CN
ENSG00000003096	-3.47729	4.15315	-15.709	9.2e-10	2.63e-07	12.8787	PFC_v_CN
ENSG00000117154	2.29816	6.45521	15.5503	1.04e-09	2.81e-07	12.8183	PFC_v_CN
ENSG00000171408	-2.29024	3.94149	-15.4527	1.12e-09	2.93e-07	12.7421	PFC_v_CN
ENSG00000171724	-2.42237	7.32406	-15.4858	1.1e-09	2.9e-07	12.7326	PFC_v_CN
ENSG00000143499	2.13182	5.33844	15.4274	1.15e-09	2.93e-07	12.7222	PFC_v_CN
ENSG00000027075	-3.5142	2.38388	-15.8521	8.23e-10	2.55e-07	12.564	PFC_v_CN
ENSG00000181656	-5.76049	5.13257	-15.2223	1.35e-09	3.34e-07	12.5582	PFC_v_CN
ENSG00000134343	-4.33571	5.69093	-15.1821	1.4e-09	3.39e-07	12.4931	PFC_v_CN
ENSG00000177663	-3.72013	3.54378	-15.2601	1.31e-09	3.29e-07	12.4627	PFC_v_CN
ENSG00000081803	2.55036	6.30758	15.0631	1.54e-09	3.57e-07	12.4294	PFC_v_CN
ENSG00000157557	1.99102	5.6296	15.0205	1.59e-09	3.62e-07	12.3903	PFC_v_CN
ENSG00000249992	-2.56172	6.00335	-14.974	1.65e-09	3.7e-07	12.3209	PFC_v_CN
ENSG00000173598	1.84366	6.25346	14.9482	1.69e-09	3.72e-07	12.3151	PFC_v_CN
ENSG00000145349	1.64994	6.94029	14.8776	1.79e-09	3.83e-07	12.2554	PFC_v_CN
ENSG00000185518	2.32222	7.70818	14.8949	1.76e-09	3.83e-07	12.2491	PFC_v_CN
ENSG00000181458	-3.39665	1.97382	-15.6558	9.59e-10	2.63e-07	12.2472	PFC_v_CN
ENSG00000182957	-1.991	4.33362	-14.8202	1.87e-09	3.94e-07	12.2307	PFC_v_CN
ENSG00000164112	3.75875	3.09651	15.0585	1.54e-09	3.57e-07	12.2287	PFC_v_CN
ENSG00000066629	-1.89658	4.62917	-14.8088	1.89e-09	3.94e-07	12.2197	PFC_v_CN
ENSG00000107105	2.21126	5.7745	14.7713	1.95e-09	4e-07	12.1931	PFC_v_CN
ENSG00000152784	3.04788	4.78228	14.7541	1.98e-09	4e-07	12.1508	PFC_v_CN
ENSG00000184160	-3.1924	2.89271	-14.7073	2.06e-09	4.1e-07	12.0407	PFC_v_CN
ENSG00000164588	2.70986	5.61809	14.4745	2.5e-09	4.85e-07	11.9512	PFC_v_CN
ENSG00000137501	2.47926	4.88258	14.3843	2.69e-09	5.1e-07	11.8727	PFC_v_CN
ENSG00000122254	3.30619	3.10818	14.5833	2.28e-09	4.49e-07	11.847	PFC_v_CN
ENSG00000174514	1.97942	5.88275	14.3221	2.84e-09	5.24e-07	11.8126	PFC_v_CN
ENSG00000166006	3.16816	3.71142	14.3667	2.73e-09	5.11e-07	11.8115	PFC_v_CN
ENSG00000124134	3.87873	3.29698	14.4214	2.61e-09	5e-07	11.8073	PFC_v_CN
ENSG00000138670	-2.47002	3.68129	-14.2247	3.08e-09	5.5e-07	11.728	PFC_v_CN
ENSG00000164741	-1.85132	4.94629	-14.2203	3.1e-09	5.5e-07	11.714	PFC_v_CN
ENSG00000117632	1.94444	8.99578	14.2256	3.08e-09	5.5e-07	11.6469	PFC_v_CN
ENSG00000048991	1.43157	5.88094	14.1518	3.28e-09	5.76e-07	11.6409	PFC_v_CN
ENSG00000249853	-2.30652	3.60175	-14.0487	3.59e-09	5.94e-07	11.5925	PFC_v_CN
ENSG00000173852	2.00039	5.21092	14.0432	3.6e-09	5.94e-07	11.5876	PFC_v_CN
ENSG00000125354	1.91194	5.30937	14.0345	3.63e-09	5.94e-07	11.5783	PFC_v_CN
ENSG00000262873	-3.85292	1.31456	-15.1435	1.44e-09	3.44e-07	11.5739	PFC_v_CN
ENSG00000198944	-1.61058	7.32138	-14.1203	3.37e-09	5.85e-07	11.5668	PFC_v_CN
ENSG00000165434	2.00659	6.20784	14.0672	3.53e-09	5.94e-07	11.5651	PFC_v_CN
ENSG00000101220	-2.91988	6.25562	-14.0602	3.55e-09	5.94e-07	11.5431	PFC_v_CN
ENSG00000147246	-4.56386	3.16868	-13.963	3.86e-09	6.18e-07	11.4754	PFC_v_CN
ENSG00000183379	-7.77735	5.05236	-13.8802	4.15e-09	6.57e-07	11.4307	PFC_v_CN
ENSG00000102468	2.03692	4.24336	13.8202	4.37e-09	6.78e-07	11.3882	PFC_v_CN
ENSG00000132294	1.53423	7.22438	13.8646	4.21e-09	6.59e-07	11.368	PFC_v_CN
ENSG00000169220	-3.95769	4.98067	-13.6797	4.95e-09	7.47e-07	11.2348	PFC_v_CN
ENSG00000078053	1.97932	6.87381	13.6746	4.97e-09	7.47e-07	11.2114	PFC_v_CN
ENSG00000160145	1.94045	5.76054	13.6414	5.12e-09	7.61e-07	11.1841	PFC_v_CN
ENSG00000164488	-4.87456	2.80411	-14.0193	3.68e-09	5.95e-07	11.1694	PFC_v_CN
ENSG00000100095	2.48372	6.27047	13.5509	5.55e-09	8.16e-07	11.1394	PFC_v_CN
ENSG00000015133	-3.72376	2.87319	-13.7238	4.76e-09	7.3e-07	11.1086	PFC_v_CN
ENSG00000164830	1.97533	7.12295	13.5035	5.79e-09	8.43e-07	11.0384	PFC_v_CN
ENSG00000115756	2.05123	7.98774	13.4448	6.1e-09	8.8e-07	10.9812	PFC_v_CN
ENSG00000154174	-1.43828	7.23678	-13.4112	6.28e-09	8.98e-07	10.9296	PFC_v_CN
ENSG00000011677	2.12462	4.20246	13.27	7.14e-09	9.9e-07	10.9108	PFC_v_CN
ENSG00000165495	1.89916	5.06172	13.2223	7.45e-09	1.01e-06	10.866	PFC_v_CN
ENSG00000137642	1.30053	7.48736	13.3112	6.88e-09	9.73e-07	10.8479	PFC_v_CN
ENSG00000185477	-2.88155	5.414	-13.2008	7.6e-09	1.01e-06	10.8392	PFC_v_CN
ENSG00000237187	1.39964	5.67108	13.2302	7.4e-09	1.01e-06	10.8384	PFC_v_CN
ENSG00000196767	-3.56606	2.86779	-13.2828	7.06e-09	9.88e-07	10.7719	PFC_v_CN
ENSG00000176788	1.89645	8.65825	13.2319	7.39e-09	1.01e-06	10.7462	PFC_v_CN
ENSG00000132386	3.14683	4.39353	13.0802	8.49e-09	1.09e-06	10.7397	PFC_v_CN
ENSG00000135824	-4.15977	4.48212	-13.0947	8.38e-09	1.09e-06	10.7362	PFC_v_CN
ENSG00000074317	2.15183	8.69337	13.2013	7.6e-09	1.01e-06	10.7248	PFC_v_CN
ENSG00000165194	2.35521	3.78211	12.9258	9.79e-09	1.23e-06	10.5961	PFC_v_CN
ENSG00000137942	-1.75223	4.93587	-12.9106	9.93e-09	1.23e-06	10.5599	PFC_v_CN
ENSG00000183166	-1.32749	6.45506	-12.9612	9.47e-09	1.21e-06	10.5528	PFC_v_CN
ENSG00000181019	-2.04577	4.68752	-12.9086	9.95e-09	1.23e-06	10.5453	PFC_v_CN
ENSG00000100473	-5.81954	3.28158	-13.1138	8.23e-09	1.08e-06	10.5036	PFC_v_CN
ENSG00000073060	-1.96138	4.97866	-12.8295	1.07e-08	1.3e-06	10.4616	PFC_v_CN
ENSG00000130558	2.48215	9.14045	12.9151	9.89e-09	1.23e-06	10.4432	PFC_v_CN
ENSG00000198963	2.50658	4.92989	12.7739	1.13e-08	1.32e-06	10.4328	PFC_v_CN
ENSG00000171604	1.46096	7.54549	12.8381	1.06e-08	1.3e-06	10.4116	PFC_v_CN
ENSG00000054803	2.85733	3.83577	12.7167	1.19e-08	1.37e-06	10.4054	PFC_v_CN
ENSG00000175471	-1.35633	6.43157	-12.7788	1.12e-08	1.32e-06	10.355	PFC_v_CN
ENSG00000157782	2.96612	6.44265	12.7404	1.16e-08	1.36e-06	10.3549	PFC_v_CN
ENSG00000130208	-4.22008	2.42858	-12.7924	1.11e-08	1.32e-06	10.3305	PFC_v_CN
ENSG00000125648	-1.6161	8.25532	-12.7751	1.13e-08	1.32e-06	10.3029	PFC_v_CN
ENSG00000109670	1.98154	6.79052	12.6982	1.21e-08	1.38e-06	10.2887	PFC_v_CN
ENSG00000013016	1.74476	6.65234	12.6881	1.22e-08	1.38e-06	10.2858	PFC_v_CN
ENSG00000006377	-3.50489	2.23676	-12.5892	1.34e-08	1.47e-06	10.2554	PFC_v_CN
ENSG00000206527	-1.7519	6.65511	-12.6569	1.26e-08	1.41e-06	10.2305	PFC_v_CN
ENSG00000157470	2.03952	4.59514	12.5558	1.39e-08	1.48e-06	10.2144	PFC_v_CN
ENSG00000131773	1.8201	6.04712	12.5953	1.33e-08	1.47e-06	10.2106	PFC_v_CN
ENSG00000146360	-4.34856	2.7348	-12.5342	1.41e-08	1.5e-06	10.2005	PFC_v_CN
ENSG00000105427	-3.40994	2.30682	-12.6277	1.29e-08	1.44e-06	10.1963	PFC_v_CN
ENSG00000118898	2.99311	3.55178	12.5777	1.36e-08	1.47e-06	10.1436	PFC_v_CN
ENSG00000171246	2.14657	8.25251	12.5715	1.37e-08	1.47e-06	10.1356	PFC_v_CN
ENSG00000196220	1.36354	5.78644	12.4076	1.6e-08	1.62e-06	10.0675	PFC_v_CN
ENSG00000168032	-2.51307	4.77545	-12.4035	1.6e-08	1.62e-06	10.0584	PFC_v_CN
ENSG00000147041	-3.34553	2.36155	-12.4114	1.59e-08	1.62e-06	10.04	PFC_v_CN
ENSG00000132640	1.25031	7.08103	12.4068	1.6e-08	1.62e-06	10.0016	PFC_v_CN
ENSG00000147416	1.11595	8.64589	12.4595	1.52e-08	1.58e-06	9.99608	PFC_v_CN
ENSG00000220008	-2.97049	3.77042	-12.2795	1.81e-08	1.7e-06	9.98242	PFC_v_CN
ENSG00000115252	2.34923	5.88286	12.2879	1.79e-08	1.7e-06	9.98181	PFC_v_CN
ENSG00000105613	2.07814	5.44849	12.2821	1.8e-08	1.7e-06	9.98137	PFC_v_CN
ENSG00000250366	-2.6211	4.81427	-12.3106	1.75e-08	1.7e-06	9.97666	PFC_v_CN
ENSG00000162913	-3.66455	2.56738	-12.4983	1.46e-08	1.53e-06	9.9645	PFC_v_CN
ENSG00000158258	2.15614	5.38406	12.2832	1.8e-08	1.7e-06	9.94352	PFC_v_CN
ENSG00000177098	-2.29566	6.85282	-12.3553	1.68e-08	1.67e-06	9.92932	PFC_v_CN
ENSG00000171509	2.69312	2.35311	12.2422	1.87e-08	1.74e-06	9.926	PFC_v_CN
ENSG00000186310	1.26253	8.07951	12.358	1.67e-08	1.67e-06	9.91375	PFC_v_CN
ENSG00000109339	1.25044	7.63025	12.3378	1.71e-08	1.68e-06	9.89252	PFC_v_CN
ENSG00000124785	3.21346	7.44152	12.2739	1.82e-08	1.7e-06	9.88924	PFC_v_CN
ENSG00000227081	-1.34713	9.70888	-12.3493	1.69e-08	1.67e-06	9.87331	PFC_v_CN
ENSG00000141639	-1.38778	6.7309	-12.2959	1.78e-08	1.7e-06	9.87106	PFC_v_CN
ENSG00000135447	-2.77636	6.55912	-12.3062	1.76e-08	1.7e-06	9.86982	PFC_v_CN
ENSG00000260244	-1.94195	4.87523	-12.232	1.89e-08	1.74e-06	9.86132	PFC_v_CN
ENSG00000100285	1.82038	6.23765	12.2265	1.9e-08	1.74e-06	9.85139	PFC_v_CN
ENSG00000276644	-2.82601	4.48417	-12.1388	2.07e-08	1.86e-06	9.822	PFC_v_CN
ENSG00000113361	-1.93495	3.63983	-12.1204	2.11e-08	1.87e-06	9.81688	PFC_v_CN
ENSG00000198673	3.79386	4.27909	12.0869	2.18e-08	1.92e-06	9.80257	PFC_v_CN
ENSG00000083457	-1.35225	5.39463	-12.1491	2.05e-08	1.86e-06	9.788	PFC_v_CN
ENSG00000163590	1.29197	6.16685	12.1571	2.04e-08	1.85e-06	9.78233	PFC_v_CN
ENSG00000119411	-3.5406	3.93804	-12.0381	2.29e-08	2e-06	9.72819	PFC_v_CN
ENSG00000152578	1.74649	6.81822	12.072	2.21e-08	1.94e-06	9.69017	PFC_v_CN
ENSG00000155858	2.55069	4.15606	11.9938	2.39e-08	2.04e-06	9.68034	PFC_v_CN
ENSG00000131711	1.28718	9.68765	12.1207	2.11e-08	1.87e-06	9.64354	PFC_v_CN
ENSG00000062282	-2.39786	2.45611	-11.9261	2.56e-08	2.12e-06	9.64181	PFC_v_CN
ENSG00000149269	1.94938	7.59217	12.0199	2.33e-08	2.02e-06	9.58298	PFC_v_CN
ENSG00000100604	2.52698	5.31992	11.9579	2.48e-08	2.09e-06	9.58154	PFC_v_CN
ENSG00000123612	-1.99646	4.21966	-11.9026	2.62e-08	2.15e-06	9.57677	PFC_v_CN
ENSG00000002746	1.63143	5.04336	11.8589	2.73e-08	2.21e-06	9.5427	PFC_v_CN
ENSG00000163681	-1.41086	5.91536	-11.9362	2.53e-08	2.11e-06	9.54151	PFC_v_CN
ENSG00000186462	1.20633	7.72709	11.9362	2.53e-08	2.11e-06	9.49104	PFC_v_CN
ENSG00000168546	3.24948	3.82094	11.7547	3.03e-08	2.43e-06	9.46138	PFC_v_CN
ENSG00000106976	1.25526	8.96639	11.8735	2.69e-08	2.2e-06	9.39689	PFC_v_CN
ENSG00000152931	4.36703	2.16926	12.0152	2.34e-08	2.02e-06	9.39614	PFC_v_CN
ENSG00000091039	-1.2452	6.60411	-11.7166	3.15e-08	2.51e-06	9.27788	PFC_v_CN
ENSG00000125814	1.21428	9.08804	11.7554	3.03e-08	2.43e-06	9.2733	PFC_v_CN
ENSG00000119888	-3.08589	2.62986	-11.554	3.72e-08	2.9e-06	9.23897	PFC_v_CN
ENSG00000163673	-2.55706	1.61105	-11.5929	3.57e-08	2.81e-06	9.21774	PFC_v_CN
ENSG00000125848	1.63177	4.69022	11.4658	4.07e-08	3.12e-06	9.18507	PFC_v_CN
ENSG00000106089	2.38284	6.12199	11.5531	3.72e-08	2.9e-06	9.17667	PFC_v_CN
ENSG00000115155	-5.83467	1.52704	-11.9922	2.39e-08	2.04e-06	9.16793	PFC_v_CN
ENSG00000104490	3.45322	3.74748	11.446	4.15e-08	3.15e-06	9.16771	PFC_v_CN
ENSG00000111885	-1.49165	4.8916	-11.5426	3.76e-08	2.91e-06	9.16511	PFC_v_CN
ENSG00000124772	-1.25296	5.86475	-11.6166	3.49e-08	2.76e-06	9.16359	PFC_v_CN
ENSG00000141668	4.64566	3.52235	11.4458	4.15e-08	3.15e-06	9.11193	PFC_v_CN
ENSG00000188191	1.4521	8.57544	11.5283	3.82e-08	2.94e-06	9.03797	PFC_v_CN
ENSG00000131378	2.4022	4.42684	11.292	4.87e-08	3.56e-06	9.01105	PFC_v_CN
ENSG00000087095	1.69221	6.0001	11.4226	4.25e-08	3.21e-06	9.0065	PFC_v_CN
ENSG00000148600	-2.42172	3.72619	-11.2773	4.94e-08	3.6e-06	8.97493	PFC_v_CN
ENSG00000111249	2.96473	3.63082	11.2575	5.05e-08	3.66e-06	8.96713	PFC_v_CN
ENSG00000183762	-2.1156	4.77733	-11.3119	4.77e-08	3.51e-06	8.95748	PFC_v_CN
ENSG00000119865	1.41154	7.08301	11.3917	4.39e-08	3.28e-06	8.9453	PFC_v_CN
ENSG00000136110	-3.08551	1.84962	-11.3907	4.4e-08	3.28e-06	8.92004	PFC_v_CN
ENSG00000068383	-2.44699	3.00887	-11.24	5.14e-08	3.71e-06	8.91445	PFC_v_CN
ENSG00000175175	1.78849	4.2041	11.186	5.44e-08	3.87e-06	8.90542	PFC_v_CN
ENSG00000137575	-1.15393	7.73415	-11.3846	4.42e-08	3.29e-06	8.8935	PFC_v_CN
ENSG00000205279	1.95913	3.27441	11.1432	5.69e-08	3.95e-06	8.8559	PFC_v_CN
ENSG00000182870	3.03299	4.99113	11.1126	5.88e-08	4.06e-06	8.82913	PFC_v_CN
ENSG00000163956	-1.63198	7.4775	-11.3229	4.72e-08	3.49e-06	8.82907	PFC_v_CN
ENSG00000170340	-1.77787	4.69015	-11.1983	5.37e-08	3.83e-06	8.81793	PFC_v_CN
ENSG00000040608	2.15261	6.03486	11.1685	5.54e-08	3.9e-06	8.81408	PFC_v_CN
ENSG00000204131	-2.40227	4.60374	-11.1023	5.94e-08	4.06e-06	8.80324	PFC_v_CN
ENSG00000196549	-6.61357	1.35612	-11.9683	2.45e-08	2.08e-06	8.77045	PFC_v_CN
ENSG00000152503	1.55757	3.777	11.0797	6.08e-08	4.09e-06	8.75596	PFC_v_CN
ENSG00000157502	3.26275	2.18364	11.1631	5.57e-08	3.9e-06	8.74122	PFC_v_CN
ENSG00000040731	2.27411	4.75116	11.0244	6.45e-08	4.31e-06	8.73217	PFC_v_CN
ENSG00000184613	1.23979	7.51349	11.2225	5.24e-08	3.76e-06	8.72868	PFC_v_CN
ENSG00000178053	-1.45491	5.03232	-11.1084	5.9e-08	4.06e-06	8.71896	PFC_v_CN
ENSG00000204442	1.5527	5.61565	11.0783	6.09e-08	4.09e-06	8.69908	PFC_v_CN
ENSG00000186073	-1.72036	3.24714	-10.9852	6.72e-08	4.43e-06	8.69646	PFC_v_CN
ENSG00000170837	-1.30627	5.07065	-11.0916	6.01e-08	4.07e-06	8.68364	PFC_v_CN
ENSG00000187672	1.94727	4.4231	10.9884	6.7e-08	4.43e-06	8.67894	PFC_v_CN
ENSG00000136267	-2.09538	6.14957	-11.1555	5.62e-08	3.91e-06	8.6654	PFC_v_CN
ENSG00000115596	-4.25457	1.5223	-11.1789	5.48e-08	3.88e-06	8.66386	PFC_v_CN
ENSG00000139641	1.68272	4.66624	10.9644	6.88e-08	4.49e-06	8.64662	PFC_v_CN
ENSG00000196628	1.1208	7.0362	11.0909	6.01e-08	4.07e-06	8.62587	PFC_v_CN
ENSG00000162636	1.67724	5.12414	10.9511	6.97e-08	4.52e-06	8.61381	PFC_v_CN
ENSG00000182255	-1.86199	2.91484	-10.9321	7.12e-08	4.57e-06	8.60127	PFC_v_CN
ENSG00000189127	-6.77787	1.57733	-11.8578	2.74e-08	2.21e-06	8.59876	PFC_v_CN
ENSG00000170011	1.88283	4.81163	10.8746	7.57e-08	4.69e-06	8.55933	PFC_v_CN
ENSG00000143195	1.94972	3.64347	10.8338	7.91e-08	4.8e-06	8.53706	PFC_v_CN
ENSG00000198797	1.83821	4.28756	10.8573	7.71e-08	4.74e-06	8.50793	PFC_v_CN
ENSG00000082482	-1.85284	3.60749	-10.8506	7.77e-08	4.75e-06	8.50773	PFC_v_CN
ENSG00000147202	-2.11454	2.62248	-10.8056	8.15e-08	4.89e-06	8.50593	PFC_v_CN
ENSG00000154975	2.55133	6.30961	10.8391	7.86e-08	4.79e-06	8.4747	PFC_v_CN
ENSG00000058668	1.51886	6.38534	10.9352	7.09e-08	4.57e-06	8.4702	PFC_v_CN
ENSG00000158321	-1.38446	5.45666	-10.9034	7.34e-08	4.63e-06	8.4637	PFC_v_CN
ENSG00000140015	3.59461	2.15476	10.8982	7.38e-08	4.63e-06	8.4597	PFC_v_CN
ENSG00000184261	1.63581	5.44673	10.8076	8.13e-08	4.89e-06	8.45474	PFC_v_CN
ENSG00000091129	0.999767	7.92216	10.9763	6.79e-08	4.45e-06	8.45064	PFC_v_CN
ENSG00000187094	3.5724	6.54394	10.9519	6.97e-08	4.52e-06	8.45028	PFC_v_CN
ENSG00000198929	2.20104	4.31009	10.7435	8.72e-08	5.14e-06	8.44113	PFC_v_CN
ENSG00000138083	-8.0924	1.20324	-12.7266	1.18e-08	1.36e-06	8.4327	PFC_v_CN
ENSG00000184809	-3.6015	1.73338	-10.9073	7.31e-08	4.63e-06	8.43118	PFC_v_CN
ENSG00000115194	3.72906	3.32007	10.7139	9e-08	5.29e-06	8.40955	PFC_v_CN
ENSG00000152495	-1.55133	7.73437	-10.915	7.25e-08	4.61e-06	8.39626	PFC_v_CN
ENSG00000119125	2.97447	4.78174	10.7915	8.28e-08	4.92e-06	8.37828	PFC_v_CN
ENSG00000277586	1.79532	8.85661	10.9232	7.18e-08	4.59e-06	8.37178	PFC_v_CN
ENSG00000121297	2.0504	3.15205	10.6746	9.4e-08	5.41e-06	8.36713	PFC_v_CN
ENSG00000242265	-1.52092	7.62204	-10.8842	7.49e-08	4.68e-06	8.36052	PFC_v_CN
ENSG00000133816	2.2407	6.79745	10.7998	8.2e-08	4.9e-06	8.3578	PFC_v_CN
ENSG00000204851	1.23303	6.78614	10.8718	7.59e-08	4.69e-06	8.35658	PFC_v_CN
ENSG00000133116	-3.88503	1.70646	-10.8271	7.96e-08	4.81e-06	8.32862	PFC_v_CN
ENSG00000171532	3.02306	5.97621	10.6486	9.67e-08	5.52e-06	8.31117	PFC_v_CN
ENSG00000104888	3.67688	8.49483	10.7872	8.32e-08	4.92e-06	8.26238	PFC_v_CN
ENSG00000132359	1.40564	6.17382	10.7056	9.08e-08	5.29e-06	8.25328	PFC_v_CN
ENSG00000095951	1.87062	3.58102	10.5712	1.05e-07	5.85e-06	8.25112	PFC_v_CN
ENSG00000151090	1.51122	5.41015	10.7089	9.05e-08	5.29e-06	8.23131	PFC_v_CN
ENSG00000181195	-6.84105	5.92598	-10.586	1.04e-07	5.82e-06	8.22552	PFC_v_CN
ENSG00000165379	1.63143	4.31642	10.5506	1.08e-07	5.94e-06	8.18408	PFC_v_CN
ENSG00000149295	-7.40698	1.56192	-10.9946	6.66e-08	4.43e-06	8.15876	PFC_v_CN
ENSG00000111907	-2.20659	5.19595	-10.6403	9.75e-08	5.53e-06	8.15618	PFC_v_CN
ENSG00000116337	-1.28691	6.01438	-10.6408	9.75e-08	5.53e-06	8.12662	PFC_v_CN
ENSG00000221890	1.83204	7.2511	10.6594	9.55e-08	5.48e-06	8.12592	PFC_v_CN
ENSG00000135324	1.5979	4.70495	10.4932	1.15e-07	6.28e-06	8.12321	PFC_v_CN
ENSG00000137460	-2.78853	2.49238	-10.5115	1.12e-07	6.18e-06	8.11156	PFC_v_CN
ENSG00000124225	-1.85189	5.58762	-10.6227	9.94e-08	5.61e-06	8.10527	PFC_v_CN
ENSG00000163536	1.56073	8.0455	10.6751	9.39e-08	5.41e-06	8.09756	PFC_v_CN
ENSG00000182747	-8.10127	-0.168228	-12.5177	1.44e-08	1.52e-06	8.09438	PFC_v_CN
ENSG00000157542	3.71848	3.52814	10.5806	1.04e-07	5.83e-06	8.09196	PFC_v_CN
ENSG00000148123	-1.73438	3.40033	-10.4464	1.21e-07	6.56e-06	8.08924	PFC_v_CN
ENSG00000050165	-1.09656	10.115	-10.6779	9.36e-08	5.41e-06	8.08628	PFC_v_CN
ENSG00000123700	-2.24961	2.58265	-10.3695	1.32e-07	6.89e-06	8.03558	PFC_v_CN
ENSG00000158966	-1.57625	4.46571	-10.4429	1.21e-07	6.56e-06	8.00969	PFC_v_CN
ENSG00000100077	1.76338	5.13892	10.4153	1.25e-07	6.65e-06	7.99893	PFC_v_CN
ENSG00000197177	2.38207	4.44334	10.3566	1.33e-07	6.92e-06	7.98519	PFC_v_CN
ENSG00000143171	-2.64147	3.04527	-10.3476	1.35e-07	6.94e-06	7.98371	PFC_v_CN
ENSG00000162630	1.48175	4.51775	10.4182	1.25e-07	6.65e-06	7.97891	PFC_v_CN
ENSG00000112149	1.37309	5.14943	10.3635	1.32e-07	6.89e-06	7.9619	PFC_v_CN
ENSG00000121440	1.67622	3.69995	10.3147	1.4e-07	7.12e-06	7.96027	PFC_v_CN
ENSG00000139767	1.82457	5.43273	10.3204	1.39e-07	7.12e-06	7.91141	PFC_v_CN
ENSG00000205129	-3.22776	1.43698	-10.5726	1.05e-07	5.85e-06	7.88959	PFC_v_CN
ENSG00000114923	-1.52549	6.08852	-10.4293	1.23e-07	6.64e-06	7.88882	PFC_v_CN
ENSG00000183186	2.24589	2.94527	10.2238	1.55e-07	7.65e-06	7.87483	PFC_v_CN
ENSG00000128989	-1.48758	9.59874	-10.4895	1.15e-07	6.28e-06	7.87139	PFC_v_CN
ENSG00000197329	-1.56881	5.11524	-10.318	1.39e-07	7.12e-06	7.86414	PFC_v_CN
ENSG00000172209	1.68447	4.95486	10.2735	1.46e-07	7.36e-06	7.8579	PFC_v_CN
ENSG00000173020	0.938831	7.38317	10.4126	1.25e-07	6.65e-06	7.83725	PFC_v_CN
ENSG00000078902	1.25177	7.86297	10.4235	1.24e-07	6.65e-06	7.8291	PFC_v_CN
ENSG00000128422	3.29757	2.17704	10.3075	1.41e-07	7.13e-06	7.8172	PFC_v_CN
ENSG00000175318	-2.40991	1.31717	-10.244	1.51e-07	7.53e-06	7.81539	PFC_v_CN
ENSG00000172602	1.71117	5.09283	10.2915	1.44e-07	7.23e-06	7.81201	PFC_v_CN
ENSG00000235961	1.42214	5.2388	10.2616	1.48e-07	7.43e-06	7.78971	PFC_v_CN
ENSG00000177954	-1.28002	7.90358	-10.3944	1.28e-07	6.75e-06	7.78728	PFC_v_CN
ENSG00000196935	-3.54533	1.48251	-10.3653	1.32e-07	6.89e-06	7.78322	PFC_v_CN
ENSG00000133401	-1.18921	6.20273	-10.3073	1.41e-07	7.13e-06	7.72403	PFC_v_CN
ENSG00000107242	1.53623	5.00036	10.1111	1.76e-07	8.46e-06	7.6949	PFC_v_CN
ENSG00000183778	-4.28276	1.28388	-10.4116	1.25e-07	6.65e-06	7.69396	PFC_v_CN
ENSG00000203668	1.91287	3.73556	10.0716	1.84e-07	8.79e-06	7.69292	PFC_v_CN
ENSG00000237149	-2.77804	1.22003	-10.1288	1.72e-07	8.35e-06	7.68745	PFC_v_CN
ENSG00000074706	1.6232	6.021	10.1989	1.59e-07	7.84e-06	7.66747	PFC_v_CN
ENSG00000058091	1.05352	6.91533	10.2329	1.53e-07	7.6e-06	7.63645	PFC_v_CN
ENSG00000144868	1.706	4.27949	10.0203	1.95e-07	9.11e-06	7.63529	PFC_v_CN
ENSG00000116254	2.25889	4.72162	10.0613	1.86e-07	8.81e-06	7.63382	PFC_v_CN
ENSG00000107643	1.20505	5.86978	10.1421	1.7e-07	8.25e-06	7.61801	PFC_v_CN
ENSG00000172020	1.69824	8.87404	10.2469	1.51e-07	7.53e-06	7.60272	PFC_v_CN
ENSG00000069020	1.32355	4.55871	10.0538	1.88e-07	8.86e-06	7.59123	PFC_v_CN
ENSG00000173404	-1.99058	4.59504	-10.007	1.98e-07	9.22e-06	7.59023	PFC_v_CN
ENSG00000156017	-1.59756	4.75578	-10.0616	1.86e-07	8.81e-06	7.58544	PFC_v_CN
ENSG00000187676	-1.27454	4.20382	-10.0461	1.9e-07	8.88e-06	7.56109	PFC_v_CN
ENSG00000106683	1.86772	6.21212	10.1134	1.75e-07	8.46e-06	7.5571	PFC_v_CN
ENSG00000110786	-2.04566	6.14203	-10.1839	1.62e-07	7.92e-06	7.55131	PFC_v_CN
ENSG00000121964	1.1855	5.1981	10.0658	1.85e-07	8.81e-06	7.54206	PFC_v_CN
ENSG00000116667	1.11398	6.14317	10.097	1.79e-07	8.57e-06	7.53501	PFC_v_CN
ENSG00000170091	-1.51245	8.92109	-10.1964	1.6e-07	7.84e-06	7.53102	PFC_v_CN
ENSG00000072657	2.09232	4.85185	9.92617	2.18e-07	9.89e-06	7.49782	PFC_v_CN
ENSG00000089558	-3.23742	1.01627	-9.91336	2.21e-07	9.94e-06	7.49643	PFC_v_CN
ENSG00000060656	1.51073	4.4988	9.92476	2.18e-07	9.89e-06	7.49603	PFC_v_CN
ENSG00000212907	-2.04001	8.75627	-10.162	1.66e-07	8.09e-06	7.49558	PFC_v_CN
ENSG00000111052	1.20524	5.43063	9.97085	2.07e-07	9.55e-06	7.49188	PFC_v_CN
ENSG00000134602	-2.9715	2.56029	-9.97953	2.05e-07	9.49e-06	7.48159	PFC_v_CN
ENSG00000230051	-5.13237	1.59951	-9.93302	2.16e-07	9.85e-06	7.47543	PFC_v_CN
ENSG00000279587	-3.5732	0.922368	-10.3899	1.29e-07	6.76e-06	7.47459	PFC_v_CN
ENSG00000158748	-2.44388	1.81954	-9.85882	2.35e-07	1.03e-05	7.46611	PFC_v_CN
ENSG00000159640	-3.37132	1.72889	-9.91189	2.21e-07	9.94e-06	7.44979	PFC_v_CN
ENSG00000161249	-1.93681	3.42893	-9.84753	2.38e-07	1.04e-05	7.41259	PFC_v_CN
ENSG00000114554	2.17796	5.07346	9.86731	2.33e-07	1.03e-05	7.38592	PFC_v_CN
ENSG00000165983	3.04303	5.18598	9.84814	2.38e-07	1.04e-05	7.37175	PFC_v_CN
ENSG00000140937	-1.2842	4.68437	-9.90311	2.23e-07	9.98e-06	7.3649	PFC_v_CN
ENSG00000256193	3.94685	1.77719	9.94771	2.12e-07	9.78e-06	7.35376	PFC_v_CN
ENSG00000134533	-2.04714	4.3586	-9.8853	2.28e-07	1.01e-05	7.34923	PFC_v_CN
ENSG00000280776	3.62023	2.27263	10.0485	1.89e-07	8.88e-06	7.3256	PFC_v_CN
ENSG00000104313	-4.91673	2.09693	-9.75478	2.65e-07	1.14e-05	7.32424	PFC_v_CN
ENSG00000172889	1.22564	5.13848	9.90068	2.24e-07	9.98e-06	7.3087	PFC_v_CN
ENSG00000105880	-2.5846	1.74897	-9.71572	2.78e-07	1.17e-05	7.30139	PFC_v_CN
ENSG00000169884	1.89226	2.6415	9.73211	2.73e-07	1.16e-05	7.30106	PFC_v_CN
ENSG00000101638	1.95744	4.89808	9.74272	2.69e-07	1.15e-05	7.29001	PFC_v_CN
ENSG00000110880	1.09029	5.56024	9.80887	2.49e-07	1.08e-05	7.25166	PFC_v_CN
ENSG00000065609	1.21645	8.35216	9.93853	2.14e-07	9.85e-06	7.25044	PFC_v_CN
ENSG00000177511	-1.20121	7.48576	-9.93575	2.15e-07	9.85e-06	7.24523	PFC_v_CN
ENSG00000148468	-1.12904	6.94455	-9.90518	2.23e-07	9.98e-06	7.22183	PFC_v_CN
ENSG00000214194	-1.01765	5.54976	-9.83273	2.42e-07	1.05e-05	7.21911	PFC_v_CN
ENSG00000184584	-1.60344	2.80857	-9.64802	3.01e-07	1.23e-05	7.21553	PFC_v_CN
ENSG00000150051	2.36755	2.4936	9.63337	3.06e-07	1.24e-05	7.16753	PFC_v_CN
ENSG00000250067	-2.73964	2.69564	-9.63346	3.06e-07	1.24e-05	7.16482	PFC_v_CN
ENSG00000022355	2.21471	7.98037	9.85166	2.37e-07	1.04e-05	7.1639	PFC_v_CN
ENSG00000152818	-1.06217	5.15083	-9.78064	2.58e-07	1.11e-05	7.15609	PFC_v_CN
ENSG00000198695	-1.60669	8.94575	-9.86811	2.33e-07	1.03e-05	7.13841	PFC_v_CN
ENSG00000148057	-1.37244	4.96392	-9.68751	2.87e-07	1.19e-05	7.10887	PFC_v_CN
ENSG00000171617	1.62351	8.0215	9.82575	2.44e-07	1.06e-05	7.09209	PFC_v_CN
ENSG00000204262	3.2009	2.37459	9.57602	3.28e-07	1.31e-05	7.06799	PFC_v_CN
ENSG00000146950	1.4834	4.09578	9.57766	3.27e-07	1.31e-05	7.0675	PFC_v_CN
ENSG00000230269	-3.21443	1.3405	-9.69898	2.83e-07	1.18e-05	7.05483	PFC_v_CN
ENSG00000186716	-1.32052	6.73717	-9.75353	2.66e-07	1.14e-05	7.04873	PFC_v_CN
ENSG00000139874	2.11018	3.48836	9.51507	3.52e-07	1.4e-05	7.0367	PFC_v_CN
ENSG00000135333	-1.22778	4.96029	-9.61558	3.13e-07	1.26e-05	7.03486	PFC_v_CN
ENSG00000141744	-1.96131	3.83298	-9.54438	3.4e-07	1.35e-05	7.01624	PFC_v_CN
ENSG00000018236	0.930524	8.5149	9.74755	2.68e-07	1.14e-05	7.01476	PFC_v_CN
ENSG00000101180	-1.96215	5.31883	-9.63913	3.04e-07	1.24e-05	7.0144	PFC_v_CN
ENSG00000173267	1.23761	7.18165	9.69517	2.85e-07	1.19e-05	6.97738	PFC_v_CN
ENSG00000248905	3.82906	1.38981	9.71535	2.78e-07	1.17e-05	6.9763	PFC_v_CN
ENSG00000022567	1.74805	4.42218	9.4851	3.65e-07	1.44e-05	6.97498	PFC_v_CN
ENSG00000070961	-1.08313	8.6808	-9.72707	2.74e-07	1.16e-05	6.96473	PFC_v_CN
ENSG00000076864	-1.29219	7.55308	-9.70661	2.81e-07	1.18e-05	6.96379	PFC_v_CN
ENSG00000116679	-1.69458	6.35967	-9.66342	2.96e-07	1.22e-05	6.96336	PFC_v_CN
ENSG00000016082	-6.18298	-1.29904	-10.8738	7.58e-08	4.69e-06	6.93936	PFC_v_CN
ENSG00000188517	-3.2719	2.52626	-9.39346	4.08e-07	1.58e-05	6.92225	PFC_v_CN
ENSG00000063015	-1.80769	6.12996	-9.58818	3.23e-07	1.3e-05	6.91657	PFC_v_CN
ENSG00000114573	1.13453	7.77972	9.63864	3.04e-07	1.24e-05	6.89202	PFC_v_CN
ENSG00000154358	-2.615	3.63985	-9.35397	4.28e-07	1.64e-05	6.8798	PFC_v_CN
ENSG00000277531	1.97314	4.65193	9.43171	3.89e-07	1.52e-05	6.87107	PFC_v_CN
ENSG00000101974	-2.7932	2.84625	-9.32411	4.43e-07	1.68e-05	6.83077	PFC_v_CN
ENSG00000170027	1.02877	9.67293	9.60467	3.17e-07	1.27e-05	6.80945	PFC_v_CN
ENSG00000136535	4.4852	3.43985	9.28795	4.63e-07	1.74e-05	6.80003	PFC_v_CN
ENSG00000175229	-1.42678	3.91093	-9.34335	4.33e-07	1.66e-05	6.78139	PFC_v_CN
ENSG00000105419	2.41886	4.63034	9.3351	4.38e-07	1.66e-05	6.76295	PFC_v_CN
ENSG00000160396	-1.69089	3.6161	-9.33874	4.36e-07	1.66e-05	6.73623	PFC_v_CN
ENSG00000151883	1.44752	4.28329	9.30126	4.56e-07	1.72e-05	6.72783	PFC_v_CN
ENSG00000114279	1.25292	6.90432	9.4758	3.69e-07	1.45e-05	6.7147	PFC_v_CN
ENSG00000136250	-3.19352	2.39432	-9.23188	4.96e-07	1.82e-05	6.71201	PFC_v_CN
ENSG00000188011	-2.31359	2.94392	-9.2785	4.69e-07	1.76e-05	6.70405	PFC_v_CN
ENSG00000113578	-1.06023	6.75609	-9.46536	3.74e-07	1.47e-05	6.69505	PFC_v_CN
ENSG00000162728	1.20412	6.42674	9.41985	3.95e-07	1.53e-05	6.6891	PFC_v_CN
ENSG00000143851	-8.06058	-0.251779	-10.3479	1.35e-07	6.94e-06	6.67415	PFC_v_CN
ENSG00000142046	-2.8669	1.22181	-9.18103	5.28e-07	1.91e-05	6.66681	PFC_v_CN
ENSG00000145526	1.40088	5.31403	9.27336	4.72e-07	1.76e-05	6.66099	PFC_v_CN
ENSG00000165029	-1.92147	3.49356	-9.20678	5.12e-07	1.86e-05	6.6572	PFC_v_CN
ENSG00000154917	1.1984	8.06094	9.44734	3.82e-07	1.5e-05	6.63683	PFC_v_CN
ENSG00000148942	-4.93357	1.17244	-9.27622	4.7e-07	1.76e-05	6.63489	PFC_v_CN
ENSG00000005020	1.58666	4.51306	9.2337	4.95e-07	1.82e-05	6.6343	PFC_v_CN
ENSG00000086300	1.42264	6.55811	9.37922	4.15e-07	1.6e-05	6.61346	PFC_v_CN
ENSG00000198786	-1.44976	11.6261	-9.43324	3.89e-07	1.52e-05	6.60949	PFC_v_CN
ENSG00000091664	3.31124	1.83928	9.2516	4.84e-07	1.8e-05	6.60427	PFC_v_CN
ENSG00000179546	-3.62186	0.863454	-9.16679	5.37e-07	1.94e-05	6.56947	PFC_v_CN
ENSG00000107295	1.34004	8.30768	9.3813	4.14e-07	1.6e-05	6.5691	PFC_v_CN
ENSG00000184640	1.21546	6.7215	9.30101	4.56e-07	1.72e-05	6.54453	PFC_v_CN
ENSG00000070882	2.2337	2.66061	9.0729	6.03e-07	2.13e-05	6.54185	PFC_v_CN
ENSG00000081760	1.36915	5.06931	9.22937	4.98e-07	1.82e-05	6.54104	PFC_v_CN
ENSG00000091428	0.874351	7.18723	9.34476	4.32e-07	1.66e-05	6.53841	PFC_v_CN
ENSG00000115641	1.92732	4.00661	9.13897	5.56e-07	2e-05	6.53476	PFC_v_CN
ENSG00000184937	-4.94467	-1.82985	-10.5518	1.07e-07	5.94e-06	6.52972	PFC_v_CN
ENSG00000164465	2.39711	2.72067	9.0814	5.97e-07	2.11e-05	6.52336	PFC_v_CN
ENSG00000129159	1.21449	6.90042	9.2411	4.9e-07	1.81e-05	6.47	PFC_v_CN
ENSG00000248485	-2.84302	5.91558	-9.25346	4.83e-07	1.8e-05	6.46166	PFC_v_CN
ENSG00000114757	1.9109	5.64179	9.23241	4.96e-07	1.82e-05	6.45695	PFC_v_CN
ENSG00000133318	0.889646	10.0766	9.32309	4.44e-07	1.68e-05	6.45461	PFC_v_CN
ENSG00000188290	-1.49082	4.84465	-9.20764	5.11e-07	1.86e-05	6.45285	PFC_v_CN
ENSG00000135116	2.13311	1.93739	9.02105	6.43e-07	2.24e-05	6.4499	PFC_v_CN
ENSG00000110841	1.88524	3.64654	9.04718	6.23e-07	2.18e-05	6.4476	PFC_v_CN
ENSG00000104361	1.65501	3.84337	9.00142	6.59e-07	2.28e-05	6.41971	PFC_v_CN
ENSG00000145864	1.08567	7.73818	9.24931	4.86e-07	1.8e-05	6.40918	PFC_v_CN
ENSG00000110148	2.16433	4.59469	8.99685	6.63e-07	2.28e-05	6.37869	PFC_v_CN
ENSG00000137720	-1.55249	4.44999	-9.05841	6.14e-07	2.16e-05	6.37173	PFC_v_CN
ENSG00000145451	1.64785	3.33115	8.98461	6.73e-07	2.3e-05	6.35108	PFC_v_CN
ENSG00000108830	-0.931851	6.00283	-9.13126	5.61e-07	2.01e-05	6.31996	PFC_v_CN
ENSG00000165370	-6.65509	0.0491338	-9.92218	2.19e-07	9.89e-06	6.31517	PFC_v_CN
ENSG00000160191	-1.74585	3.07963	-8.87774	7.69e-07	2.56e-05	6.30437	PFC_v_CN
ENSG00000265313	3.17276	0.446993	9.12557	5.65e-07	2.02e-05	6.30382	PFC_v_CN
ENSG00000176490	1.21021	7.22441	9.13622	5.58e-07	2e-05	6.27512	PFC_v_CN
ENSG00000143318	3.05483	3.09534	8.85166	7.95e-07	2.62e-05	6.27118	PFC_v_CN
ENSG00000137766	1.87808	5.90538	8.96476	6.9e-07	2.33e-05	6.26459	PFC_v_CN
ENSG00000204899	-1.1771	7.02388	-9.1216	5.68e-07	2.02e-05	6.25872	PFC_v_CN
ENSG00000138814	-1.13367	9.33145	-9.16302	5.4e-07	1.95e-05	6.25111	PFC_v_CN
ENSG00000181444	-2.77881	3.48062	-8.85807	7.89e-07	2.61e-05	6.24279	PFC_v_CN
ENSG00000118922	1.5035	4.5955	8.89063	7.57e-07	2.53e-05	6.23848	PFC_v_CN
ENSG00000104205	-1.11847	4.24557	-8.96658	6.88e-07	2.33e-05	6.23567	PFC_v_CN
ENSG00000198838	-2.1278	3.09675	-8.84718	8e-07	2.62e-05	6.23455	PFC_v_CN
ENSG00000121900	-2.79031	1.19618	-8.91065	7.38e-07	2.47e-05	6.22715	PFC_v_CN
ENSG00000165973	2.33033	3.97082	8.85672	7.9e-07	2.61e-05	6.21399	PFC_v_CN
ENSG00000164983	1.50869	5.59894	8.98352	6.74e-07	2.3e-05	6.21127	PFC_v_CN
ENSG00000117691	-1.04164	7.53912	-9.10335	5.81e-07	2.06e-05	6.20798	PFC_v_CN
ENSG00000174145	2.79882	2.59108	8.81943	8.28e-07	2.68e-05	6.20518	PFC_v_CN
ENSG00000171551	-5.47397	0.710997	-8.99781	6.62e-07	2.28e-05	6.18819	PFC_v_CN
ENSG00000145358	-2.92694	3.38053	-8.80907	8.39e-07	2.7e-05	6.18217	PFC_v_CN
ENSG00000198840	-1.35585	14.6225	-9.05647	6.15e-07	2.16e-05	6.16918	PFC_v_CN
ENSG00000196358	1.99673	3.8625	8.79704	8.52e-07	2.73e-05	6.16831	PFC_v_CN
ENSG00000145675	1.03779	7.30007	9.0531	6.18e-07	2.16e-05	6.15344	PFC_v_CN
ENSG00000120949	-4.69904	-0.728049	-9.53311	3.45e-07	1.37e-05	6.13121	PFC_v_CN
ENSG00000092445	1.21326	6.8674	9.00334	6.57e-07	2.28e-05	6.13096	PFC_v_CN
ENSG00000113448	1.34459	4.64326	8.83928	8.08e-07	2.63e-05	6.12596	PFC_v_CN
ENSG00000115665	-7.27835	-0.284846	-9.6461	3.02e-07	1.23e-05	6.11185	PFC_v_CN
ENSG00000115183	-1.40358	4.20396	-8.7814	8.69e-07	2.78e-05	6.10692	PFC_v_CN
ENSG00000150961	2.29405	3.50565	8.70846	9.53e-07	2.99e-05	6.09282	PFC_v_CN
ENSG00000260186	-5.45317	-0.277136	-9.7084	2.8e-07	1.18e-05	6.0846	PFC_v_CN
ENSG00000112706	-2.40023	1.62769	-8.69864	9.65e-07	3e-05	6.08411	PFC_v_CN
ENSG00000172264	-1.20966	5.25642	-8.91113	7.38e-07	2.47e-05	6.08387	PFC_v_CN
ENSG00000228358	3.72116	0.452591	9.00049	6.6e-07	2.28e-05	6.082	PFC_v_CN
ENSG00000162624	-5.78061	-1.01176	-9.67137	2.93e-07	1.21e-05	6.07627	PFC_v_CN
ENSG00000130540	1.56301	7.53169	8.98631	6.72e-07	2.3e-05	6.07321	PFC_v_CN
ENSG00000249710	-6.32378	-1.46297	-9.68501	2.88e-07	1.19e-05	6.06836	PFC_v_CN
ENSG00000171132	1.31439	6.94094	8.95875	6.95e-07	2.34e-05	6.06484	PFC_v_CN
ENSG00000036530	-1.67118	6.19303	-8.97728	6.79e-07	2.31e-05	6.06001	PFC_v_CN
ENSG00000153266	1.8788	2.53788	8.70199	9.61e-07	3e-05	6.05717	PFC_v_CN
ENSG00000105251	2.77288	3.22009	8.67153	9.99e-07	3.07e-05	6.03986	PFC_v_CN
ENSG00000180155	1.13746	7.39255	8.95812	6.96e-07	2.34e-05	6.03137	PFC_v_CN
ENSG00000128245	1.23584	9.34355	8.97355	6.82e-07	2.32e-05	6.00993	PFC_v_CN
ENSG00000137142	-2.65366	3.30658	-8.65073	1.03e-06	3.11e-05	5.99692	PFC_v_CN
ENSG00000232520	-3.01289	0.440746	-8.72234	9.37e-07	2.95e-05	5.99683	PFC_v_CN
ENSG00000197747	-2.07159	5.29737	-8.84381	8.03e-07	2.63e-05	5.99335	PFC_v_CN
ENSG00000066382	-1.09339	4.68548	-8.80324	8.45e-07	2.71e-05	5.97383	PFC_v_CN
ENSG00000122574	-1.47444	5.47544	-8.85853	7.88e-07	2.61e-05	5.96626	PFC_v_CN
ENSG00000104154	-1.49501	4.25351	-8.73293	9.24e-07	2.92e-05	5.95072	PFC_v_CN
ENSG00000175928	-1.45092	4.63983	-8.76111	8.91e-07	2.84e-05	5.94982	PFC_v_CN
ENSG00000136720	1.07532	6.68034	8.86356	7.83e-07	2.6e-05	5.94628	PFC_v_CN
ENSG00000145819	0.928618	6.49173	8.84754	7.99e-07	2.62e-05	5.94443	PFC_v_CN
ENSG00000171680	1.39625	5.10945	8.70373	9.59e-07	3e-05	5.93922	PFC_v_CN
ENSG00000173705	1.90786	3.3391	8.60669	1.09e-06	3.27e-05	5.93702	PFC_v_CN
ENSG00000164683	-1.13938	5.93821	-8.81908	8.28e-07	2.68e-05	5.90959	PFC_v_CN
ENSG00000257704	1.49616	5.32419	8.69444	9.7e-07	3.01e-05	5.89239	PFC_v_CN
ENSG00000154027	1.26733	7.14007	8.84107	8.06e-07	2.63e-05	5.86155	PFC_v_CN
ENSG00000115977	0.967264	6.97869	8.80972	8.38e-07	2.7e-05	5.86067	PFC_v_CN
ENSG00000164061	0.872029	7.41249	8.81875	8.29e-07	2.68e-05	5.85693	PFC_v_CN
ENSG00000134207	-3.15257	1.7066	-8.49747	1.25e-06	3.67e-05	5.83138	PFC_v_CN
ENSG00000140367	1.0542	5.27884	8.65311	1.02e-06	3.11e-05	5.81738	PFC_v_CN
ENSG00000082805	-1.16568	5.34213	-8.66241	1.01e-06	3.08e-05	5.81339	PFC_v_CN
ENSG00000260807	-1.38485	4.13008	-8.67405	9.96e-07	3.07e-05	5.80536	PFC_v_CN
ENSG00000081026	1.16579	4.5073	8.57853	1.13e-06	3.38e-05	5.79747	PFC_v_CN
ENSG00000165323	-1.0375	4.89355	-8.70111	9.62e-07	3e-05	5.7944	PFC_v_CN
ENSG00000225953	3.68226	0.934867	8.73357	9.23e-07	2.92e-05	5.78046	PFC_v_CN
ENSG00000053702	-2.01954	4.58839	-8.53641	1.19e-06	3.54e-05	5.78032	PFC_v_CN
ENSG00000198727	-1.45059	14.5475	-8.75452	8.99e-07	2.85e-05	5.77158	PFC_v_CN
ENSG00000058335	1.85021	5.77209	8.6297	1.05e-06	3.19e-05	5.77002	PFC_v_CN
ENSG00000183662	2.95484	2.92504	8.47644	1.29e-06	3.76e-05	5.76934	PFC_v_CN
ENSG00000198053	0.842003	8.20495	8.77073	8.81e-07	2.81e-05	5.76755	PFC_v_CN
ENSG00000156140	-1.41497	1.92731	-8.46743	1.3e-06	3.8e-05	5.74495	PFC_v_CN
ENSG00000164794	1.45428	3.99567	8.62861	1.06e-06	3.19e-05	5.74374	PFC_v_CN
ENSG00000166793	1.41514	5.10644	8.5668	1.14e-06	3.42e-05	5.73738	PFC_v_CN
ENSG00000112562	-1.98749	2.61788	-8.43021	1.37e-06	3.92e-05	5.73257	PFC_v_CN
ENSG00000011028	-2.0276	2.57431	-8.42692	1.37e-06	3.92e-05	5.72318	PFC_v_CN
ENSG00000270885	-1.20363	5.35914	-8.66285	1.01e-06	3.08e-05	5.70707	PFC_v_CN
ENSG00000203797	-2.0598	2.49121	-8.40863	1.4e-06	4.01e-05	5.70702	PFC_v_CN
ENSG00000166780	1.0484	6.27738	8.66536	1.01e-06	3.08e-05	5.70428	PFC_v_CN
ENSG00000172673	3.79675	0.324446	8.82914	8.18e-07	2.66e-05	5.70379	PFC_v_CN
ENSG00000146242	-2.02671	4.35961	-8.62402	1.06e-06	3.2e-05	5.69205	PFC_v_CN
ENSG00000150907	-1.73341	3.8866	-8.50653	1.24e-06	3.65e-05	5.68694	PFC_v_CN
ENSG00000168675	-1.2603	6.51258	-8.67008	1e-06	3.07e-05	5.68581	PFC_v_CN
ENSG00000159023	-2.02231	4.1896	-8.455	1.32e-06	3.84e-05	5.68428	PFC_v_CN
ENSG00000172260	1.3272	7.25361	8.67909	9.9e-07	3.05e-05	5.67682	PFC_v_CN
ENSG00000101282	-4.46295	0.362324	-8.69969	9.64e-07	3e-05	5.66037	PFC_v_CN
ENSG00000164442	1.66523	6.03885	8.54717	1.17e-06	3.5e-05	5.64818	PFC_v_CN
ENSG00000065989	0.979706	5.20025	8.53482	1.19e-06	3.54e-05	5.64685	PFC_v_CN
ENSG00000188916	-2.84187	2.52095	-8.3498	1.52e-06	4.28e-05	5.64353	PFC_v_CN
ENSG00000090539	2.54511	4.19736	8.35979	1.5e-06	4.23e-05	5.64191	PFC_v_CN
ENSG00000147655	3.21985	3.24804	8.34532	1.53e-06	4.29e-05	5.61718	PFC_v_CN
ENSG00000186960	-1.78887	3.74091	-8.51854	1.22e-06	3.61e-05	5.59573	PFC_v_CN
ENSG00000115956	-1.80583	1.96026	-8.30846	1.6e-06	4.44e-05	5.59062	PFC_v_CN
ENSG00000115808	-1.23365	5.75416	-8.57213	1.14e-06	3.4e-05	5.58505	PFC_v_CN
ENSG00000011083	3.55292	4.03929	8.29067	1.64e-06	4.53e-05	5.56762	PFC_v_CN
ENSG00000256757	-5.91585	-1.53045	-9.11969	5.69e-07	2.02e-05	5.56067	PFC_v_CN
ENSG00000184564	-5.12762	1.30167	-8.71531	9.45e-07	2.97e-05	5.55326	PFC_v_CN
ENSG00000160753	1.09158	6.15357	8.50167	1.24e-06	3.66e-05	5.51159	PFC_v_CN
ENSG00000141750	1.26658	5.53396	8.45925	1.31e-06	3.83e-05	5.50204	PFC_v_CN
ENSG00000040341	0.818874	6.36916	8.51592	1.22e-06	3.62e-05	5.48736	PFC_v_CN
ENSG00000144407	3.45934	0.782963	8.34923	1.52e-06	4.28e-05	5.46661	PFC_v_CN
ENSG00000134198	-2.25389	1.77186	-8.22557	1.79e-06	4.85e-05	5.45964	PFC_v_CN
ENSG00000162542	-1.84857	1.48558	-8.20442	1.84e-06	4.96e-05	5.45465	PFC_v_CN
ENSG00000132975	-1.21452	5.65034	-8.43239	1.36e-06	3.92e-05	5.43811	PFC_v_CN
ENSG00000136026	1.36723	4.8754	8.31341	1.59e-06	4.42e-05	5.43632	PFC_v_CN
ENSG00000115828	1.9079	3.53229	8.26845	1.69e-06	4.64e-05	5.42719	PFC_v_CN
ENSG00000183454	1.58829	6.33684	8.45053	1.33e-06	3.85e-05	5.41816	PFC_v_CN
ENSG00000136352	-4.04131	-0.771265	-8.68411	9.83e-07	3.04e-05	5.4151	PFC_v_CN
ENSG00000100784	-1.90468	5.51811	-8.38738	1.44e-06	4.12e-05	5.40003	PFC_v_CN
ENSG00000147251	-1.782	2.23115	-8.16143	1.95e-06	5.19e-05	5.39784	PFC_v_CN
ENSG00000153815	1.16968	6.03346	8.43297	1.36e-06	3.92e-05	5.39741	PFC_v_CN
ENSG00000144136	1.2714	5.55029	8.3374	1.54e-06	4.32e-05	5.38605	PFC_v_CN
ENSG00000214944	2.11562	2.11196	8.15775	1.96e-06	5.2e-05	5.36964	PFC_v_CN
ENSG00000186732	3.41736	2.4769	8.14078	2e-06	5.3e-05	5.36695	PFC_v_CN
ENSG00000109158	-0.853216	5.8453	-8.43516	1.36e-06	3.92e-05	5.35429	PFC_v_CN
ENSG00000164330	-2.48534	3.31625	-8.12287	2.05e-06	5.36e-05	5.34899	PFC_v_CN
ENSG00000164326	4.38861	2.49356	8.1204	2.06e-06	5.36e-05	5.34642	PFC_v_CN
ENSG00000213672	0.917675	6.03531	8.38311	1.45e-06	4.13e-05	5.33833	PFC_v_CN
ENSG00000011201	-1.3464	4.72343	-8.32261	1.57e-06	4.38e-05	5.32898	PFC_v_CN
ENSG00000285407	-4.58167	-1.48711	-8.98362	6.74e-07	2.3e-05	5.32479	PFC_v_CN
ENSG00000181938	-2.22592	2.3403	-8.10325	2.1e-06	5.48e-05	5.32242	PFC_v_CN
ENSG00000172987	-1.98756	2.34783	-8.11985	2.06e-06	5.36e-05	5.31212	PFC_v_CN
ENSG00000169427	2.61099	4.21412	8.09239	2.14e-06	5.54e-05	5.3106	PFC_v_CN
ENSG00000246705	-1.3569	3.81555	-8.1698	1.93e-06	5.17e-05	5.288	PFC_v_CN
ENSG00000197261	-6.45588	0.58419	-8.4556	1.32e-06	3.84e-05	5.26588	PFC_v_CN
ENSG00000240342	-1.23794	4.15217	-8.20527	1.84e-06	4.96e-05	5.26221	PFC_v_CN
ENSG00000148848	-2.75817	1.30768	-8.13508	2.02e-06	5.31e-05	5.26098	PFC_v_CN
ENSG00000107518	1.10983	6.16284	8.36127	1.49e-06	4.23e-05	5.25731	PFC_v_CN
ENSG00000177542	0.98135	6.79271	8.34238	1.53e-06	4.3e-05	5.24507	PFC_v_CN
ENSG00000165023	1.55283	8.23101	8.36929	1.48e-06	4.2e-05	5.2387	PFC_v_CN
ENSG00000116106	0.983663	6.64502	8.33545	1.55e-06	4.32e-05	5.22633	PFC_v_CN
ENSG00000136848	-0.977435	7.13341	-8.33264	1.55e-06	4.33e-05	5.2229	PFC_v_CN
ENSG00000182022	-1.12812	4.81625	-8.2675	1.69e-06	4.64e-05	5.21274	PFC_v_CN
ENSG00000109756	1.01686	6.53789	8.31989	1.58e-06	4.39e-05	5.21219	PFC_v_CN
ENSG00000048052	1.75244	4.8728	8.1352	2.02e-06	5.31e-05	5.19144	PFC_v_CN
ENSG00000213465	-1.67269	5.61568	-8.27469	1.67e-06	4.62e-05	5.18054	PFC_v_CN
ENSG00000147852	-1.30967	3.46722	-8.04833	2.27e-06	5.77e-05	5.16084	PFC_v_CN
ENSG00000095370	1.36174	3.90459	8.0254	2.34e-06	5.88e-05	5.1531	PFC_v_CN
ENSG00000023572	0.940156	4.66303	8.16074	1.95e-06	5.19e-05	5.1526	PFC_v_CN
ENSG00000198400	-5.53243	-0.428268	-8.48442	1.27e-06	3.73e-05	5.14547	PFC_v_CN
ENSG00000166908	1.0395	5.56405	8.20793	1.83e-06	4.96e-05	5.14482	PFC_v_CN
ENSG00000117859	-0.882141	5.0511	-8.17626	1.91e-06	5.13e-05	5.14468	PFC_v_CN
ENSG00000198933	1.8142	4.413	8.01426	2.37e-06	5.94e-05	5.10645	PFC_v_CN
ENSG00000197006	-0.738557	7.18205	-8.25425	1.72e-06	4.71e-05	5.08194	PFC_v_CN
ENSG00000234287	-1.47468	4.84867	-8.12051	2.06e-06	5.36e-05	5.08081	PFC_v_CN
ENSG00000100156	-2.16046	1.40095	-7.92411	2.68e-06	6.6e-05	5.08028	PFC_v_CN
ENSG00000167654	0.895819	7.05855	8.24055	1.75e-06	4.77e-05	5.07647	PFC_v_CN
ENSG00000134121	1.10377	7.0332	8.24332	1.75e-06	4.76e-05	5.07421	PFC_v_CN
ENSG00000175497	1.26346	5.61664	8.18129	1.9e-06	5.11e-05	5.06704	PFC_v_CN
ENSG00000187045	-5.75436	-0.304869	-8.50368	1.24e-06	3.66e-05	5.0608	PFC_v_CN
ENSG00000106066	-2.33243	2.92228	-7.89089	2.81e-06	6.81e-05	5.03872	PFC_v_CN
ENSG00000139970	1.37084	10.2022	8.253	1.72e-06	4.71e-05	5.03444	PFC_v_CN
ENSG00000158716	-1.03808	4.69128	-8.06598	2.21e-06	5.71e-05	5.02299	PFC_v_CN
ENSG00000041353	1.91602	3.45272	7.98184	2.48e-06	6.17e-05	5.01674	PFC_v_CN
ENSG00000132639	0.988939	11.8749	8.23251	1.77e-06	4.81e-05	5.01402	PFC_v_CN
ENSG00000116991	1.23859	4.33587	8.04072	2.29e-06	5.8e-05	5.01239	PFC_v_CN
ENSG00000171208	-1.36502	5.65203	-8.13925	2.01e-06	5.3e-05	5.00932	PFC_v_CN
ENSG00000216863	3.68383	0.789979	7.97507	2.5e-06	6.2e-05	4.98642	PFC_v_CN
ENSG00000154556	-0.861745	5.76139	-8.14587	1.99e-06	5.28e-05	4.98384	PFC_v_CN
ENSG00000228594	0.93526	5.17529	8.05622	2.24e-06	5.75e-05	4.98297	PFC_v_CN
ENSG00000232044	-1.3791	4.48847	-8.0728	2.19e-06	5.67e-05	4.977	PFC_v_CN
ENSG00000108960	-1.34921	6.07536	-8.16176	1.95e-06	5.19e-05	4.9736	PFC_v_CN
ENSG00000179841	-0.878392	5.22796	-8.12921	2.03e-06	5.35e-05	4.95859	PFC_v_CN
ENSG00000077942	-1.38157	4.93766	-8.04126	2.29e-06	5.8e-05	4.95082	PFC_v_CN
ENSG00000152894	1.47412	4.38168	7.96023	2.55e-06	6.32e-05	4.94858	PFC_v_CN
ENSG00000049449	-2.01346	3.26279	-7.87681	2.86e-06	6.94e-05	4.9443	PFC_v_CN
ENSG00000117069	1.3921	3.98026	8.01165	2.38e-06	5.95e-05	4.9226	PFC_v_CN
ENSG00000108828	-0.888017	5.87413	-8.09392	2.13e-06	5.53e-05	4.91935	PFC_v_CN
ENSG00000182732	2.65647	3.87958	7.82778	3.06e-06	7.32e-05	4.91552	PFC_v_CN
ENSG00000196557	-3.1202	0.483763	-7.83388	3.03e-06	7.29e-05	4.91397	PFC_v_CN
ENSG00000116497	-1.27335	3.93377	-7.89674	2.78e-06	6.78e-05	4.90311	PFC_v_CN
ENSG00000234327	-2.6299	1.88323	-7.79237	3.21e-06	7.6e-05	4.89579	PFC_v_CN
ENSG00000163328	-1.11627	5.77912	-8.06513	2.22e-06	5.71e-05	4.89274	PFC_v_CN
ENSG00000198804	-1.45427	13.4481	-8.12112	2.05e-06	5.36e-05	4.88793	PFC_v_CN
ENSG00000124302	2.44892	3.053	7.79062	3.22e-06	7.61e-05	4.88139	PFC_v_CN
ENSG00000138944	1.74475	5.19654	7.98034	2.48e-06	6.18e-05	4.87818	PFC_v_CN
ENSG00000123124	-0.883682	5.63503	-8.03313	2.31e-06	5.83e-05	4.8588	PFC_v_CN
ENSG00000169018	0.779905	6.85474	8.05578	2.24e-06	5.75e-05	4.8432	PFC_v_CN
ENSG00000249436	3.81932	1.66719	7.73979	3.46e-06	8.08e-05	4.84258	PFC_v_CN
ENSG00000128594	1.12023	6.19078	8.01785	2.36e-06	5.92e-05	4.83476	PFC_v_CN
ENSG00000158985	0.865258	6.54794	8.05352	2.25e-06	5.75e-05	4.82934	PFC_v_CN
ENSG00000263878	3.18653	1.95573	7.72362	3.53e-06	8.22e-05	4.82164	PFC_v_CN
ENSG00000128512	-1.19796	6.75642	-8.06087	2.23e-06	5.74e-05	4.81846	PFC_v_CN
ENSG00000165655	-1.44815	4.02468	-7.92202	2.69e-06	6.6e-05	4.80531	PFC_v_CN
ENSG00000168505	-4.41721	-0.490454	-8.42926	1.37e-06	3.92e-05	4.80183	PFC_v_CN
ENSG00000095203	1.13774	5.13727	7.90656	2.75e-06	6.7e-05	4.79258	PFC_v_CN
ENSG00000122042	-0.820799	7.88744	-8.05334	2.25e-06	5.75e-05	4.7843	PFC_v_CN
ENSG00000258702	-1.74867	2.09643	-7.73485	3.48e-06	8.11e-05	4.77661	PFC_v_CN
ENSG00000116675	0.869488	8.15297	8.03532	2.31e-06	5.82e-05	4.75753	PFC_v_CN
ENSG00000156508	-0.7656	11.6529	-8.04685	2.27e-06	5.77e-05	4.75369	PFC_v_CN
ENSG00000100321	1.47865	8.11396	8.02016	2.35e-06	5.91e-05	4.75074	PFC_v_CN
ENSG00000020129	-1.14255	9.4088	-8.05011	2.26e-06	5.77e-05	4.74809	PFC_v_CN
ENSG00000261594	-1.44159	2.20052	-7.73538	3.48e-06	8.11e-05	4.7475	PFC_v_CN
ENSG00000255198	-1.43542	3.35623	-7.72113	3.55e-06	8.24e-05	4.74588	PFC_v_CN
ENSG00000100030	-0.841364	8.81506	-8.0384	2.3e-06	5.81e-05	4.73759	PFC_v_CN
ENSG00000187714	-6.78457	-0.682141	-8.16108	1.95e-06	5.19e-05	4.72333	PFC_v_CN
ENSG00000198763	-1.53377	13.182	-7.99888	2.42e-06	6.04e-05	4.7116	PFC_v_CN
ENSG00000125249	0.806469	6.8449	7.97497	2.5e-06	6.2e-05	4.70835	PFC_v_CN
ENSG00000029534	1.82879	4.59611	7.66854	3.82e-06	8.69e-05	4.70312	PFC_v_CN
ENSG00000086289	1.74262	6.95291	7.93125	2.66e-06	6.55e-05	4.69554	PFC_v_CN
ENSG00000111110	1.02571	6.00959	7.86977	2.89e-06	6.98e-05	4.67927	PFC_v_CN
ENSG00000177108	1.88372	4.65053	7.76442	3.34e-06	7.85e-05	4.66551	PFC_v_CN
ENSG00000114861	-1.22719	5.49506	-7.91387	2.72e-06	6.65e-05	4.66383	PFC_v_CN
ENSG00000138623	1.7596	5.62803	7.80037	3.18e-06	7.54e-05	4.64294	PFC_v_CN
ENSG00000088832	-1.28096	7.5215	-7.95395	2.58e-06	6.36e-05	4.63792	PFC_v_CN
ENSG00000176769	3.75087	2.25005	7.67524	3.78e-06	8.64e-05	4.6337	PFC_v_CN
ENSG00000175785	-2.34887	2.49135	-7.57855	4.33e-06	9.63e-05	4.62013	PFC_v_CN
ENSG00000239911	1.16662	4.77447	7.78911	3.23e-06	7.61e-05	4.61888	PFC_v_CN
ENSG00000233593	1.4746	4.74291	7.67911	3.76e-06	8.63e-05	4.61537	PFC_v_CN
ENSG00000156564	2.6886	2.68184	7.56749	4.4e-06	9.75e-05	4.60839	PFC_v_CN
ENSG00000144290	1.10993	6.83742	7.8954	2.79e-06	6.78e-05	4.60832	PFC_v_CN
ENSG00000088179	0.859502	6.16567	7.83303	3.04e-06	7.29e-05	4.60237	PFC_v_CN
ENSG00000220205	1.0012	8.84526	7.91675	2.71e-06	6.63e-05	4.57061	PFC_v_CN
ENSG00000140988	-0.811564	9.13972	-7.9226	2.69e-06	6.6e-05	4.56934	PFC_v_CN
ENSG00000163618	1.08013	7.07027	7.87267	2.88e-06	6.96e-05	4.56768	PFC_v_CN
ENSG00000148606	1.05347	4.68411	7.69253	3.69e-06	8.49e-05	4.56221	PFC_v_CN
ENSG00000226762	3.04037	0.838365	7.53199	4.62e-06	0.000101849	4.54601	PFC_v_CN
ENSG00000155097	0.886084	7.08974	7.86049	2.93e-06	7.05e-05	4.53927	PFC_v_CN
ENSG00000033122	-0.950105	5.18478	-7.83201	3.04e-06	7.29e-05	4.53698	PFC_v_CN
ENSG00000155966	1.82314	3.60156	7.51719	4.72e-06	0.000103459	4.53218	PFC_v_CN
ENSG00000214530	-1.2681	4.62413	-7.68703	3.72e-06	8.54e-05	4.5224	PFC_v_CN
ENSG00000158079	-1.43169	3.78958	-7.64869	3.92e-06	8.86e-05	4.52164	PFC_v_CN
ENSG00000249550	2.48701	0.67643	7.56033	4.44e-06	9.83e-05	4.51961	PFC_v_CN
ENSG00000262246	-2.2441	1.69508	-7.48617	4.93e-06	0.000107675	4.49892	PFC_v_CN
ENSG00000102032	-1.4083	2.8336	-7.54717	4.52e-06	9.98e-05	4.48901	PFC_v_CN
ENSG00000196950	0.986282	6.68726	7.80742	3.15e-06	7.5e-05	4.47167	PFC_v_CN
ENSG00000116141	1.18045	5.08473	7.67475	3.78e-06	8.64e-05	4.46674	PFC_v_CN
ENSG00000072858	2.41645	3.22429	7.45936	5.12e-06	0.00011094	4.4624	PFC_v_CN
ENSG00000263528	-3.26106	0.534888	-7.6069	4.16e-06	9.28e-05	4.45845	PFC_v_CN
ENSG00000134245	-1.33792	2.5027	-7.53076	4.63e-06	0.000101872	4.4528	PFC_v_CN
ENSG00000157851	-1.68546	4.42612	-7.65685	3.88e-06	8.79e-05	4.45109	PFC_v_CN
ENSG00000129473	0.717212	7.42378	7.80291	3.17e-06	7.54e-05	4.45058	PFC_v_CN
ENSG00000121905	-2.33825	4.27761	-7.65761	3.87e-06	8.79e-05	4.45002	PFC_v_CN
ENSG00000112394	-1.95245	2.14865	-7.44146	5.25e-06	0.000112883	4.43761	PFC_v_CN
ENSG00000110400	1.46292	5.65407	7.69978	3.65e-06	8.43e-05	4.43648	PFC_v_CN
ENSG00000156515	0.693352	7.97855	7.79376	3.21e-06	7.6e-05	4.42338	PFC_v_CN
ENSG00000148082	1.59301	6.01215	7.7398	3.46e-06	8.08e-05	4.40169	PFC_v_CN
ENSG00000167900	-2.24839	1.88995	-7.41143	5.48e-06	0.000116184	4.39636	PFC_v_CN
ENSG00000138650	-0.797233	6.32558	-7.76986	3.31e-06	7.8e-05	4.39635	PFC_v_CN
ENSG00000224271	4.78563	-1.03845	8.27077	1.68e-06	4.64e-05	4.39473	PFC_v_CN
ENSG00000178531	-1.61633	8.14458	-7.80014	3.18e-06	7.54e-05	4.39332	PFC_v_CN
ENSG00000224116	-1.44409	1.92394	-7.41127	5.48e-06	0.000116184	4.36873	PFC_v_CN
ENSG00000267014	-1.9369	2.86693	-7.39486	5.61e-06	0.000118538	4.36675	PFC_v_CN
ENSG00000133687	-1.20163	5.32212	-7.69921	3.66e-06	8.43e-05	4.3591	PFC_v_CN
ENSG00000115687	-1.83993	3.25946	-7.44499	5.23e-06	0.000112485	4.34743	PFC_v_CN
ENSG00000104722	0.920216	8.04356	7.7476	3.42e-06	8.02e-05	4.33883	PFC_v_CN
ENSG00000164211	-0.944538	5.6892	-7.64465	3.95e-06	8.88e-05	4.33394	PFC_v_CN
ENSG00000123600	-1.22037	3.45033	-7.47341	5.02e-06	0.000109163	4.33068	PFC_v_CN
ENSG00000088992	-1.50511	4.89373	-7.67359	3.79e-06	8.64e-05	4.33027	PFC_v_CN
ENSG00000170242	-0.970096	7.11483	-7.70815	3.61e-06	8.36e-05	4.32441	PFC_v_CN
ENSG00000065559	0.909298	7.0377	7.70325	3.64e-06	8.41e-05	4.31596	PFC_v_CN
ENSG00000118733	1.59226	5.78378	7.61562	4.11e-06	9.22e-05	4.31154	PFC_v_CN
ENSG00000162783	1.58066	5.07995	7.54757	4.52e-06	9.98e-05	4.3047	PFC_v_CN
ENSG00000131323	1.39316	4.74522	7.50101	4.83e-06	0.000105607	4.29672	PFC_v_CN
ENSG00000184408	-0.850184	6.67987	-7.63482	4e-06	8.99e-05	4.26615	PFC_v_CN
ENSG00000065613	-0.97975	6.27979	-7.64682	3.93e-06	8.87e-05	4.26464	PFC_v_CN
ENSG00000087086	-0.76555	10.5623	-7.71005	3.6e-06	8.35e-05	4.26411	PFC_v_CN
ENSG00000223478	-2.35713	1.13489	-7.33287	6.14e-06	0.000126185	4.25933	PFC_v_CN
ENSG00000108861	0.818773	6.85715	7.65212	3.9e-06	8.83e-05	4.25114	PFC_v_CN
ENSG00000151655	-1.79444	2.19752	-7.30987	6.34e-06	0.000129217	4.25004	PFC_v_CN
ENSG00000153250	-1.3033	4.10304	-7.47569	5e-06	0.000108973	4.23693	PFC_v_CN
ENSG00000123091	0.668874	8.70319	7.67787	3.77e-06	8.63e-05	4.22933	PFC_v_CN
ENSG00000259439	-4.08153	0.210688	-7.43019	5.34e-06	0.000114204	4.22693	PFC_v_CN
ENSG00000090238	0.805459	8.35198	7.66044	3.86e-06	8.77e-05	4.22083	PFC_v_CN
ENSG00000124191	1.74503	3.07882	7.3762	5.77e-06	0.00012082	4.21597	PFC_v_CN
ENSG00000139514	0.961607	5.34723	7.51661	4.72e-06	0.000103459	4.20876	PFC_v_CN
ENSG00000115561	-0.758102	6.27234	-7.60699	4.16e-06	9.28e-05	4.20179	PFC_v_CN
ENSG00000160584	-0.975	6.7668	-7.61139	4.13e-06	9.25e-05	4.18385	PFC_v_CN
ENSG00000140092	-1.35066	3.95749	-7.45996	5.12e-06	0.00011094	4.18272	PFC_v_CN
ENSG00000154640	-1.68055	3.31527	-7.37546	5.77e-06	0.00012082	4.17511	PFC_v_CN
ENSG00000132872	0.847653	8.21274	7.61441	4.12e-06	9.22e-05	4.16599	PFC_v_CN
ENSG00000091482	4.51841	1.51298	7.81849	3.1e-06	7.4e-05	4.15757	PFC_v_CN
ENSG00000100362	2.53407	5.66668	7.3392	6.08e-06	0.000125463	4.14135	PFC_v_CN
ENSG00000227051	0.861319	7.51836	7.58009	4.32e-06	9.62e-05	4.13738	PFC_v_CN
ENSG00000177707	1.74925	3.03194	7.28736	6.55e-06	0.000133289	4.13233	PFC_v_CN
ENSG00000151892	-1.84111	3.7086	-7.38822	5.67e-06	0.000119373	4.13167	PFC_v_CN
ENSG00000107864	1.16072	5.73108	7.4852	4.94e-06	0.000107675	4.11945	PFC_v_CN
ENSG00000169181	-1.68436	3.30636	-7.36143	5.89e-06	0.000122568	4.11148	PFC_v_CN
ENSG00000113327	1.21453	7.60244	7.56812	4.39e-06	9.75e-05	4.10672	PFC_v_CN
ENSG00000182836	1.64624	5.09788	7.33173	6.15e-06	0.000126185	4.09724	PFC_v_CN
ENSG00000138134	1.70153	4.2781	7.32871	6.17e-06	0.00012647	4.09701	PFC_v_CN
ENSG00000160188	-1.81026	2.66577	-7.27294	6.69e-06	0.000135335	4.09417	PFC_v_CN
ENSG00000198216	-0.868821	5.50807	-7.52401	4.67e-06	0.000102692	4.08285	PFC_v_CN
ENSG00000187556	1.42263	3.56572	7.28228	6.6e-06	0.000133895	4.06815	PFC_v_CN
ENSG00000165606	4.95972	-0.193032	7.8677	2.9e-06	6.99e-05	4.04861	PFC_v_CN
ENSG00000203727	-1.98413	1.60594	-7.16302	7.85e-06	0.000152586	4.04738	PFC_v_CN
ENSG00000173221	0.883125	5.97532	7.43248	5.32e-06	0.000114052	4.03895	PFC_v_CN
ENSG00000154928	-1.48757	4.91892	-7.35709	5.93e-06	0.000122982	4.03316	PFC_v_CN
ENSG00000236439	-1.58286	5.71378	-7.45508	5.15e-06	0.000111047	4.02837	PFC_v_CN
ENSG00000155265	1.31577	5.15206	7.33984	6.07e-06	0.000125463	4.00945	PFC_v_CN
ENSG00000176956	1.02313	4.89748	7.4568	5.14e-06	0.00011094	3.99137	PFC_v_CN
ENSG00000196542	1.94243	4.22815	7.21745	7.25e-06	0.000144641	3.98637	PFC_v_CN
ENSG00000187446	0.895662	5.92162	7.42648	5.37e-06	0.00011449	3.98391	PFC_v_CN
ENSG00000156931	0.812596	5.22667	7.36287	5.88e-06	0.000122491	3.98236	PFC_v_CN
ENSG00000120645	0.935322	6.57402	7.42637	5.37e-06	0.00011449	3.96808	PFC_v_CN
ENSG00000162595	-2.45866	2.28619	-7.15322	7.96e-06	0.000153605	3.95268	PFC_v_CN
ENSG00000250510	1.38707	6.71997	7.4167	5.44e-06	0.000115739	3.94273	PFC_v_CN
ENSG00000196104	-1.09968	7.16122	-7.45784	5.13e-06	0.00011094	3.93449	PFC_v_CN
ENSG00000197217	0.89051	5.61924	7.35444	5.95e-06	0.000123273	3.91391	PFC_v_CN
ENSG00000228253	-1.63747	4.16968	-7.24764	6.94e-06	0.000139599	3.9133	PFC_v_CN
ENSG00000117643	1.27819	5.69891	7.32409	6.21e-06	0.000127134	3.90993	PFC_v_CN
ENSG00000235034	1.3376	4.82827	7.23174	7.1e-06	0.000142066	3.9055	PFC_v_CN
ENSG00000168243	-1.49034	5.56146	-7.36022	5.9e-06	0.000122606	3.90513	PFC_v_CN
ENSG00000103260	-1.1652	8.35935	-7.4587	5.13e-06	0.00011094	3.90507	PFC_v_CN
ENSG00000166503	0.711217	7.10504	7.42226	5.4e-06	0.000114995	3.90241	PFC_v_CN
ENSG00000115738	0.999528	7.55771	7.43216	5.32e-06	0.000114052	3.90119	PFC_v_CN
ENSG00000134326	-1.24251	3.30559	-7.21541	7.27e-06	0.000144872	3.89724	PFC_v_CN
ENSG00000162373	1.66449	3.61079	7.17901	7.66e-06	0.000150275	3.89707	PFC_v_CN
ENSG00000072818	-1.86453	2.55922	-7.07477	8.93e-06	0.000170211	3.88722	PFC_v_CN
ENSG00000128309	-1.14541	4.35122	-7.25942	6.82e-06	0.000137812	3.87747	PFC_v_CN
ENSG00000133030	-0.946932	6.34399	-7.38022	5.73e-06	0.000120521	3.87477	PFC_v_CN
ENSG00000136750	-1.83282	6.95973	-7.41095	5.49e-06	0.000116184	3.87213	PFC_v_CN
ENSG00000106536	2.39762	0.974218	7.06987	8.99e-06	0.000170993	3.86868	PFC_v_CN
ENSG00000175766	3.36807	1.19835	7.20724	7.36e-06	0.000146002	3.8671	PFC_v_CN
ENSG00000137040	0.757296	5.78823	7.33161	6.15e-06	0.000126185	3.86241	PFC_v_CN
ENSG00000067798	1.26149	5.10952	7.23887	7.03e-06	0.000140959	3.85912	PFC_v_CN
ENSG00000149403	-1.50415	3.74056	-7.18148	7.64e-06	0.000149939	3.85324	PFC_v_CN
ENSG00000115353	-2.66492	1.08519	-7.0388	9.41e-06	0.000177602	3.82744	PFC_v_CN
ENSG00000082497	-1.15693	3.81477	-7.19454	7.49e-06	0.000147714	3.82492	PFC_v_CN
ENSG00000135709	0.802582	7.79365	7.37901	5.74e-06	0.000120556	3.82351	PFC_v_CN
ENSG00000117016	1.47758	7.53695	7.37241	5.8e-06	0.000121176	3.81332	PFC_v_CN
ENSG00000106829	-1.62197	4.32093	-7.20807	7.35e-06	0.000146002	3.80979	PFC_v_CN
ENSG00000286662	3.68816	0.537082	7.32238	6.23e-06	0.000127268	3.8016	PFC_v_CN
ENSG00000007402	-1.22266	4.78348	-7.1967	7.47e-06	0.000147451	3.80047	PFC_v_CN
ENSG00000095777	-3.49937	-0.260493	-7.16502	7.82e-06	0.000152343	3.7941	PFC_v_CN
ENSG00000128656	0.747498	9.63829	7.39509	5.61e-06	0.000118538	3.794	PFC_v_CN
ENSG00000135622	1.43165	4.04596	7.09745	8.63e-06	0.000165071	3.78831	PFC_v_CN
ENSG00000221983	-0.697463	9.17669	-7.38792	5.67e-06	0.000119373	3.78625	PFC_v_CN
ENSG00000235357	-4.92498	-1.03019	-7.36801	5.83e-06	0.000121766	3.78295	PFC_v_CN
ENSG00000139116	0.904975	6.91898	7.31172	6.33e-06	0.000129053	3.7515	PFC_v_CN
ENSG00000170786	1.70191	3.06643	6.98514	1.02e-05	0.000189071	3.74897	PFC_v_CN
ENSG00000248527	-1.41704	7.66932	-7.34102	6.06e-06	0.000125463	3.7434	PFC_v_CN
ENSG00000114439	-0.917186	5.37583	-7.22683	7.15e-06	0.000142884	3.72868	PFC_v_CN
ENSG00000124493	-1.68787	5.57033	-7.11977	8.36e-06	0.000160605	3.72532	PFC_v_CN
ENSG00000136160	-1.78355	6.24997	-7.27883	6.63e-06	0.000134376	3.72289	PFC_v_CN
ENSG00000070159	3.37919	2.8237	6.93137	1.1e-05	0.000201694	3.72117	PFC_v_CN
ENSG00000286961	2.76122	1.0623	6.93402	1.1e-05	0.000201405	3.72062	PFC_v_CN
ENSG00000204071	1.00112	5.52432	7.19784	7.46e-06	0.000147406	3.71189	PFC_v_CN
ENSG00000070808	1.13888	7.91885	7.33127	6.15e-06	0.000126185	3.70954	PFC_v_CN
ENSG00000060709	1.02771	4.16064	7.15824	7.9e-06	0.00015304	3.70813	PFC_v_CN
ENSG00000250056	2.07413	2.70783	6.92898	1.11e-05	0.000202161	3.70631	PFC_v_CN
ENSG00000147894	0.912741	5.47192	7.15994	7.88e-06	0.000152864	3.7062	PFC_v_CN
ENSG00000258636	1.79087	1.73907	6.91673	1.13e-05	0.000205111	3.69982	PFC_v_CN
ENSG00000130035	2.09411	2.74033	6.96052	1.06e-05	0.000195351	3.69164	PFC_v_CN
ENSG00000146072	0.906596	5.40448	7.19085	7.53e-06	0.000148309	3.68117	PFC_v_CN
ENSG00000143858	-2.13226	2.62837	-6.89494	1.17e-05	0.000211356	3.66942	PFC_v_CN
ENSG00000166250	2.5825	2.60794	6.95208	1.07e-05	0.000197312	3.65925	PFC_v_CN
ENSG00000089250	-2.85945	3.56925	-6.99061	1.01e-05	0.000188024	3.65256	PFC_v_CN
ENSG00000169783	1.62012	6.42756	7.23974	7.02e-06	0.000140959	3.64779	PFC_v_CN
ENSG00000072958	0.762787	6.18744	7.21279	7.3e-06	0.000145226	3.64747	PFC_v_CN
ENSG00000104327	-3.06655	6.99438	-7.2054	7.38e-06	0.000146192	3.64373	PFC_v_CN
ENSG00000198918	-0.739997	7.17019	-7.25214	6.89e-06	0.000138886	3.639	PFC_v_CN
ENSG00000261534	-1.10012	4.57877	-7.11046	8.47e-06	0.000162593	3.62418	PFC_v_CN
ENSG00000103145	-0.797274	7.19163	-7.23808	7.03e-06	0.000140959	3.60954	PFC_v_CN
ENSG00000136560	-0.839859	5.49873	-7.15298	7.96e-06	0.000153605	3.60425	PFC_v_CN
ENSG00000163947	1.14107	5.5896	7.13148	8.21e-06	0.000158191	3.60082	PFC_v_CN
ENSG00000103942	1.00137	4.21682	6.99491	1e-05	0.00018707	3.59938	PFC_v_CN
ENSG00000243317	-0.829321	5.90281	-7.17588	7.7e-06	0.000150556	3.59653	PFC_v_CN
ENSG00000149289	-1.24484	4.31257	-7.01028	9.82e-06	0.000183813	3.59587	PFC_v_CN
ENSG00000137267	1.2323	9.23349	7.25744	6.84e-06	0.000138016	3.59572	PFC_v_CN
ENSG00000125967	1.46127	5.05135	7.10903	8.49e-06	0.000162719	3.59152	PFC_v_CN
ENSG00000186469	2.38953	1.47432	6.88317	1.19e-05	0.000214302	3.58916	PFC_v_CN
ENSG00000085377	1.03933	4.33368	7.01481	9.75e-06	0.000183592	3.57555	PFC_v_CN
ENSG00000151388	-3.31804	-0.593853	-7.00133	9.95e-06	0.000185779	3.57446	PFC_v_CN
ENSG00000168246	-0.896452	5.44149	-7.06658	9.03e-06	0.000171598	3.55592	PFC_v_CN
ENSG00000177169	-0.941452	6.58915	-7.18459	7.6e-06	0.000149462	3.55337	PFC_v_CN
ENSG00000068024	1.16834	4.66363	6.99759	1e-05	0.000186569	3.54402	PFC_v_CN
ENSG00000162817	0.780473	6.29704	7.17782	7.68e-06	0.000150333	3.54223	PFC_v_CN
ENSG00000099822	-1.1424	7.51968	-7.20304	7.4e-06	0.000146495	3.53693	PFC_v_CN
ENSG00000196972	1.36931	5.52241	7.10222	8.57e-06	0.000164136	3.53683	PFC_v_CN
ENSG00000196353	1.31371	3.79931	7.05108	9.24e-06	0.000174644	3.52815	PFC_v_CN
ENSG00000172817	-1.12372	4.53391	-7.0537	9.21e-06	0.000174424	3.51939	PFC_v_CN
ENSG00000141542	-0.973426	6.83144	-7.17237	7.74e-06	0.000151126	3.5136	PFC_v_CN
ENSG00000151746	0.92524	5.24295	7.01212	9.79e-06	0.000183813	3.51273	PFC_v_CN
ENSG00000075945	0.674668	7.08364	7.16735	7.8e-06	0.000152031	3.51233	PFC_v_CN
ENSG00000007171	2.65832	1.55772	6.78784	1.37e-05	0.000242444	3.49345	PFC_v_CN
ENSG00000100027	-1.73103	1.87128	-6.80308	1.34e-05	0.000238686	3.4925	PFC_v_CN
ENSG00000155096	0.646948	7.41525	7.15561	7.93e-06	0.000153422	3.49087	PFC_v_CN
ENSG00000244265	-4.70359	-0.152887	-6.89111	1.17e-05	0.000212039	3.48956	PFC_v_CN
ENSG00000198785	2.69643	1.6333	6.75408	1.44e-05	0.000253304	3.46615	PFC_v_CN
ENSG00000121310	-1.37216	3.57613	-6.83539	1.27e-05	0.000227934	3.46527	PFC_v_CN
ENSG00000157216	0.971665	6.37175	7.09379	8.68e-06	0.000165742	3.46393	PFC_v_CN
ENSG00000235174	-0.655618	8.59373	-7.16115	7.87e-06	0.000152798	3.45634	PFC_v_CN
ENSG00000171303	1.72345	4.46053	6.85619	1.23e-05	0.000221481	3.45517	PFC_v_CN
ENSG00000181744	0.990778	5.43076	6.98785	1.01e-05	0.000188554	3.44686	PFC_v_CN
ENSG00000154889	-2.9083	0.784283	-6.77328	1.4e-05	0.000247525	3.44434	PFC_v_CN
ENSG00000224404	4.21371	-0.439096	7.28602	6.56e-06	0.00013336	3.44222	PFC_v_CN
ENSG00000176749	0.750794	7.85478	7.13103	8.22e-06	0.000158191	3.43848	PFC_v_CN
ENSG00000276180	-1.83788	1.22528	-6.7309	1.49e-05	0.000259992	3.43086	PFC_v_CN
ENSG00000236668	1.69178	1.6424	6.76358	1.42e-05	0.000250565	3.42054	PFC_v_CN
ENSG00000118596	1.20161	4.33907	6.87494	1.2e-05	0.000216686	3.41284	PFC_v_CN
ENSG00000116852	0.88891	4.49592	6.95623	1.06e-05	0.000196349	3.41264	PFC_v_CN
ENSG00000284128	-2.92655	2.07224	-6.73092	1.49e-05	0.000259992	3.40761	PFC_v_CN
ENSG00000073670	2.01077	5.48409	6.92702	1.11e-05	0.000202496	3.40211	PFC_v_CN
ENSG00000162980	-1.00898	4.8183	-6.97351	1.04e-05	0.000191866	3.40151	PFC_v_CN
ENSG00000172403	1.06543	4.19679	6.93698	1.09e-05	0.000200775	3.3988	PFC_v_CN
ENSG00000141753	1.07008	4.21551	6.8668	1.22e-05	0.000218528	3.39316	PFC_v_CN
ENSG00000204789	1.16027	5.06279	6.94655	1.08e-05	0.00019844	3.39047	PFC_v_CN
ENSG00000164082	2.46521	3.17294	6.73142	1.49e-05	0.000259992	3.38713	PFC_v_CN
ENSG00000065618	-2.94222	0.284483	-6.71611	1.52e-05	0.000264104	3.3852	PFC_v_CN
ENSG00000159202	0.836673	5.84751	7.01456	9.75e-06	0.000183592	3.36846	PFC_v_CN
ENSG00000101849	-1.51505	4.15962	-6.89296	1.17e-05	0.000211719	3.3605	PFC_v_CN
ENSG00000197106	1.55776	7.08955	7.05586	9.18e-06	0.000174099	3.35594	PFC_v_CN
ENSG00000156103	1.31541	4.45697	6.85229	1.24e-05	0.000222503	3.35304	PFC_v_CN
ENSG00000123562	0.665275	8.31245	7.07148	8.97e-06	0.000170812	3.33246	PFC_v_CN
ENSG00000136153	-0.890527	5.54301	-7.01026	9.82e-06	0.000183813	3.3302	PFC_v_CN
ENSG00000214376	3.22178	1.6835	6.67987	1.61e-05	0.000277071	3.32217	PFC_v_CN
ENSG00000159314	-3.21591	0.939566	-6.66193	1.66e-05	0.000282739	3.31023	PFC_v_CN
ENSG00000198899	-1.40393	12.3504	-7.05171	9.23e-06	0.000174644	3.29913	PFC_v_CN
ENSG00000116649	-0.733171	6.37565	-7.01158	9.8e-06	0.000183813	3.29519	PFC_v_CN
ENSG00000215196	2.16053	1.61121	6.63151	1.73e-05	0.000294104	3.28748	PFC_v_CN
ENSG00000140836	-1.33378	2.65785	-6.72392	1.51e-05	0.000261929	3.28735	PFC_v_CN
ENSG00000099256	-0.893077	4.32467	-6.86842	1.21e-05	0.000218273	3.2848	PFC_v_CN
ENSG00000135638	3.83962	0.775655	6.69297	1.58e-05	0.000272778	3.28155	PFC_v_CN
ENSG00000140406	-0.983785	5.64928	-6.93318	1.1e-05	0.000201405	3.27836	PFC_v_CN
ENSG00000121039	-1.85238	2.63805	-6.69677	1.57e-05	0.000271647	3.26528	PFC_v_CN
ENSG00000085832	0.867408	7.16016	7.00535	9.89e-06	0.000184915	3.26339	PFC_v_CN
ENSG00000188735	-1.46101	3.36562	-6.71732	1.52e-05	0.000263933	3.26156	PFC_v_CN
ENSG00000101096	-2.8225	1.51644	-6.59814	1.83e-05	0.000305245	3.23769	PFC_v_CN
ENSG00000154237	1.82676	2.85059	6.62592	1.75e-05	0.000296282	3.23468	PFC_v_CN
ENSG00000125827	0.745215	7.32552	6.97913	1.03e-05	0.000190519	3.22066	PFC_v_CN
ENSG00000198729	1.45873	4.03641	6.78813	1.37e-05	0.000242444	3.21307	PFC_v_CN
ENSG00000084710	-1.18458	6.4169	-6.95015	1.07e-05	0.000197629	3.20097	PFC_v_CN
ENSG00000138741	-2.62911	3.29551	-6.62224	1.76e-05	0.000297259	3.18714	PFC_v_CN
ENSG00000047365	-0.789922	5.45355	-6.89601	1.16e-05	0.000211283	3.16598	PFC_v_CN
ENSG00000068831	-1.8476	4.2623	-6.80148	1.34e-05	0.000238969	3.1592	PFC_v_CN
ENSG00000185070	0.722041	4.96939	6.86841	1.21e-05	0.000218273	3.14648	PFC_v_CN
ENSG00000092054	-2.19045	0.3555	-6.53178	2.02e-05	0.000331543	3.13602	PFC_v_CN
ENSG00000154978	0.892626	6.16857	6.8562	1.23e-05	0.000221481	3.11368	PFC_v_CN
ENSG00000163630	-1.33347	8.50446	-6.926	1.11e-05	0.000202551	3.10259	PFC_v_CN
ENSG00000204136	-1.28619	2.91336	-6.63344	1.73e-05	0.000293576	3.0994	PFC_v_CN
ENSG00000177600	-0.64263	9.52421	-6.93997	1.09e-05	0.000200135	3.09877	PFC_v_CN
ENSG00000148158	0.93042	5.59591	6.79732	1.35e-05	0.000240177	3.09235	PFC_v_CN
ENSG00000144119	1.53525	3.3381	6.64444	1.7e-05	0.000289726	3.09175	PFC_v_CN
ENSG00000188042	1.45054	6.09401	6.79583	1.35e-05	0.000240421	3.06823	PFC_v_CN
ENSG00000166603	-1.68469	1.47208	-6.52232	2.05e-05	0.000335656	3.0673	PFC_v_CN
ENSG00000133019	1.38882	2.08928	6.55796	1.94e-05	0.000320611	3.06489	PFC_v_CN
ENSG00000185737	1.09383	4.34007	6.7376	1.48e-05	0.000258411	3.06408	PFC_v_CN
ENSG00000082512	-1.29967	2.32489	-6.5391	2e-05	0.000328936	3.04873	PFC_v_CN
ENSG00000128335	2.4357	3.74541	6.53396	2.01e-05	0.000330803	3.04298	PFC_v_CN
ENSG00000255618	-1.89328	0.43278	-6.47205	2.22e-05	0.000356526	3.04063	PFC_v_CN
ENSG00000128011	1.04644	4.61011	6.66497	1.65e-05	0.000281765	3.03907	PFC_v_CN
ENSG00000119487	-1.19525	2.95702	-6.5622	1.93e-05	0.000319254	3.02913	PFC_v_CN
ENSG00000165731	2.7751	3.15044	6.45819	2.26e-05	0.000361704	3.02905	PFC_v_CN
ENSG00000171813	-1.1152	4.47085	-6.72261	1.51e-05	0.000262139	3.00036	PFC_v_CN
ENSG00000198846	1.81318	3.74922	6.61268	1.78e-05	0.000300247	2.99799	PFC_v_CN
ENSG00000186106	0.750958	6.69669	6.81178	1.32e-05	0.000235872	2.98979	PFC_v_CN
ENSG00000153317	0.738216	5.19971	6.74259	1.46e-05	0.000256775	2.98907	PFC_v_CN
ENSG00000145979	0.959561	4.01901	6.60601	1.8e-05	0.000302627	2.9779	PFC_v_CN
ENSG00000178222	-1.41804	2.81821	-6.44013	2.33e-05	0.000368368	2.95235	PFC_v_CN
ENSG00000143093	1.51712	5.02525	6.6349	1.73e-05	0.000293266	2.94972	PFC_v_CN
ENSG00000168785	0.895359	7.28234	6.79353	1.36e-05	0.00024096	2.94879	PFC_v_CN
ENSG00000037280	-3.87832	1.82625	-6.43104	2.36e-05	0.000372798	2.94656	PFC_v_CN
ENSG00000266094	1.61849	3.47025	6.5166	2.07e-05	0.00033825	2.93864	PFC_v_CN
ENSG00000003249	1.14237	6.18447	6.74693	1.46e-05	0.000255401	2.9384	PFC_v_CN
ENSG00000127955	1.00064	6.53732	6.76602	1.41e-05	0.000249949	2.93319	PFC_v_CN
ENSG00000287912	-4.37927	-1.26646	-6.62306	1.76e-05	0.000297233	2.92755	PFC_v_CN
ENSG00000146090	1.65625	4.14736	6.44875	2.3e-05	0.000365056	2.92582	PFC_v_CN
ENSG00000004468	-1.57287	2.14381	-6.4491	2.3e-05	0.000365056	2.9209	PFC_v_CN
ENSG00000147509	-1.63141	4.82046	-6.67724	1.62e-05	0.000277854	2.91939	PFC_v_CN
ENSG00000178904	-1.03745	5.14999	-6.68074	1.61e-05	0.00027703	2.91668	PFC_v_CN
ENSG00000058866	1.16626	4.88967	6.56242	1.93e-05	0.000319254	2.91432	PFC_v_CN
ENSG00000083799	-0.796053	6.1694	-6.75759	1.43e-05	0.000252539	2.91347	PFC_v_CN
ENSG00000261671	-2.06636	1.28704	-6.38342	2.54e-05	0.00039383	2.90673	PFC_v_CN
ENSG00000149187	-1.05219	6.5425	-6.75235	1.44e-05	0.000253625	2.90621	PFC_v_CN
ENSG00000278195	3.63032	1.47798	6.37581	2.57e-05	0.000397697	2.90321	PFC_v_CN
ENSG00000108679	-0.829788	5.6683	-6.7304	1.49e-05	0.000259992	2.90008	PFC_v_CN
ENSG00000237720	3.18004	-0.0455944	6.48285	2.18e-05	0.00035241	2.89339	PFC_v_CN
ENSG00000235314	2.22391	3.31726	6.41495	2.42e-05	0.000378558	2.88804	PFC_v_CN
ENSG00000254615	1.69849	3.5722	6.40375	2.46e-05	0.000383577	2.86831	PFC_v_CN
ENSG00000183578	1.62647	2.39019	6.40741	2.45e-05	0.000381803	2.86044	PFC_v_CN
ENSG00000162148	-2.30041	1.08976	-6.34695	2.69e-05	0.000412561	2.85879	PFC_v_CN
ENSG00000128596	1.60889	5.85049	6.64088	1.71e-05	0.000290941	2.85467	PFC_v_CN
ENSG00000170153	-1.0257	5.49036	-6.67244	1.63e-05	0.000278905	2.85233	PFC_v_CN
ENSG00000101445	-0.820751	7.53314	-6.75398	1.44e-05	0.000253304	2.84825	PFC_v_CN
ENSG00000174453	2.74645	1.54699	6.34136	2.72e-05	0.000415752	2.84606	PFC_v_CN
ENSG00000131437	0.943553	4.72541	6.5775	1.88e-05	0.000313619	2.84394	PFC_v_CN
ENSG00000155744	0.667546	5.95776	6.6728	1.63e-05	0.000278905	2.84218	PFC_v_CN
ENSG00000147255	-1.6799	2.55018	-6.41414	2.42e-05	0.00037863	2.83226	PFC_v_CN
ENSG00000102554	-2.15054	2.36508	-6.44088	2.33e-05	0.000368337	2.82942	PFC_v_CN
ENSG00000162878	1.81805	2.1188	6.3495	2.68e-05	0.000412218	2.82884	PFC_v_CN
ENSG00000169855	-0.852963	4.8703	-6.59953	1.82e-05	0.000305245	2.8284	PFC_v_CN
ENSG00000171310	-0.847118	4.55735	-6.57382	1.89e-05	0.000315034	2.82353	PFC_v_CN
ENSG00000164600	3.72473	4.44293	6.45258	2.28e-05	0.000363685	2.82128	PFC_v_CN
ENSG00000154175	-2.43763	1.95087	-6.31992	2.81e-05	0.000425244	2.80037	PFC_v_CN
ENSG00000157152	0.779403	8.28972	6.72862	1.5e-05	0.000260384	2.79245	PFC_v_CN
ENSG00000167614	-1.04671	4.72533	-6.59478	1.83e-05	0.000306465	2.7923	PFC_v_CN
ENSG00000006432	1.18207	5.03115	6.53973	2e-05	0.000328936	2.78902	PFC_v_CN
ENSG00000118432	-1.18385	6.83272	-6.69248	1.58e-05	0.000272778	2.7833	PFC_v_CN
ENSG00000100379	-1.25935	5.81222	-6.6757	1.62e-05	0.000278178	2.7827	PFC_v_CN
ENSG00000166295	-0.888471	5.63451	-6.61983	1.77e-05	0.000297666	2.78009	PFC_v_CN
ENSG00000141431	1.80022	1.20227	6.29044	2.94e-05	0.000441101	2.7791	PFC_v_CN
ENSG00000049130	1.18004	4.81126	6.54814	1.97e-05	0.000325124	2.77321	PFC_v_CN
ENSG00000073331	-2.46478	1.39995	-6.28691	2.96e-05	0.000442651	2.77257	PFC_v_CN
ENSG00000213047	-1.15425	3.94283	-6.47974	2.19e-05	0.000353718	2.76693	PFC_v_CN
ENSG00000083642	0.795486	6.13718	6.64439	1.7e-05	0.000289726	2.76641	PFC_v_CN
ENSG00000180176	-5.04728	-0.0524596	-6.32504	2.79e-05	0.000423951	2.76443	PFC_v_CN
ENSG00000187210	-1.36868	2.99003	-6.35425	2.66e-05	0.000409597	2.75848	PFC_v_CN
ENSG00000164713	-0.666716	7.08034	-6.68122	1.61e-05	0.00027703	2.75176	PFC_v_CN
ENSG00000245694	-2.66241	1.91848	-6.27534	3.01e-05	0.000447116	2.74813	PFC_v_CN
ENSG00000185052	-1.54804	4.59976	-6.49667	2.13e-05	0.000346493	2.74426	PFC_v_CN
ENSG00000163827	3.08838	1.97719	6.27069	3.04e-05	0.000449495	2.73959	PFC_v_CN
ENSG00000050438	0.878931	5.75887	6.59845	1.82e-05	0.000305245	2.73508	PFC_v_CN
ENSG00000129009	1.3309	3.86466	6.45754	2.27e-05	0.000361704	2.73076	PFC_v_CN
ENSG00000143147	1.62008	2.6693	6.28206	2.98e-05	0.000443766	2.72746	PFC_v_CN
ENSG00000148498	-1.57689	2.98832	-6.3787	2.56e-05	0.000396324	2.72519	PFC_v_CN
ENSG00000287236	-3.42816	-0.678922	-6.42034	2.4e-05	0.000376489	2.72495	PFC_v_CN
ENSG00000137875	-1.97193	1.12485	-6.24282	3.17e-05	0.000466397	2.7093	PFC_v_CN
ENSG00000189343	-1.68625	4.58171	-6.51483	2.07e-05	0.000338609	2.70762	PFC_v_CN
ENSG00000118513	-4.03311	-0.940727	-6.41985	2.4e-05	0.000376489	2.70329	PFC_v_CN
ENSG00000162631	1.42991	3.53505	6.35593	2.66e-05	0.000409382	2.68345	PFC_v_CN
ENSG00000114302	0.889178	4.65643	6.45493	2.28e-05	0.000362755	2.67807	PFC_v_CN
ENSG00000188051	2.01796	1.27182	6.22201	3.28e-05	0.000477191	2.67316	PFC_v_CN
ENSG00000109466	-0.730934	6.87104	-6.62025	1.76e-05	0.000297666	2.6493	PFC_v_CN
ENSG00000279090	1.87034	3.07732	6.23445	3.21e-05	0.000470966	2.64294	PFC_v_CN
ENSG00000169604	-1.05732	4.95062	-6.48915	2.16e-05	0.000349766	2.64115	PFC_v_CN
ENSG00000104067	-0.843133	4.86471	-6.51066	2.09e-05	0.000339839	2.6398	PFC_v_CN
ENSG00000111790	0.738824	6.60132	6.58722	1.86e-05	0.000309332	2.63357	PFC_v_CN
ENSG00000169692	1.15698	3.06058	6.28908	2.95e-05	0.000441591	2.63183	PFC_v_CN
ENSG00000240253	1.79254	2.50619	6.20901	3.35e-05	0.00048374	2.62957	PFC_v_CN
ENSG00000135740	-1.1741	3.36306	-6.31112	2.85e-05	0.000429641	2.62274	PFC_v_CN
ENSG00000107263	-1.01806	6.03871	-6.5603	1.93e-05	0.000319825	2.61129	PFC_v_CN
ENSG00000143164	0.957919	6.44481	6.56833	1.91e-05	0.00031698	2.60998	PFC_v_CN
ENSG00000127561	0.87376	7.34753	6.5903	1.85e-05	0.000308226	2.60446	PFC_v_CN
ENSG00000075223	1.44825	3.29548	6.32424	2.79e-05	0.000423951	2.6009	PFC_v_CN
ENSG00000262686	-4.01327	-0.509847	-6.38723	2.53e-05	0.000392326	2.59821	PFC_v_CN
ENSG00000249599	-2.53813	-0.37654	-6.21695	3.31e-05	0.000479115	2.59572	PFC_v_CN
ENSG00000137818	-0.883567	10.4165	-6.61589	1.78e-05	0.000299122	2.58822	PFC_v_CN
ENSG00000104435	1.00135	9.58407	6.61156	1.79e-05	0.000300413	2.58718	PFC_v_CN
ENSG00000274114	-2.11428	0.628709	-6.1489	3.68e-05	0.000521374	2.5676	PFC_v_CN
ENSG00000106327	1.92679	3.03991	6.18804	3.46e-05	0.000495678	2.56174	PFC_v_CN
ENSG00000115685	-0.805893	7.38433	-6.57195	1.9e-05	0.000315579	2.56109	PFC_v_CN
ENSG00000156127	-3.82599	-1.05222	-6.32804	2.77e-05	0.000423635	2.54194	PFC_v_CN
ENSG00000250244	-3.65079	-0.41926	-6.31668	2.82e-05	0.000426786	2.53932	PFC_v_CN
ENSG00000186854	3.30919	1.37438	6.14348	3.71e-05	0.00052437	2.53679	PFC_v_CN
ENSG00000203867	-1.80542	1.32305	-6.1507	3.67e-05	0.000520386	2.53582	PFC_v_CN
ENSG00000128203	-2.2653	2.73366	-6.19603	3.42e-05	0.000490883	2.51818	PFC_v_CN
ENSG00000072062	0.668948	6.80002	6.51446	2.08e-05	0.000338609	2.51482	PFC_v_CN
ENSG00000204033	-3.75925	-0.615963	-6.21713	3.3e-05	0.000479115	2.50799	PFC_v_CN
ENSG00000174521	1.34003	7.08857	6.51068	2.09e-05	0.000339839	2.50721	PFC_v_CN
ENSG00000176531	-2.23285	1.05826	-6.11055	3.92e-05	0.000545808	2.50557	PFC_v_CN
ENSG00000169439	-1.23369	6.45913	-6.48711	2.17e-05	0.000350483	2.48672	PFC_v_CN
ENSG00000185745	0.735645	6.10241	6.46208	2.25e-05	0.000360333	2.48028	PFC_v_CN
ENSG00000173868	2.55059	1.06225	6.12608	3.82e-05	0.000536015	2.47914	PFC_v_CN
ENSG00000233476	-1.23505	5.65219	-6.44215	2.32e-05	0.00036801	2.47368	PFC_v_CN
ENSG00000105193	-0.732972	9.27202	-6.53836	2e-05	0.000328937	2.46656	PFC_v_CN
ENSG00000116731	0.699635	5.8233	6.43486	2.35e-05	0.000370991	2.45872	PFC_v_CN
ENSG00000047056	0.773415	5.14963	6.36443	2.62e-05	0.000404406	2.45181	PFC_v_CN
ENSG00000225630	-1.2548	9.27129	-6.52877	2.03e-05	0.000332705	2.44894	PFC_v_CN
ENSG00000124194	0.887076	5.79478	6.42032	2.4e-05	0.000376489	2.44456	PFC_v_CN
ENSG00000228314	-4.56791	0.734261	-6.09198	4.03e-05	0.000557999	2.44381	PFC_v_CN
ENSG00000213442	-0.736137	8.2061	-6.50517	2.11e-05	0.00034235	2.44241	PFC_v_CN
ENSG00000130829	-1.84102	1.05153	-6.06129	4.24e-05	0.000579541	2.4165	PFC_v_CN
ENSG00000268043	-0.964022	3.88392	-6.22699	3.25e-05	0.00047455	2.41477	PFC_v_CN
ENSG00000068976	-1.20463	4.70972	-6.34039	2.72e-05	0.000415946	2.41378	PFC_v_CN
ENSG00000198886	-1.11244	13.9241	-6.47693	2.2e-05	0.000354531	2.41354	PFC_v_CN
ENSG00000118160	0.996049	7.23372	6.44589	2.31e-05	0.000366279	2.40683	PFC_v_CN
ENSG00000162378	0.818856	6.31472	6.42444	2.39e-05	0.000375018	2.40655	PFC_v_CN
ENSG00000064393	-0.911571	6.91114	-6.46275	2.25e-05	0.000360333	2.40655	PFC_v_CN
ENSG00000132437	-3.21421	0.0179454	-6.10937	3.92e-05	0.000545952	2.40418	PFC_v_CN
ENSG00000250986	-2.2819	0.975897	-6.04502	4.35e-05	0.000589363	2.40183	PFC_v_CN
ENSG00000133112	-1.34066	8.63586	-6.49071	2.15e-05	0.00034931	2.39752	PFC_v_CN
ENSG00000228971	2.99255	1.96433	6.0821	4.1e-05	0.000564755	2.39662	PFC_v_CN
ENSG00000008513	1.40568	3.5103	6.13428	3.77e-05	0.000530839	2.39223	PFC_v_CN
ENSG00000196227	0.749799	6.26309	6.42667	2.38e-05	0.000374125	2.3909	PFC_v_CN
ENSG00000111728	1.0502	4.93319	6.28058	2.99e-05	0.000444255	2.39068	PFC_v_CN
ENSG00000137841	-1.62365	2.51795	-6.18606	3.47e-05	0.00049675	2.38795	PFC_v_CN
ENSG00000128872	0.707913	7.97278	6.46841	2.23e-05	0.000357994	2.38608	PFC_v_CN
ENSG00000117152	1.72826	7.52701	6.47682	2.2e-05	0.000354531	2.38405	PFC_v_CN
ENSG00000110318	-0.885695	4.58119	-6.31334	2.84e-05	0.000428586	2.38027	PFC_v_CN
ENSG00000180440	2.5664	2.32264	6.12285	3.84e-05	0.000538272	2.37933	PFC_v_CN
ENSG00000198822	-0.993407	6.00501	-6.42867	2.37e-05	0.000373767	2.37796	PFC_v_CN
ENSG00000008735	0.683178	8.04194	6.45751	2.27e-05	0.000361704	2.37292	PFC_v_CN
ENSG00000145362	0.625076	8.29401	6.46363	2.25e-05	0.00036026	2.37144	PFC_v_CN
ENSG00000196205	-1.21398	8.81071	-6.47177	2.22e-05	0.000356526	2.36709	PFC_v_CN
ENSG00000261801	-3.83876	-0.455696	-6.09683	4e-05	0.000554734	2.36683	PFC_v_CN
ENSG00000130449	-1.03855	5.17408	-6.35454	2.66e-05	0.000409597	2.36657	PFC_v_CN
ENSG00000113580	0.755381	6.27142	6.38574	2.53e-05	0.000392823	2.36034	PFC_v_CN
ENSG00000122585	-1.97565	4.57705	-6.39283	2.51e-05	0.000389743	2.35985	PFC_v_CN
ENSG00000162614	-2.42514	1.13211	-6.01812	4.54e-05	0.000608653	2.35428	PFC_v_CN
ENSG00000133863	-2.79972	0.381359	-6.00465	4.64e-05	0.000620305	2.34754	PFC_v_CN
ENSG00000051523	-1.41724	3.93311	-6.22749	3.25e-05	0.00047455	2.34239	PFC_v_CN
ENSG00000167912	1.18466	3.08167	6.10894	3.93e-05	0.000545952	2.34086	PFC_v_CN
ENSG00000283538	-1.53694	1.11577	-6.01845	4.54e-05	0.000608653	2.33921	PFC_v_CN
ENSG00000275342	-0.757868	5.62587	-6.32433	2.79e-05	0.000423951	2.33745	PFC_v_CN
ENSG00000114631	0.732977	6.69882	6.39048	2.52e-05	0.000390762	2.33009	PFC_v_CN
ENSG00000159082	0.597528	7.10076	6.40971	2.44e-05	0.000380841	2.31697	PFC_v_CN
ENSG00000260838	1.70681	1.09706	6.02245	4.51e-05	0.000605537	2.31369	PFC_v_CN
ENSG00000166510	2.81839	1.23434	5.9905	4.75e-05	0.00063348	2.3124	PFC_v_CN
ENSG00000103489	1.37264	4.10863	6.15909	3.62e-05	0.000514481	2.30496	PFC_v_CN
ENSG00000150637	-2.53675	0.104721	-6.00474	4.64e-05	0.000620305	2.30028	PFC_v_CN
ENSG00000140743	-0.865454	4.98013	-6.29984	2.9e-05	0.000435522	2.2977	PFC_v_CN
ENSG00000182534	-1.22139	7.93598	-6.41624	2.42e-05	0.000378203	2.29752	PFC_v_CN
ENSG00000115041	1.53651	4.53922	6.26461	3.07e-05	0.000452904	2.29628	PFC_v_CN
ENSG00000183837	1.83031	3.9105	6.15383	3.65e-05	0.000518307	2.29539	PFC_v_CN
ENSG00000160208	-0.814633	4.34315	-6.20366	3.38e-05	0.000486413	2.29531	PFC_v_CN
ENSG00000166441	-0.562937	9.5579	-6.42682	2.38e-05	0.000374125	2.28261	PFC_v_CN
ENSG00000178015	2.19501	1.67597	5.96011	4.99e-05	0.000658772	2.27824	PFC_v_CN
ENSG00000162598	-4.86486	-1.303	-6.11926	3.86e-05	0.00054033	2.27677	PFC_v_CN
ENSG00000112812	4.01623	0.469145	6.23495	3.21e-05	0.000470966	2.27551	PFC_v_CN
ENSG00000133398	0.803424	5.81418	6.31965	2.81e-05	0.000425244	2.26875	PFC_v_CN
ENSG00000197852	1.15997	4.81528	6.24993	3.14e-05	0.000461648	2.26554	PFC_v_CN
ENSG00000124659	0.797079	5.15215	6.26073	3.08e-05	0.000454762	2.26179	PFC_v_CN
ENSG00000196090	1.16417	5.35866	6.32041	2.81e-05	0.000425244	2.25303	PFC_v_CN
ENSG00000287243	-2.04121	2.22966	-5.96416	4.96e-05	0.000655648	2.25246	PFC_v_CN
ENSG00000182366	3.24632	0.439821	6.05028	4.31e-05	0.000586577	2.25171	PFC_v_CN
ENSG00000149679	1.06016	4.08949	6.11312	3.9e-05	0.000544607	2.25138	PFC_v_CN
ENSG00000111816	-1.92138	1.26874	-5.9438	5.12e-05	0.000672757	2.24133	PFC_v_CN
ENSG00000183527	1.01447	4.75655	6.19687	3.41e-05	0.000490883	2.23978	PFC_v_CN
ENSG00000267470	-3.27309	0.349394	-5.95038	5.07e-05	0.000666821	2.23797	PFC_v_CN
ENSG00000132321	-1.50611	3.26213	-6.10731	3.94e-05	0.000546544	2.23659	PFC_v_CN
ENSG00000119314	-0.906249	4.56837	-6.21969	3.29e-05	0.000478004	2.23639	PFC_v_CN
ENSG00000154727	-1.38284	4.84121	-6.21967	3.29e-05	0.000478004	2.23458	PFC_v_CN
ENSG00000131188	-0.913499	5.43857	-6.30754	2.87e-05	0.000431171	2.23343	PFC_v_CN
ENSG00000112320	0.841778	5.6584	6.28379	2.97e-05	0.000443467	2.22536	PFC_v_CN
ENSG00000125817	-0.629365	6.87924	-6.34732	2.69e-05	0.000412561	2.2239	PFC_v_CN
ENSG00000235026	1.77086	2.20622	5.94567	5.11e-05	0.000671322	2.21789	PFC_v_CN
ENSG00000254092	2.19367	1.15121	5.92729	5.26e-05	0.000689164	2.21533	PFC_v_CN
ENSG00000152208	-1.23473	4.25263	-6.05291	4.29e-05	0.000585192	2.21479	PFC_v_CN
ENSG00000170231	-1.35844	3.14003	-6.09128	4.04e-05	0.000558094	2.19626	PFC_v_CN
ENSG00000261738	4.53579	-0.56627	6.17193	3.55e-05	0.000506544	2.19541	PFC_v_CN
ENSG00000170035	0.681607	7.06903	6.32696	2.78e-05	0.000423908	2.19362	PFC_v_CN
ENSG00000186577	0.796931	6.57844	6.30823	2.86e-05	0.000431149	2.18763	PFC_v_CN
ENSG00000166619	-0.633083	7.84398	-6.34794	2.69e-05	0.000412561	2.18669	PFC_v_CN
ENSG00000152402	-0.982051	6.60894	-6.32583	2.78e-05	0.000423951	2.1866	PFC_v_CN
ENSG00000135932	0.774836	7.09039	6.3226	2.8e-05	0.000424599	2.18304	PFC_v_CN
ENSG00000138594	-1.27539	4.42947	-6.17089	3.56e-05	0.000506883	2.1745	PFC_v_CN
ENSG00000175745	1.3006	6.37629	6.2659	3.06e-05	0.00045244	2.16978	PFC_v_CN
ENSG00000075790	0.684795	6.61552	6.30434	2.88e-05	0.000432896	2.16732	PFC_v_CN
ENSG00000243025	-2.16798	1.00851	-5.88993	5.59e-05	0.000721331	2.16731	PFC_v_CN
ENSG00000159200	-0.557945	6.56968	-6.29632	2.92e-05	0.000437492	2.15831	PFC_v_CN
ENSG00000119812	0.810378	5.59309	6.23965	3.19e-05	0.000468266	2.15524	PFC_v_CN
ENSG00000122733	1.09399	6.22087	6.28006	2.99e-05	0.000444255	2.1462	PFC_v_CN
ENSG00000183715	1.10294	6.94056	6.28427	2.97e-05	0.000443467	2.14619	PFC_v_CN
ENSG00000259142	-0.905279	2.81229	-6.07742	4.13e-05	0.000567396	2.14309	PFC_v_CN
ENSG00000105989	3.46356	0.0067866	6.04678	4.34e-05	0.000589334	2.14185	PFC_v_CN
ENSG00000262655	-1.4409	5.24553	-6.22602	3.26e-05	0.000474645	2.13388	PFC_v_CN
ENSG00000115457	1.77828	3.89775	6.07563	4.14e-05	0.000568495	2.13211	PFC_v_CN
ENSG00000152034	3.08724	0.21768	5.88368	5.65e-05	0.000725503	2.13007	PFC_v_CN
ENSG00000126217	0.84069	6.97728	6.26288	3.07e-05	0.000453683	2.13	PFC_v_CN
ENSG00000160007	0.596579	6.83303	6.28357	2.98e-05	0.000443467	2.12968	PFC_v_CN
ENSG00000105401	0.815659	6.94777	6.28314	2.98e-05	0.000443467	2.12891	PFC_v_CN
ENSG00000013583	-0.702756	5.60704	-6.2341	3.22e-05	0.000470966	2.12877	PFC_v_CN
ENSG00000163833	4.21394	-0.541549	6.1454	3.7e-05	0.000523781	2.11683	PFC_v_CN
ENSG00000149305	4.48027	-0.229732	6.04576	4.34e-05	0.000589334	2.11643	PFC_v_CN
ENSG00000174567	-2.37553	2.56109	-5.87886	5.69e-05	0.000729304	2.11359	PFC_v_CN
ENSG00000138031	-1.24246	2.1485	-5.90852	5.42e-05	0.000705448	2.11172	PFC_v_CN
ENSG00000165553	2.89671	2.67747	5.8876	5.61e-05	0.000723238	2.11031	PFC_v_CN
ENSG00000164619	1.21976	4.3081	6.05828	4.26e-05	0.000581804	2.09947	PFC_v_CN
ENSG00000160299	-0.835135	5.03028	-6.19117	3.44e-05	0.000493708	2.0992	PFC_v_CN
ENSG00000038382	0.786895	6.35196	6.22678	3.25e-05	0.00047455	2.09873	PFC_v_CN
ENSG00000117245	1.0109	3.57948	6.12774	3.81e-05	0.000535584	2.09866	PFC_v_CN
ENSG00000229425	4.50059	0.269399	5.93988	5.15e-05	0.000676441	2.09708	PFC_v_CN
ENSG00000173406	1.66134	3.50773	5.89665	5.53e-05	0.000715296	2.09081	PFC_v_CN
ENSG00000168004	1.45589	1.74905	5.87243	5.75e-05	0.000735706	2.09052	PFC_v_CN
ENSG00000154914	3.05262	0.891153	5.86445	5.83e-05	0.000744039	2.08511	PFC_v_CN
ENSG00000156381	0.867305	5.87928	6.20535	3.37e-05	0.000485595	2.07986	PFC_v_CN
ENSG00000128641	0.923314	3.54217	6.02369	4.5e-05	0.000604883	2.06701	PFC_v_CN
ENSG00000180332	-1.37533	3.60637	-6.10543	3.95e-05	0.000547673	2.06596	PFC_v_CN
ENSG00000269293	-0.825001	5.09376	-6.16567	3.59e-05	0.000510118	2.06137	PFC_v_CN
ENSG00000123977	-1.88421	0.756913	-5.8597	5.87e-05	0.000748516	2.0613	PFC_v_CN
ENSG00000137076	-0.67513	5.82996	-6.19617	3.42e-05	0.000490883	2.0587	PFC_v_CN
ENSG00000102003	1.47687	8.53226	6.27131	3.03e-05	0.000449495	2.05396	PFC_v_CN
ENSG00000197461	1.08355	3.69259	5.9533	5.04e-05	0.000664872	2.03376	PFC_v_CN
ENSG00000103254	1.53927	3.26828	5.91417	5.37e-05	0.000700867	2.03303	PFC_v_CN
ENSG00000165443	0.90953	3.70284	5.97334	4.88e-05	0.000647743	2.03051	PFC_v_CN
ENSG00000182247	1.00929	6.3399	6.19474	3.42e-05	0.000491405	2.0297	PFC_v_CN
ENSG00000197635	2.39594	0.121598	5.84957	5.97e-05	0.000756459	2.0291	PFC_v_CN
ENSG00000103269	1.33521	4.70274	6.02986	4.46e-05	0.000599449	2.02867	PFC_v_CN
ENSG00000248441	2.22167	0.591824	5.81296	6.34e-05	0.000790088	2.02764	PFC_v_CN
ENSG00000158008	1.92711	3.84954	6.0311	4.45e-05	0.000598872	2.0256	PFC_v_CN
ENSG00000198420	-0.749602	6.87959	-6.22928	3.24e-05	0.000474099	2.02353	PFC_v_CN
ENSG00000286592	2.51094	-0.72758	5.89618	5.53e-05	0.000715296	2.0137	PFC_v_CN
ENSG00000175893	0.795909	5.62418	6.13398	3.77e-05	0.000530839	2.01094	PFC_v_CN
ENSG00000101493	-1.46744	3.39065	-5.9697	4.91e-05	0.000650981	2.01031	PFC_v_CN
ENSG00000189227	-0.78122	5.19226	-6.12001	3.86e-05	0.000540198	2.00354	PFC_v_CN
ENSG00000079459	0.695113	6.85275	6.20654	3.36e-05	0.000485157	2.00184	PFC_v_CN
ENSG00000125166	0.659723	7.07677	6.21289	3.33e-05	0.000481732	2.00176	PFC_v_CN
ENSG00000180730	-1.8884	0.76286	-5.78479	6.64e-05	0.000820964	2.00154	PFC_v_CN
ENSG00000023287	0.640331	6.45263	6.18376	3.48e-05	0.000498081	1.99231	PFC_v_CN
ENSG00000096384	0.68161	9.90518	6.25046	3.13e-05	0.000461648	1.99127	PFC_v_CN
ENSG00000128285	2.67549	2.04093	5.80176	6.46e-05	0.000803362	1.98533	PFC_v_CN
ENSG00000250377	4.06251	-0.0189591	6.04293	4.36e-05	0.000590793	1.98518	PFC_v_CN
ENSG00000083307	4.75712	-0.857937	6.03187	4.44e-05	0.000598872	1.98482	PFC_v_CN
ENSG00000217236	-1.47497	1.18908	-5.86346	5.84e-05	0.000744597	1.97094	PFC_v_CN
ENSG00000286389	-2.28115	1.46935	-5.76185	6.9e-05	0.000838218	1.97014	PFC_v_CN
ENSG00000206432	2.19919	1.74079	5.75855	6.93e-05	0.000840309	1.96222	PFC_v_CN
ENSG00000130707	1.41307	5.33181	6.07788	4.13e-05	0.000567396	1.96002	PFC_v_CN
ENSG00000129657	-0.678946	6.95028	-6.18085	3.5e-05	0.000499901	1.95633	PFC_v_CN
ENSG00000185787	0.562902	9.00448	6.21224	3.33e-05	0.000481744	1.94338	PFC_v_CN
ENSG00000175395	0.790894	6.49877	6.14451	3.71e-05	0.000524021	1.93151	PFC_v_CN
ENSG00000122641	-2.79062	1.39062	-5.74402	7.1e-05	0.000855698	1.92615	PFC_v_CN
ENSG00000196937	1.13133	7.41977	6.16973	3.56e-05	0.000507327	1.92182	PFC_v_CN
ENSG00000130751	1.86578	1.9895	5.79463	6.53e-05	0.000810756	1.92115	PFC_v_CN
ENSG00000059758	-0.746128	6.92095	-6.1647	3.59e-05	0.000510404	1.91474	PFC_v_CN
ENSG00000234465	-1.37868	2.78248	-5.82031	6.26e-05	0.000783964	1.90819	PFC_v_CN
ENSG00000196923	-0.948903	4.1875	-6.05234	4.3e-05	0.000585192	1.90613	PFC_v_CN
ENSG00000143369	1.39569	3.00344	5.85781	5.89e-05	0.000749536	1.90084	PFC_v_CN
ENSG00000171243	3.08528	2.09744	5.7149	7.45e-05	0.000889781	1.89371	PFC_v_CN
ENSG00000248285	2.67696	1.93475	5.75584	6.96e-05	0.000841268	1.88319	PFC_v_CN
ENSG00000226490	2.59527	1.02024	5.7095	7.52e-05	0.000895556	1.88271	PFC_v_CN
ENSG00000256008	2.78276	1.83925	5.70439	7.58e-05	0.000901693	1.88157	PFC_v_CN
ENSG00000164904	-0.724572	5.76523	-6.10859	3.93e-05	0.000545952	1.8778	PFC_v_CN
ENSG00000119986	0.882263	4.78147	5.98514	4.79e-05	0.000637235	1.87048	PFC_v_CN
ENSG00000165899	2.77449	0.267275	5.71712	7.42e-05	0.000887248	1.87008	PFC_v_CN
ENSG00000156711	1.21026	2.93508	5.85577	5.91e-05	0.000751377	1.86665	PFC_v_CN
ENSG00000145990	0.761806	6.2142	6.09357	4.02e-05	0.000557107	1.86284	PFC_v_CN
ENSG00000159784	0.877097	7.10667	6.11158	3.91e-05	0.000545431	1.8538	PFC_v_CN
ENSG00000254187	3.32696	0.366171	5.72138	7.37e-05	0.00088247	1.85167	PFC_v_CN
ENSG00000124588	1.04757	5.20074	5.9934	4.73e-05	0.000631092	1.84839	PFC_v_CN
ENSG00000176171	0.746955	8.03308	6.13971	3.74e-05	0.00052702	1.84825	PFC_v_CN
ENSG00000105976	2.23383	2.37593	5.74016	7.15e-05	0.000860455	1.83415	PFC_v_CN
ENSG00000075035	-0.806427	6.41453	-6.06394	4.22e-05	0.000577622	1.83207	PFC_v_CN
ENSG00000188730	1.39794	4.85134	5.87297	5.75e-05	0.000735702	1.83026	PFC_v_CN
ENSG00000174469	0.95796	5.32078	6.05282	4.29e-05	0.000585192	1.8257	PFC_v_CN
ENSG00000151023	-1.06586	3.08429	-5.85917	5.88e-05	0.000748516	1.8255	PFC_v_CN
ENSG00000145730	-0.887691	7.15889	-6.11548	3.88e-05	0.000543079	1.82199	PFC_v_CN
ENSG00000185215	-1.186	3.24049	-5.85451	5.92e-05	0.000752268	1.81817	PFC_v_CN
ENSG00000133703	0.670643	5.78018	6.04137	4.37e-05	0.000591733	1.81734	PFC_v_CN
ENSG00000142686	1.21908	6.04981	6.06879	4.19e-05	0.000574221	1.81631	PFC_v_CN
ENSG00000123064	-2.09167	2.22586	-5.72334	7.35e-05	0.000880335	1.81611	PFC_v_CN
ENSG00000277734	-3.33077	2.82346	-5.67936	7.9e-05	0.000933792	1.81355	PFC_v_CN
ENSG00000153234	1.69413	4.17383	5.78364	6.65e-05	0.000820964	1.8043	PFC_v_CN
ENSG00000186111	0.734554	7.24996	6.08658	4.07e-05	0.000561244	1.79679	PFC_v_CN
ENSG00000179520	-2.21809	0.295306	-5.65603	8.22e-05	0.000962103	1.79648	PFC_v_CN
ENSG00000017797	0.811876	6.0578	6.03104	4.45e-05	0.000598872	1.79029	PFC_v_CN
ENSG00000150625	0.520688	10.6296	6.12719	3.81e-05	0.000535584	1.78736	PFC_v_CN
ENSG00000145808	-2.19408	0.345808	-5.64667	8.34e-05	0.000974065	1.78503	PFC_v_CN
ENSG00000173517	-0.899656	5.13246	-6.00716	4.62e-05	0.000618938	1.78382	PFC_v_CN
ENSG00000106351	-0.898506	4.81607	-5.95393	5.04e-05	0.000664789	1.7823	PFC_v_CN
ENSG00000173809	-3.15	-0.637484	-5.69583	7.69e-05	0.000913081	1.77843	PFC_v_CN
ENSG00000261340	-1.32035	2.37499	-5.84321	6.03e-05	0.00076231	1.77419	PFC_v_CN
ENSG00000233276	0.614105	7.65823	6.08739	4.06e-05	0.000561049	1.7698	PFC_v_CN
ENSG00000174672	0.669895	6.65938	6.04563	4.34e-05	0.000589334	1.76597	PFC_v_CN
ENSG00000137124	1.90968	2.35682	5.65229	8.27e-05	0.00096654	1.75503	PFC_v_CN
ENSG00000177432	1.31083	7.39168	6.06716	4.2e-05	0.000575188	1.75292	PFC_v_CN
ENSG00000105711	0.863341	8.25831	6.08126	4.1e-05	0.000564982	1.75254	PFC_v_CN
ENSG00000122644	0.950535	4.33858	5.88254	5.66e-05	0.000726212	1.74595	PFC_v_CN
ENSG00000129946	1.19867	3.98731	5.86822	5.79e-05	0.000740129	1.74505	PFC_v_CN
ENSG00000120899	1.16614	6.96358	6.03275	4.44e-05	0.000598872	1.73285	PFC_v_CN
ENSG00000205899	3.85624	-0.293506	5.83706	6.09e-05	0.000768687	1.73177	PFC_v_CN
ENSG00000164066	-1.19195	3.6985	-5.84952	5.97e-05	0.000756459	1.73089	PFC_v_CN
ENSG00000180044	3.49676	2.63368	5.60781	8.9e-05	0.00102364	1.71897	PFC_v_CN
ENSG00000204103	1.52272	3.29939	5.77005	6.8e-05	0.000831736	1.71719	PFC_v_CN
ENSG00000071073	-0.719525	5.86025	-5.98358	4.8e-05	0.000638263	1.7064	PFC_v_CN
ENSG00000136999	1.4552	3.88506	5.81679	6.3e-05	0.000786486	1.70391	PFC_v_CN
ENSG00000274353	-2.85947	-0.150688	-5.58977	9.18e-05	0.00104834	1.70225	PFC_v_CN
ENSG00000144550	2.12569	3.87758	5.72605	7.32e-05	0.00087712	1.70123	PFC_v_CN
ENSG00000160963	1.64324	3.96852	5.81775	6.29e-05	0.000785918	1.69898	PFC_v_CN
ENSG00000140577	-0.756597	4.85529	-5.89968	5.5e-05	0.000713124	1.69361	PFC_v_CN
ENSG00000185305	0.914092	4.21436	5.82528	6.21e-05	0.000778275	1.69132	PFC_v_CN
ENSG00000286286	4.14702	-0.636081	5.78782	6.61e-05	0.000818488	1.68913	PFC_v_CN
ENSG00000057663	0.735041	5.24599	5.92341	5.29e-05	0.000692277	1.68151	PFC_v_CN
ENSG00000164434	1.346	6.89901	5.96457	4.95e-05	0.000655648	1.67819	PFC_v_CN
ENSG00000125868	0.626447	9.17027	6.0539	4.29e-05	0.000585192	1.67487	PFC_v_CN
ENSG00000198369	1.05733	5.27825	5.91793	5.34e-05	0.000697225	1.67476	PFC_v_CN
ENSG00000163293	-1.91457	0.906599	-5.57238	9.45e-05	0.00107005	1.67441	PFC_v_CN
ENSG00000152128	0.794106	5.27464	5.85056	5.96e-05	0.000756459	1.6729	PFC_v_CN
ENSG00000121644	-0.951695	4.58656	-5.82795	6.19e-05	0.000776213	1.67101	PFC_v_CN
ENSG00000171714	1.08098	3.85475	5.83018	6.16e-05	0.000774056	1.66854	PFC_v_CN
ENSG00000116815	-1.42181	2.16636	-5.6312	8.56e-05	0.000996276	1.66482	PFC_v_CN
ENSG00000147454	-0.835322	3.95941	-5.83351	6.13e-05	0.000771177	1.65872	PFC_v_CN
ENSG00000100167	0.619689	8.56492	6.03418	4.43e-05	0.000598064	1.65451	PFC_v_CN
ENSG00000162746	1.56397	1.96442	5.56891	9.5e-05	0.00107462	1.65144	PFC_v_CN
ENSG00000233123	4.15717	1.2059	5.55602	9.71e-05	0.00109215	1.64747	PFC_v_CN
ENSG00000158301	0.628946	6.56444	5.98628	4.78e-05	0.000636647	1.64416	PFC_v_CN
ENSG00000133985	0.672013	5.39294	5.91172	5.4e-05	0.000702408	1.64192	PFC_v_CN
ENSG00000166949	-0.800054	4.88622	-5.93019	5.24e-05	0.000686551	1.63425	PFC_v_CN
ENSG00000185924	1.98499	3.29006	5.66778	8.06e-05	0.000949601	1.6337	PFC_v_CN
ENSG00000131831	1.02978	3.89274	5.73858	7.17e-05	0.000861986	1.63335	PFC_v_CN
ENSG00000119782	-2.14138	3.31546	-5.76402	6.87e-05	0.000836939	1.63072	PFC_v_CN
ENSG00000184669	-2.93538	-0.488188	-5.61955	8.73e-05	0.00100951	1.62909	PFC_v_CN
ENSG00000143194	3.07848	0.722048	5.59442	9.1e-05	0.00104185	1.6264	PFC_v_CN
ENSG00000158457	1.02655	4.20604	5.76145	6.9e-05	0.000838218	1.62411	PFC_v_CN
ENSG00000100593	-2.82962	-0.594052	-5.5587	9.66e-05	0.00108893	1.62281	PFC_v_CN
ENSG00000186212	3.4976	1.49319	5.52669	0.000101983	0.0011312	1.60088	PFC_v_CN
ENSG00000240045	-5.88876	-0.210788	-5.57151	9.46e-05	0.00107079	1.60052	PFC_v_CN
ENSG00000177380	0.912709	6.06808	5.91867	5.33e-05	0.000697008	1.5995	PFC_v_CN
ENSG00000197322	2.53429	0.923264	5.54943	9.82e-05	0.00109912	1.59152	PFC_v_CN
ENSG00000184277	0.656939	6.88344	5.96129	4.98e-05	0.000658102	1.59078	PFC_v_CN
ENSG00000149212	-0.815891	7.17952	-5.97717	4.85e-05	0.000644323	1.58596	PFC_v_CN
ENSG00000148798	0.681418	8.27813	5.9865	4.78e-05	0.000636647	1.58358	PFC_v_CN
ENSG00000167550	2.61167	1.85157	5.5276	0.000101827	0.0011312	1.58103	PFC_v_CN
ENSG00000144355	1.65326	2.12161	5.65878	8.18e-05	0.000959249	1.56512	PFC_v_CN
ENSG00000135049	0.851233	5.10102	5.836	6.11e-05	0.000768695	1.5642	PFC_v_CN
ENSG00000127824	1.34023	3.54334	5.66307	8.12e-05	0.000953975	1.56162	PFC_v_CN
ENSG00000115946	-0.80237	3.77755	-5.75706	6.95e-05	0.000840976	1.55844	PFC_v_CN
ENSG00000162951	-0.957381	4.02466	-5.84838	5.98e-05	0.000757209	1.55394	PFC_v_CN
ENSG00000156687	1.40826	3.97454	5.71186	7.49e-05	0.000893014	1.54517	PFC_v_CN
ENSG00000287916	-2.67543	0.0745237	-5.50074	0.000106533	0.0011669	1.54357	PFC_v_CN
ENSG00000286342	-1.20784	2.79948	-5.65807	8.19e-05	0.000959605	1.53443	PFC_v_CN
ENSG00000130203	-1.73943	6.23951	-5.90738	5.43e-05	0.000706128	1.53269	PFC_v_CN
ENSG00000153790	-1.93657	1.75778	-5.48702	0.000109026	0.00118884	1.53131	PFC_v_CN
ENSG00000089101	-1.69684	1.27364	-5.49872	0.000106897	0.00117001	1.53114	PFC_v_CN
ENSG00000109654	0.547847	8.24565	5.95085	5.06e-05	0.000666821	1.52505	PFC_v_CN
ENSG00000113231	-1.08924	5.2299	-5.89053	5.58e-05	0.00072127	1.52278	PFC_v_CN
ENSG00000135643	0.593612	6.90707	5.92442	5.29e-05	0.000691761	1.52272	PFC_v_CN
ENSG00000079950	0.638269	6.71538	5.91342	5.38e-05	0.000701101	1.52101	PFC_v_CN
ENSG00000130997	-1.55273	1.21751	-5.49159	0.000108189	0.00118148	1.51731	PFC_v_CN
ENSG00000182667	0.821937	7.0283	5.90358	5.47e-05	0.000709879	1.51516	PFC_v_CN
ENSG00000074527	1.02157	4.18981	5.79073	6.58e-05	0.000815273	1.51151	PFC_v_CN
ENSG00000158806	1.92864	3.59231	5.6252	8.65e-05	0.00100228	1.50443	PFC_v_CN
ENSG00000123496	-2.06359	1.16564	-5.50303	0.000106125	0.0011633	1.50248	PFC_v_CN
ENSG00000011638	-1.768	4.18397	-5.64726	8.34e-05	0.000973887	1.50129	PFC_v_CN
ENSG00000232472	-1.00595	4.05169	-5.72886	7.28e-05	0.000875223	1.49851	PFC_v_CN
ENSG00000134317	1.50149	1.9803	5.46975	0.00011225	0.00120951	1.48881	PFC_v_CN
ENSG00000110171	1.05416	5.33603	5.76882	6.82e-05	0.000831736	1.48663	PFC_v_CN
ENSG00000116299	-0.925951	3.83134	-5.77399	6.76e-05	0.000828856	1.47934	PFC_v_CN
ENSG00000100276	0.756813	4.57434	5.8267	6.2e-05	0.000777137	1.47426	PFC_v_CN
ENSG00000205795	1.73555	3.6543	5.55425	9.74e-05	0.00109372	1.47415	PFC_v_CN
ENSG00000108395	0.694582	7.31573	5.90219	5.48e-05	0.000710853	1.47177	PFC_v_CN
ENSG00000130368	3.6134	0.268385	5.46719	0.000112736	0.00121295	1.46892	PFC_v_CN
ENSG00000157224	-0.669402	5.1348	-5.80093	6.47e-05	0.000803779	1.467	PFC_v_CN
ENSG00000177459	-1.92136	0.163359	-5.44192	0.000117656	0.00125953	1.46682	PFC_v_CN
ENSG00000151690	0.73042	6.46491	5.87889	5.69e-05	0.000729304	1.46672	PFC_v_CN
ENSG00000132821	1.27737	6.59179	5.88668	5.62e-05	0.000723238	1.46461	PFC_v_CN
ENSG00000112038	1.5678	3.62396	5.55424	9.74e-05	0.00109372	1.44962	PFC_v_CN
ENSG00000076513	-0.781088	4.33628	-5.71172	7.49e-05	0.000893014	1.44588	PFC_v_CN
ENSG00000029993	1.04137	3.82685	5.65516	8.23e-05	0.000962714	1.44138	PFC_v_CN
ENSG00000010278	-0.878821	6.80084	-5.88553	5.63e-05	0.000723959	1.43958	PFC_v_CN
ENSG00000101443	-2.06606	3.11892	-5.68934	7.77e-05	0.000921297	1.43699	PFC_v_CN
ENSG00000107165	2.79242	-0.642624	5.48189	0.000109972	0.00119439	1.43504	PFC_v_CN
ENSG00000166479	0.618492	5.79914	5.8046	6.43e-05	0.000800317	1.43153	PFC_v_CN
ENSG00000179152	-0.77462	5.02435	-5.76107	6.9e-05	0.000838218	1.42698	PFC_v_CN
ENSG00000102316	0.776441	6.25956	5.83062	6.16e-05	0.000774056	1.42191	PFC_v_CN
ENSG00000091986	-1.26116	3.54413	-5.58455	9.26e-05	0.00105422	1.42029	PFC_v_CN
ENSG00000113494	-2.68549	0.502907	-5.41135	0.000123911	0.00130712	1.41893	PFC_v_CN
ENSG00000071539	2.34789	0.534609	5.44049	0.000117941	0.00126058	1.41687	PFC_v_CN
ENSG00000104341	0.763382	6.32407	5.83616	6.1e-05	0.000768695	1.41586	PFC_v_CN
ENSG00000163273	1.28697	3.57477	5.5449	9.89e-05	0.00110545	1.41569	PFC_v_CN
ENSG00000229672	3.63753	-0.690974	5.51776	0.000103526	0.0011391	1.41375	PFC_v_CN
ENSG00000168672	-1.209	3.39161	-5.59609	9.08e-05	0.00103977	1.412	PFC_v_CN
ENSG00000214575	1.12319	2.69285	5.4816	0.000110027	0.00119439	1.40518	PFC_v_CN
ENSG00000110700	-0.560402	9.3712	-5.89684	5.53e-05	0.000715296	1.40403	PFC_v_CN
ENSG00000164647	2.42838	0.396455	5.42255	0.00012158	0.00129283	1.39776	PFC_v_CN
ENSG00000149273	-0.633113	9.09168	-5.88719	5.62e-05	0.000723238	1.39383	PFC_v_CN
ENSG00000169641	0.996898	5.21328	5.75787	6.94e-05	0.000840548	1.3873	PFC_v_CN
ENSG00000133731	0.664323	5.58787	5.78264	6.66e-05	0.00082107	1.38274	PFC_v_CN
ENSG00000108384	1.02699	4.7696	5.68895	7.78e-05	0.000921297	1.38012	PFC_v_CN
ENSG00000151025	-0.89959	7.16271	-5.84243	6.04e-05	0.000762629	1.37819	PFC_v_CN
ENSG00000141425	0.489132	7.22205	5.84434	6.02e-05	0.00076157	1.37646	PFC_v_CN
ENSG00000224982	3.30512	0.0791466	5.39278	0.000127879	0.00134218	1.37145	PFC_v_CN
ENSG00000171843	-0.691497	4.81422	-5.72677	7.31e-05	0.000876791	1.36957	PFC_v_CN
ENSG00000270059	2.1217	1.62611	5.37403	0.000132023	0.00137675	1.35998	PFC_v_CN
ENSG00000172375	-0.644111	5.48749	-5.784	6.65e-05	0.000820964	1.35891	PFC_v_CN
ENSG00000186369	-1.10385	3.429	-5.66587	8.08e-05	0.000951842	1.35511	PFC_v_CN
ENSG00000158528	-0.76496	6.37748	-5.81913	6.28e-05	0.000784814	1.35474	PFC_v_CN
ENSG00000196990	2.57604	4.34823	5.64496	8.37e-05	0.000976059	1.3534	PFC_v_CN
ENSG00000272971	2.82384	0.0698342	5.47127	0.000111962	0.00120819	1.35029	PFC_v_CN
ENSG00000139433	-0.709028	5.25967	-5.76116	6.9e-05	0.000838218	1.3485	PFC_v_CN
ENSG00000210082	-0.932352	16.0486	-5.81507	6.32e-05	0.000788024	1.34713	PFC_v_CN
ENSG00000175048	0.815645	5.35214	5.70783	7.54e-05	0.000897313	1.34535	PFC_v_CN
ENSG00000067177	-1.84151	3.06054	-5.52586	0.000102125	0.0011312	1.34486	PFC_v_CN
ENSG00000148660	1.59448	6.20074	5.77412	6.76e-05	0.000828856	1.34136	PFC_v_CN
ENSG00000196876	0.725086	5.85956	5.78158	6.68e-05	0.000821343	1.34092	PFC_v_CN
ENSG00000182606	0.610464	6.27879	5.77605	6.74e-05	0.000827446	1.33682	PFC_v_CN
ENSG00000162616	-0.64873	5.68361	-5.77225	6.78e-05	0.000829838	1.33228	PFC_v_CN
ENSG00000169271	3.63246	0.747772	5.35089	0.000137331	0.0014209	1.32203	PFC_v_CN
ENSG00000250241	-1.17228	2.22525	-5.52213	0.000102768	0.00113455	1.31701	PFC_v_CN
ENSG00000154153	0.827416	6.19541	5.76932	6.81e-05	0.000831736	1.31608	PFC_v_CN
ENSG00000167323	-0.694163	6.21821	-5.78518	6.64e-05	0.000820964	1.31102	PFC_v_CN
ENSG00000180573	-0.918113	3.97578	-5.62896	8.59e-05	0.000998767	1.30775	PFC_v_CN
ENSG00000089169	1.55894	7.33531	5.79638	6.51e-05	0.000809115	1.30687	PFC_v_CN
ENSG00000183691	-1.30066	2.31032	-5.46796	0.000112588	0.00121225	1.29989	PFC_v_CN
ENSG00000226950	-1.13739	3.97241	-5.58836	9.2e-05	0.00104917	1.29519	PFC_v_CN
ENSG00000038274	0.612572	6.92301	5.7834	6.66e-05	0.000820964	1.29416	PFC_v_CN
ENSG00000006747	-2.58984	1.46635	-5.33419	0.0001413	0.00144962	1.28702	PFC_v_CN
ENSG00000077522	-0.959795	5.76576	-5.78229	6.67e-05	0.00082107	1.28693	PFC_v_CN
ENSG00000008056	1.39967	3.27711	5.47676	0.000110928	0.00120148	1.28408	PFC_v_CN
ENSG00000171798	0.806031	6.49346	5.75627	6.96e-05	0.000841268	1.27997	PFC_v_CN
ENSG00000206538	-4.06822	0.440922	-5.33541	0.000141005	0.00144761	1.27518	PFC_v_CN
ENSG00000179832	1.01995	4.75363	5.63244	8.54e-05	0.000995021	1.27393	PFC_v_CN
ENSG00000198932	0.732521	6.93591	5.76874	6.82e-05	0.000831736	1.26757	PFC_v_CN
ENSG00000155849	0.666457	7.05298	5.77229	6.78e-05	0.000829838	1.26154	PFC_v_CN
ENSG00000116147	0.652268	6.02155	5.72834	7.29e-05	0.000875242	1.26063	PFC_v_CN
ENSG00000106605	0.857203	5.22939	5.66372	8.11e-05	0.000953975	1.2579	PFC_v_CN
ENSG00000123352	0.860901	4.68462	5.60076	9.01e-05	0.00103412	1.24957	PFC_v_CN
ENSG00000197077	-0.619623	4.47429	-5.67952	7.9e-05	0.000933792	1.24921	PFC_v_CN
ENSG00000145242	1.32961	4.23229	5.58836	9.2e-05	0.00104917	1.24869	PFC_v_CN
ENSG00000161048	0.741059	4.78528	5.62874	8.6e-05	0.000998767	1.24472	PFC_v_CN
ENSG00000141480	0.850469	5.7346	5.68228	7.87e-05	0.000930791	1.23808	PFC_v_CN
ENSG00000110002	-0.908468	3.54882	-5.58536	9.24e-05	0.00105361	1.23598	PFC_v_CN
ENSG00000103154	-1.40888	5.31467	-5.75214	7.01e-05	0.000845715	1.23549	PFC_v_CN
ENSG00000198888	-1.0582	12.8572	-5.77855	6.71e-05	0.000824749	1.23131	PFC_v_CN
ENSG00000176887	-2.02187	1.36774	-5.32512	0.000143505	0.00146811	1.23097	PFC_v_CN
ENSG00000176697	3.32042	1.85132	5.29986	0.000149839	0.00151063	1.22791	PFC_v_CN
ENSG00000185274	0.956232	7.05648	5.745	7.09e-05	0.000855027	1.22769	PFC_v_CN
ENSG00000179818	-0.916303	3.3071	-5.47005	0.000112193	0.00120951	1.21805	PFC_v_CN
ENSG00000112232	-1.17391	2.27631	-5.46625	0.000112915	0.00121398	1.21718	PFC_v_CN
ENSG00000059691	0.763913	5.18707	5.66332	8.12e-05	0.000953975	1.21682	PFC_v_CN
ENSG00000144668	1.33865	2.25949	5.3706	0.000132796	0.00138183	1.21547	PFC_v_CN
ENSG00000233532	-1.78091	1.67252	-5.4417	0.0001177	0.00125953	1.21326	PFC_v_CN
ENSG00000142303	1.91404	1.72644	5.30358	0.000148889	0.00150374	1.21054	PFC_v_CN
ENSG00000149972	1.29252	2.48912	5.4103	0.00012413	0.00130849	1.21002	PFC_v_CN
ENSG00000124406	-0.619512	7.32653	-5.75956	6.92e-05	0.0008396	1.20976	PFC_v_CN
ENSG00000152595	2.98651	-0.922467	5.39531	0.00012733	0.00133738	1.20805	PFC_v_CN
ENSG00000166741	2.38528	0.563653	5.29007	0.000152373	0.00153059	1.20771	PFC_v_CN
ENSG00000236552	-0.670558	8.49438	-5.76832	6.82e-05	0.000831736	1.20651	PFC_v_CN
ENSG00000131979	-1.51682	1.99056	-5.34852	0.000137886	0.00142463	1.19569	PFC_v_CN
ENSG00000181240	-1.84326	2.33683	-5.34674	0.000138306	0.00142694	1.19252	PFC_v_CN
ENSG00000133657	-0.631658	5.60935	-5.65977	8.16e-05	0.000958442	1.18179	PFC_v_CN
ENSG00000156486	0.973469	3.20339	5.47703	0.000110878	0.00120148	1.18007	PFC_v_CN
ENSG00000179242	-0.796348	3.2352	-5.52063	0.000103028	0.00113533	1.17877	PFC_v_CN
ENSG00000151276	0.857252	4.79289	5.55614	9.71e-05	0.00109215	1.17822	PFC_v_CN
ENSG00000087842	-0.90875	3.62428	-5.50856	0.000105141	0.00115338	1.15493	PFC_v_CN
ENSG00000075461	-1.99484	1.00297	-5.2487	0.000163586	0.00161021	1.15195	PFC_v_CN
ENSG00000223572	0.899141	6.42111	5.67153	8.01e-05	0.00094503	1.1432	PFC_v_CN
ENSG00000131885	4.19902	-0.0539624	5.37772	0.000131197	0.00137009	1.13817	PFC_v_CN
ENSG00000170017	-0.901347	6.17957	-5.69753	7.67e-05	0.000911258	1.13373	PFC_v_CN
ENSG00000081138	-0.98469	4.17355	-5.46483	0.000113186	0.001216	1.1285	PFC_v_CN
ENSG00000095637	-0.771024	6.79327	-5.69244	7.73e-05	0.000917482	1.12797	PFC_v_CN
ENSG00000274031	-2.11328	0.600188	-5.22755	0.000169646	0.00165971	1.12458	PFC_v_CN
ENSG00000169750	1.46334	4.10942	5.42059	0.000121984	0.00129429	1.11962	PFC_v_CN
ENSG00000095794	-0.576329	5.15096	-5.62398	8.67e-05	0.00100353	1.11869	PFC_v_CN
ENSG00000100485	-0.707749	4.93332	-5.58395	9.26e-05	0.00105446	1.11658	PFC_v_CN
ENSG00000268182	1.08827	3.73261	5.40549	0.00012515	0.00131733	1.11537	PFC_v_CN
ENSG00000141433	2.03715	3.51735	5.38905	0.000128693	0.00134878	1.11519	PFC_v_CN
ENSG00000234111	2.2041	-0.407685	5.23098	0.000168648	0.00165223	1.11338	PFC_v_CN
ENSG00000253452	2.31853	-0.808516	5.27205	0.000157154	0.00155971	1.11296	PFC_v_CN
ENSG00000128298	2.79124	1.61926	5.23117	0.000168592	0.00165223	1.10374	PFC_v_CN
ENSG00000036672	-0.987712	4.97898	-5.57425	9.42e-05	0.00106754	1.09598	PFC_v_CN
ENSG00000113749	-0.916786	3.81415	-5.57644	9.38e-05	0.00106529	1.09561	PFC_v_CN
ENSG00000182899	-0.541696	9.59116	-5.71877	7.4e-05	0.000885554	1.09539	PFC_v_CN
ENSG00000130511	-1.03505	3.71907	-5.4748	0.000111295	0.00120457	1.09303	PFC_v_CN
ENSG00000211459	-1.0963	14.7883	-5.67117	8.01e-05	0.00094503	1.0853	PFC_v_CN
ENSG00000101986	-1.43725	1.9431	-5.26963	0.000157808	0.00156391	1.07748	PFC_v_CN
ENSG00000189275	3.03904	-0.774146	5.27585	0.000156134	0.0015527	1.07739	PFC_v_CN
ENSG00000166689	-1.29041	2.35244	-5.30146	0.000149429	0.00150754	1.07126	PFC_v_CN
ENSG00000151491	-0.772453	4.75021	-5.52472	0.000102322	0.00113184	1.06863	PFC_v_CN
ENSG00000212664	-1.11199	5.62623	-5.59818	9.05e-05	0.00103778	1.0646	PFC_v_CN
ENSG00000187867	3.99696	0.340161	5.33959	0.000140003	0.00144037	1.06452	PFC_v_CN
ENSG00000258405	-2.04189	1.38533	-5.19815	0.000178466	0.00173095	1.06334	PFC_v_CN
ENSG00000111186	-1.15608	2.05355	-5.31101	0.000147007	0.00149367	1.06033	PFC_v_CN
ENSG00000119729	-1.26968	5.6595	-5.61946	8.73e-05	0.00100951	1.0551	PFC_v_CN
ENSG00000104369	-1.3124	5.31016	-5.56227	9.61e-05	0.00108327	1.05354	PFC_v_CN
ENSG00000049283	3.96211	0.314103	5.31832	0.000145182	0.0014811	1.0523	PFC_v_CN
ENSG00000084444	0.690325	6.04427	5.61251	8.83e-05	0.0010181	1.05156	PFC_v_CN
ENSG00000139910	0.673414	6.54157	5.61812	8.75e-05	0.00101096	1.05141	PFC_v_CN
ENSG00000025772	-0.847884	5.26941	-5.60959	8.88e-05	0.0010214	1.04783	PFC_v_CN
ENSG00000163497	-3.34189	-0.806554	-5.18533	0.000182461	0.00176266	1.04521	PFC_v_CN
ENSG00000015568	0.82145	4.94388	5.5255	0.000102187	0.0011312	1.04519	PFC_v_CN
ENSG00000106571	-1.56195	1.78133	-5.27199	0.00015717	0.00155971	1.04236	PFC_v_CN
ENSG00000197555	-1.28386	5.75274	-5.61038	8.86e-05	0.00102088	1.03604	PFC_v_CN
ENSG00000174606	-0.788917	5.36832	-5.56735	9.53e-05	0.0010766	1.03313	PFC_v_CN
ENSG00000175077	3.1991	-0.60481	5.26609	0.000158771	0.00156721	1.03281	PFC_v_CN
ENSG00000154217	-0.727625	6.09897	-5.61696	8.77e-05	0.00101213	1.0313	PFC_v_CN
ENSG00000154645	-1.70167	0.860805	-5.17345	0.000186247	0.00179211	1.02362	PFC_v_CN
ENSG00000009950	1.49377	2.47408	5.19457	0.000179572	0.00173936	1.01974	PFC_v_CN
ENSG00000129925	-1.16205	3.71146	-5.44141	0.000117757	0.00125953	1.01725	PFC_v_CN
ENSG00000151692	-0.719491	6.05433	-5.57497	9.41e-05	0.00106708	1.01403	PFC_v_CN
ENSG00000165355	0.772355	5.01122	5.52665	0.000101989	0.0011312	1.01403	PFC_v_CN
ENSG00000138757	0.650314	7.84525	5.64251	8.4e-05	0.000979256	1.01002	PFC_v_CN
ENSG00000171004	-0.861492	4.35049	-5.48342	0.000109688	0.00119288	1.00653	PFC_v_CN
ENSG00000065978	-0.539203	7.42283	-5.62668	8.63e-05	0.00100061	1.00448	PFC_v_CN
ENSG00000102172	0.781955	6.56681	5.58985	9.17e-05	0.00104834	0.99364	PFC_v_CN
ENSG00000077254	0.515261	6.67325	5.60141	9e-05	0.00103382	0.9926	PFC_v_CN
ENSG00000136490	-1.185	3.03467	-5.41502	0.000123142	0.00130278	0.992547	PFC_v_CN
ENSG00000185862	-1.46683	1.47477	-5.17895	0.000184486	0.0017806	0.988917	PFC_v_CN
ENSG00000101198	-1.02319	4.03595	-5.42464	0.000121149	0.00129108	0.985793	PFC_v_CN
ENSG00000186281	-2.51078	-0.207553	-5.13982	0.000197415	0.00186537	0.983426	PFC_v_CN
ENSG00000009709	2.24497	0.0373329	5.13955	0.000197509	0.00186537	0.982409	PFC_v_CN
ENSG00000115159	-0.702764	5.95123	-5.56325	9.59e-05	0.00108254	0.981733	PFC_v_CN
ENSG00000103257	0.700069	5.56572	5.53378	0.000100775	0.00112325	0.973814	PFC_v_CN
ENSG00000180957	0.598016	6.16245	5.57917	9.34e-05	0.0010621	0.973738	PFC_v_CN
ENSG00000103528	1.28746	2.82994	5.30572	0.000148344	0.00150075	0.972078	PFC_v_CN
ENSG00000087085	-1.23569	6.00449	-5.56313	9.59e-05	0.00108254	0.962273	PFC_v_CN
ENSG00000237440	-1.25039	3.18803	-5.31935	0.000144926	0.00147952	0.960993	PFC_v_CN
ENSG00000260230	-0.58014	7.56929	-5.61248	8.83e-05	0.0010181	0.959245	PFC_v_CN
ENSG00000144645	0.914714	3.11647	5.34263	0.000139277	0.00143493	0.950389	PFC_v_CN
ENSG00000196639	1.98019	1.80608	5.22719	0.000169753	0.00165971	0.947817	PFC_v_CN
ENSG00000170248	0.585889	5.99986	5.54467	9.9e-05	0.00110545	0.946296	PFC_v_CN
ENSG00000286667	2.38994	-0.776961	5.15276	0.000193038	0.00183802	0.94499	PFC_v_CN
ENSG00000066027	-0.636576	5.58257	-5.54186	9.94e-05	0.00110982	0.941765	PFC_v_CN
ENSG00000013392	0.798856	4.53963	5.41589	0.000122959	0.00130179	0.938238	PFC_v_CN
ENSG00000210196	-1.33089	9.83087	-5.62697	8.62e-05	0.00100061	0.937772	PFC_v_CN
ENSG00000124198	0.697212	5.79795	5.52735	0.00010187	0.0011312	0.932836	PFC_v_CN
ENSG00000185008	-0.840672	5.13286	-5.52077	0.000103002	0.00113533	0.928815	PFC_v_CN
ENSG00000132824	0.58548	7.67739	5.59728	9.06e-05	0.00103852	0.928686	PFC_v_CN
ENSG00000174871	-1.00841	6.39005	-5.57666	9.38e-05	0.00106529	0.92732	PFC_v_CN
ENSG00000177519	2.42459	2.14706	5.15541	0.000192155	0.00183201	0.912865	PFC_v_CN
ENSG00000105722	-0.759202	4.45477	-5.44966	0.000116125	0.00124482	0.911993	PFC_v_CN
ENSG00000197548	0.958851	3.77559	5.34713	0.000138213	0.00142694	0.911492	PFC_v_CN
ENSG00000162490	-2.24933	1.05291	-5.10203	0.000210806	0.00195482	0.910727	PFC_v_CN
ENSG00000107537	0.618714	5.46792	5.48323	0.000109724	0.00119288	0.906026	PFC_v_CN
ENSG00000221968	0.848583	4.68936	5.42404	0.000121273	0.00129145	0.904066	PFC_v_CN
ENSG00000029153	1.30138	2.68737	5.20384	0.000176723	0.00171519	0.900378	PFC_v_CN
ENSG00000177984	2.40012	-0.0301681	5.09481	0.000213468	0.00197322	0.896322	PFC_v_CN
ENSG00000164506	0.871701	6.38408	5.52701	0.000101929	0.0011312	0.896169	PFC_v_CN
ENSG00000007047	-0.652945	6.04685	-5.53755	0.00010014	0.00111703	0.894986	PFC_v_CN
ENSG00000235711	1.90655	2.81722	5.12506	0.000202534	0.00190035	0.894239	PFC_v_CN
ENSG00000147027	-1.25377	6.16407	-5.55148	9.78e-05	0.0010971	0.890227	PFC_v_CN
ENSG00000004399	0.97874	3.90274	5.36751	0.000133497	0.00138814	0.888933	PFC_v_CN
ENSG00000286685	-1.64742	0.713713	-5.09615	0.000212972	0.00197114	0.88842	PFC_v_CN
ENSG00000113805	1.36034	3.98894	5.30921	0.000147462	0.0014939	0.884622	PFC_v_CN
ENSG00000178162	1.03678	2.89342	5.21448	0.00017351	0.00168737	0.88162	PFC_v_CN
ENSG00000183090	3.019	-0.0858517	5.0763	0.00022046	0.00202118	0.876771	PFC_v_CN
ENSG00000198712	-1.02225	14.7629	-5.55312	9.76e-05	0.00109492	0.875805	PFC_v_CN
ENSG00000233384	2.5954	0.138763	5.0733	0.000221618	0.00202924	0.873501	PFC_v_CN
ENSG00000091137	1.84802	0.452758	5.07407	0.000221319	0.00202778	0.873008	PFC_v_CN
ENSG00000137968	1.54578	1.49683	5.10301	0.000210446	0.00195397	0.872166	PFC_v_CN
ENSG00000185352	0.714649	5.41492	5.51269	0.000104413	0.00114712	0.868519	PFC_v_CN
ENSG00000057757	0.610763	7.40879	5.54901	9.82e-05	0.00109912	0.86537	PFC_v_CN
ENSG00000187902	-0.691915	4.80395	-5.47337	0.000111565	0.00120617	0.860504	PFC_v_CN
ENSG00000072133	-0.909097	3.52796	-5.28511	0.000153674	0.00153758	0.859285	PFC_v_CN
ENSG00000075151	0.590616	6.45157	5.52324	0.000102576	0.00113378	0.856313	PFC_v_CN
ENSG00000047597	0.747669	4.53057	5.34982	0.00013758	0.00142248	0.855826	PFC_v_CN
ENSG00000111726	0.767934	6.78906	5.53291	0.000100923	0.00112404	0.85479	PFC_v_CN
ENSG00000186815	-0.844222	5.59742	-5.4551	0.000115061	0.00123433	0.852324	PFC_v_CN
ENSG00000104112	0.733472	7.8943	5.54954	9.81e-05	0.00109912	0.842715	PFC_v_CN
ENSG00000115461	-0.884025	6.51656	-5.51492	0.000104022	0.00114369	0.84194	PFC_v_CN
ENSG00000144118	0.971056	6.02611	5.49521	0.000107531	0.00117606	0.839656	PFC_v_CN
ENSG00000157514	0.708322	6.57858	5.49331	0.000107876	0.00117895	0.836149	PFC_v_CN
ENSG00000261037	2.87107	-0.509621	5.07768	0.000219933	0.00201762	0.829978	PFC_v_CN
ENSG00000108924	0.604823	6.97999	5.52582	0.000102133	0.0011312	0.825843	PFC_v_CN
ENSG00000168067	0.806186	4.9846	5.37351	0.00013214	0.00137698	0.824572	PFC_v_CN
ENSG00000112218	-1.45356	3.2223	-5.24222	0.000165418	0.00162496	0.824427	PFC_v_CN
ENSG00000100714	-1.06301	4.09443	-5.35889	0.000135469	0.00140364	0.824203	PFC_v_CN
ENSG00000177889	0.52133	7.24498	5.51954	0.000103216	0.00113654	0.816294	PFC_v_CN
ENSG00000171224	1.04537	5.68928	5.41781	0.00012256	0.00129888	0.814736	PFC_v_CN
ENSG00000173727	-1.61989	2.36452	-5.08638	0.000216622	0.00199227	0.811761	PFC_v_CN
ENSG00000082397	0.860623	7.68065	5.52193	0.000102802	0.00113455	0.809746	PFC_v_CN
ENSG00000220749	-0.821736	5.45264	-5.42964	0.000120126	0.00128205	0.808991	PFC_v_CN
ENSG00000186188	3.49911	-0.270931	5.06666	0.000224198	0.00204772	0.800743	PFC_v_CN
ENSG00000285561	3.6969	-0.786425	5.13898	0.000197703	0.00186537	0.795516	PFC_v_CN
ENSG00000182492	-0.931212	4.72602	-5.41226	0.000123719	0.00130604	0.795512	PFC_v_CN
ENSG00000108231	-0.592319	6.30174	-5.48521	0.000109359	0.00119158	0.789726	PFC_v_CN
ENSG00000182013	0.681093	7.47082	5.51001	0.000104884	0.00115144	0.789189	PFC_v_CN
ENSG00000165832	0.668042	5.41893	5.4218	0.000121733	0.00129351	0.786147	PFC_v_CN
ENSG00000167291	-0.862653	5.42799	-5.40847	0.000124517	0.00131162	0.782366	PFC_v_CN
ENSG00000148541	0.705635	4.40029	5.31215	0.000146722	0.00149263	0.780342	PFC_v_CN
ENSG00000205002	-1.76144	0.658927	-5.02402	0.000241535	0.00216935	0.776381	PFC_v_CN
ENSG00000072210	-0.657004	6.02613	-5.46169	0.000113788	0.00122157	0.774904	PFC_v_CN
ENSG00000005513	-0.818972	6.06096	-5.47714	0.000110857	0.00120148	0.774274	PFC_v_CN
ENSG00000002587	1.16797	4.24958	5.17527	0.000185662	0.00179002	0.765692	PFC_v_CN
ENSG00000133302	0.918018	4.64678	5.28138	0.00015466	0.00154321	0.759507	PFC_v_CN
ENSG00000162999	-1.39907	1.44954	-5.08999	0.000215266	0.0019848	0.759136	PFC_v_CN
ENSG00000141447	1.16734	3.55546	5.24625	0.000164275	0.00161591	0.757282	PFC_v_CN
ENSG00000286282	4.206	-0.630648	5.11707	0.000205365	0.00191656	0.751636	PFC_v_CN
ENSG00000196139	-1.33788	3.83751	-5.29896	0.000150072	0.00151192	0.749759	PFC_v_CN
ENSG00000100503	-0.561103	5.34846	-5.39534	0.000127325	0.00133738	0.748115	PFC_v_CN
ENSG00000109929	0.594331	6.9456	5.4717	0.000111879	0.00120819	0.742584	PFC_v_CN
ENSG00000066117	-0.656512	5.09721	-5.37984	0.000130724	0.00136613	0.741461	PFC_v_CN
ENSG00000223416	-1.15486	3.35301	-5.22464	0.0001705	0.00166589	0.736134	PFC_v_CN
ENSG00000119946	-0.613758	5.56889	-5.4236	0.000121363	0.00129147	0.734826	PFC_v_CN
ENSG00000261675	0.997635	3.97789	5.2054	0.000176247	0.00171171	0.733449	PFC_v_CN
ENSG00000139438	-1.1346	5.12601	-5.35914	0.000135412	0.00140364	0.731916	PFC_v_CN
ENSG00000262454	-1.21801	2.03674	-5.16353	0.000189471	0.00181474	0.730189	PFC_v_CN
ENSG00000197535	0.575291	7.9366	5.48347	0.000109679	0.00119288	0.725617	PFC_v_CN
ENSG00000272143	-1.50017	1.58079	-5.0643	0.000225121	0.00205084	0.723335	PFC_v_CN
ENSG00000246308	-1.82928	0.57911	-4.98276	0.000259641	0.00228823	0.722989	PFC_v_CN
ENSG00000159164	0.586288	8.34022	5.48743	0.00010895	0.00118884	0.721571	PFC_v_CN
ENSG00000130985	0.523757	7.73133	5.47314	0.000111609	0.00120617	0.720624	PFC_v_CN
ENSG00000148153	0.706144	4.88211	5.32908	0.000142536	0.00146024	0.717646	PFC_v_CN
ENSG00000148143	-1.03803	3.3977	-5.1741	0.000186039	0.00179129	0.709855	PFC_v_CN
ENSG00000248455	2.75993	0.956966	5.01367	0.000245949	0.00220085	0.709377	PFC_v_CN
ENSG00000179399	-1.40179	4.07314	-5.31771	0.000145333	0.00148161	0.70522	PFC_v_CN
ENSG00000145725	0.700603	4.96623	5.30997	0.00014727	0.00149381	0.702164	PFC_v_CN
ENSG00000142230	0.824764	6.17415	5.41764	0.000122595	0.00129888	0.6996	PFC_v_CN
ENSG00000143401	-0.611439	6.61633	-5.42567	0.000120938	0.00128977	0.698897	PFC_v_CN
ENSG00000223591	-3.17357	-0.211462	-4.97546	0.00026299	0.00231355	0.69608	PFC_v_CN
ENSG00000123143	-0.644152	6.29797	-5.41428	0.000123297	0.00130316	0.692837	PFC_v_CN
ENSG00000164808	0.73533	4.97961	5.31022	0.000147208	0.00149381	0.691286	PFC_v_CN
ENSG00000243710	-1.86101	-0.38538	-4.96103	0.000269744	0.00235872	0.689202	PFC_v_CN
ENSG00000099250	1.17094	3.22318	5.17441	0.00018594	0.00179129	0.688113	PFC_v_CN
ENSG00000151136	1.20216	3.9582	5.16218	0.000189915	0.0018172	0.687753	PFC_v_CN
ENSG00000091656	-1.40685	2.94767	-5.18863	0.000181425	0.00175498	0.685304	PFC_v_CN
ENSG00000143847	1.06524	5.75081	5.32391	0.000143801	0.0014701	0.683069	PFC_v_CN
ENSG00000116128	0.950431	4.09431	5.17042	0.000187224	0.00179795	0.682866	PFC_v_CN
ENSG00000181649	2.65254	0.609908	4.95386	0.000273168	0.00238579	0.681212	PFC_v_CN
ENSG00000272106	-1.01127	4.86664	-5.31529	0.000145936	0.00148671	0.668102	PFC_v_CN
ENSG00000236268	2.24815	-0.237686	4.95729	0.000271526	0.00237288	0.660432	PFC_v_CN
ENSG00000128294	0.925252	4.50332	5.28078	0.000154818	0.00154373	0.65763	PFC_v_CN
ENSG00000139726	0.583809	5.99369	5.38423	0.000129752	0.00135792	0.657102	PFC_v_CN
ENSG00000105993	0.57787	7.8287	5.43661	0.000118718	0.00126795	0.654696	PFC_v_CN
ENSG00000123329	2.53114	1.19581	4.9652	0.000267772	0.00234712	0.648436	PFC_v_CN
ENSG00000211772	3.74964	-0.0178099	5.04928	0.0002311	0.00209762	0.641928	PFC_v_CN
ENSG00000129636	-0.744791	7.0789	-5.42136	0.000121825	0.00129354	0.632491	PFC_v_CN
ENSG00000135052	0.771905	7.06358	5.39799	0.000126753	0.00133324	0.625513	PFC_v_CN
ENSG00000287151	-1.62179	1.00279	-4.94953	0.000275257	0.00240117	0.624483	PFC_v_CN
ENSG00000260412	2.55798	2.09985	4.9485	0.000275754	0.00240262	0.62023	PFC_v_CN
ENSG00000165643	3.00915	0.749183	4.916	0.000292006	0.00250527	0.619186	PFC_v_CN
ENSG00000283033	-1.57742	-0.291998	-4.92628	0.00028676	0.00247337	0.618146	PFC_v_CN
ENSG00000213619	-0.686096	7.25224	-5.41399	0.000123356	0.00130316	0.616993	PFC_v_CN
ENSG00000172594	0.874681	4.10426	5.13717	0.000198324	0.00186904	0.615702	PFC_v_CN
ENSG00000104643	0.713988	5.47705	5.3204	0.000144667	0.00147791	0.608052	PFC_v_CN
ENSG00000089847	1.65322	2.92463	5.10981	0.000207972	0.00193593	0.605377	PFC_v_CN
ENSG00000278727	1.95566	1.45814	4.90651	0.000296936	0.00254157	0.603541	PFC_v_CN
ENSG00000174951	2.83622	2.11914	4.90431	0.000298094	0.00254999	0.600153	PFC_v_CN
ENSG00000154529	-1.82184	2.54705	-5.0376	0.000235864	0.0021342	0.597226	PFC_v_CN
ENSG00000267750	-1.73257	1.02883	-4.91295	0.000293579	0.00251728	0.596329	PFC_v_CN
ENSG00000114446	0.720471	5.25401	5.30523	0.00014847	0.00150098	0.59465	PFC_v_CN
ENSG00000106617	-0.840219	5.56647	-5.33832	0.000140307	0.00144213	0.586659	PFC_v_CN
ENSG00000184232	-0.957864	4.58119	-5.32983	0.000142355	0.00145942	0.581907	PFC_v_CN
ENSG00000184828	1.21117	1.66149	4.97736	0.000262118	0.00230867	0.579864	PFC_v_CN
ENSG00000136813	-0.581654	6.60811	-5.3713	0.000132636	0.00138116	0.570572	PFC_v_CN
ENSG00000149654	1.3815	5.57525	5.23576	0.000167265	0.00164199	0.566025	PFC_v_CN
ENSG00000184831	0.541694	5.63557	5.3063	0.000148196	0.0015003	0.559592	PFC_v_CN
ENSG00000225110	1.84585	0.660013	4.89346	0.000303859	0.00258867	0.555248	PFC_v_CN
ENSG00000065150	0.584411	7.01879	5.36476	0.000134123	0.00139266	0.554139	PFC_v_CN
ENSG00000108883	0.609987	5.30136	5.28396	0.000153977	0.0015385	0.55013	PFC_v_CN
ENSG00000100614	0.565521	7.31281	5.36586	0.000133872	0.00139104	0.548786	PFC_v_CN
ENSG00000169035	2.63812	2.14848	4.94863	0.00027569	0.00240262	0.543418	PFC_v_CN
ENSG00000077312	-0.768535	4.46597	-5.21351	0.0001738	0.00168907	0.540235	PFC_v_CN
ENSG00000079819	-0.654738	5.71112	-5.34035	0.00013982	0.0014395	0.539371	PFC_v_CN
ENSG00000229638	-0.83302	4.27505	-5.17871	0.000184563	0.0017806	0.538447	PFC_v_CN
ENSG00000267640	-1.44126	1.83345	-4.93104	0.000284367	0.00245855	0.538159	PFC_v_CN
ENSG00000104267	-0.731248	6.19847	-5.35362	0.000136692	0.0014153	0.536444	PFC_v_CN
ENSG00000169946	1.32818	4.76044	5.09729	0.000212549	0.00196848	0.535067	PFC_v_CN
ENSG00000067445	1.02545	4.779	5.21659	0.00017288	0.0016835	0.534269	PFC_v_CN
ENSG00000241231	-1.91966	2.02541	-5.04836	0.000231473	0.00209965	0.533494	PFC_v_CN
ENSG00000100075	-0.746601	5.44584	-5.29173	0.000151941	0.00152759	0.531434	PFC_v_CN
ENSG00000172350	1.13183	4.12845	5.09553	0.000213201	0.00197201	0.528275	PFC_v_CN
ENSG00000229344	-0.965543	5.34154	-5.29415	0.000151312	0.00152337	0.518765	PFC_v_CN
ENSG00000223551	-1.44106	1.59403	-4.91948	0.000290217	0.00249579	0.518701	PFC_v_CN
ENSG00000100092	1.6864	1.75688	4.87247	0.000315347	0.00266318	0.518276	PFC_v_CN
ENSG00000142534	-0.566955	9.92132	-5.38918	0.000128664	0.00134878	0.517894	PFC_v_CN
ENSG00000153933	-0.609538	5.28439	-5.26776	0.000158316	0.00156721	0.514101	PFC_v_CN
ENSG00000008988	-0.571441	9.50867	-5.38515	0.000129549	0.00135677	0.511846	PFC_v_CN
ENSG00000136854	0.769701	8.92801	5.37703	0.000131349	0.0013707	0.511269	PFC_v_CN
ENSG00000162244	-0.488555	9.09396	-5.38057	0.000130561	0.00136541	0.51081	PFC_v_CN
ENSG00000165704	0.680199	7.29232	5.34473	0.00013878	0.00143082	0.501599	PFC_v_CN
ENSG00000123178	0.537615	5.91668	5.28978	0.000152449	0.00153059	0.498871	PFC_v_CN
ENSG00000177614	0.591092	6.73234	5.32696	0.000143053	0.00146451	0.497426	PFC_v_CN
ENSG00000143786	0.958396	3.44721	5.12157	0.000203767	0.00190839	0.495166	PFC_v_CN
ENSG00000169756	-0.88962	3.49767	-5.10249	0.000210636	0.00195449	0.495142	PFC_v_CN
ENSG00000147437	-1.89432	1.09279	-4.84315	0.000332162	0.00276903	0.492306	PFC_v_CN
ENSG00000107338	-1.09216	1.74886	-4.98574	0.000258286	0.00227905	0.490306	PFC_v_CN
ENSG00000165092	-0.856122	6.87147	-5.31092	0.00014703	0.00149367	0.490222	PFC_v_CN
ENSG00000131507	0.588168	9.30689	5.36328	0.000134461	0.00139518	0.4776	PFC_v_CN
ENSG00000156463	-2.68843	1.25866	-4.94353	0.000278178	0.0024194	0.475771	PFC_v_CN
ENSG00000059804	0.622857	5.85071	5.26645	0.000158673	0.00156721	0.473239	PFC_v_CN
ENSG00000115839	0.549548	6.0896	5.28937	0.000152558	0.00153062	0.473055	PFC_v_CN
ENSG00000127990	-0.510153	5.70683	-5.26603	0.000158786	0.00156721	0.469988	PFC_v_CN
ENSG00000271892	2.75032	0.74882	4.82334	0.000344052	0.00284458	0.467451	PFC_v_CN
ENSG00000198792	0.581546	5.88279	5.27018	0.000157659	0.0015635	0.465668	PFC_v_CN
ENSG00000110107	0.8854	7.29008	5.31268	0.000146588	0.00149231	0.455068	PFC_v_CN
ENSG00000065621	-0.935651	3.4041	-5.10597	0.000209366	0.00194643	0.454826	PFC_v_CN
ENSG00000288066	-0.988569	4.11814	-5.12524	0.000202472	0.00190035	0.454279	PFC_v_CN
ENSG00000240891	1.08219	4.51736	5.1201	0.000204287	0.00191024	0.452805	PFC_v_CN
ENSG00000161103	-3.01949	1.62355	-4.88378	0.000309101	0.00262106	0.449454	PFC_v_CN
ENSG00000112619	1.85278	2.34555	4.92285	0.000288498	0.00248248	0.449098	PFC_v_CN
ENSG00000180901	0.657649	7.04121	5.28659	0.000153284	0.00153514	0.446015	PFC_v_CN
ENSG00000149932	-0.570489	7.02795	-5.30965	0.000147351	0.00149381	0.445218	PFC_v_CN
ENSG00000183117	0.770653	4.3246	5.15776	0.000191375	0.00182577	0.442856	PFC_v_CN
ENSG00000170214	2.07023	2.77412	4.97325	0.000264015	0.00232116	0.442398	PFC_v_CN
ENSG00000152092	0.590061	6.30062	5.28317	0.000154186	0.00153953	0.439045	PFC_v_CN
ENSG00000109738	0.716624	7.04035	5.30334	0.000148949	0.00150374	0.438613	PFC_v_CN
ENSG00000141741	-1.61519	4.28223	-5.16822	0.000187941	0.00180245	0.435173	PFC_v_CN
ENSG00000258926	-2.42024	0.498352	-4.80298	0.000356725	0.0029179	0.433066	PFC_v_CN
ENSG00000090932	-0.801005	4.07146	-5.14915	0.00019425	0.00184474	0.432855	PFC_v_CN
ENSG00000183091	-2.34808	0.725555	-4.8023	0.000357162	0.00291983	0.429536	PFC_v_CN
ENSG00000213741	-0.519718	9.78175	-5.33804	0.000140372	0.00144213	0.427364	PFC_v_CN
ENSG00000108551	1.30297	6.57575	5.27455	0.000156482	0.001555	0.426426	PFC_v_CN
ENSG00000146147	2.98647	2.06254	4.85606	0.000324651	0.00272478	0.425072	PFC_v_CN
ENSG00000110514	0.880549	6.60364	5.26631	0.000158711	0.00156721	0.423771	PFC_v_CN
ENSG00000115216	0.944041	5.91491	5.22357	0.000170815	0.00166785	0.421706	PFC_v_CN
ENSG00000188243	-0.613479	6.80103	-5.28644	0.000153324	0.00153514	0.419956	PFC_v_CN
ENSG00000169992	-0.519334	6.64664	-5.28464	0.000153797	0.00153776	0.417908	PFC_v_CN
ENSG00000164715	0.716358	5.99712	5.2522	0.000162605	0.00160164	0.414488	PFC_v_CN
ENSG00000184254	2.32688	1.95512	4.79705	0.000360512	0.00294061	0.409106	PFC_v_CN
ENSG00000160588	-1.44504	1.79933	-4.81257	0.000350699	0.0028848	0.408538	PFC_v_CN
ENSG00000182253	0.965798	5.70358	5.23152	0.000168492	0.00165223	0.402955	PFC_v_CN
ENSG00000136100	0.723374	5.48961	5.18994	0.000181016	0.00175218	0.40269	PFC_v_CN
ENSG00000169139	0.605836	7.30047	5.28787	0.000152948	0.00153348	0.402068	PFC_v_CN
ENSG00000081665	-0.866304	3.9527	-5.08893	0.000215665	0.00198723	0.402054	PFC_v_CN
ENSG00000110429	-0.561044	6.85203	-5.27626	0.000156024	0.0015527	0.398913	PFC_v_CN
ENSG00000122035	-2.38354	1.46686	-4.78325	0.000369481	0.00299866	0.391612	PFC_v_CN
ENSG00000039319	-1.0748	3.15287	-4.98709	0.000257677	0.00227847	0.382839	PFC_v_CN
ENSG00000119650	-0.714207	4.35159	-5.10914	0.000208214	0.00193695	0.371149	PFC_v_CN
ENSG00000104976	-0.783277	5.14768	-5.17054	0.000187187	0.00179795	0.370268	PFC_v_CN
ENSG00000143155	0.656169	5.48748	5.18613	0.00018221	0.0017614	0.369007	PFC_v_CN
ENSG00000151881	0.952206	3.72506	4.98473	0.000258748	0.00228174	0.368432	PFC_v_CN
ENSG00000216866	-1.66282	3.59178	-5.0344	0.000237189	0.00213691	0.368249	PFC_v_CN
ENSG00000166313	1.00126	8.27929	5.27837	0.000155461	0.00154908	0.363616	PFC_v_CN
ENSG00000287581	3.90486	-0.931955	4.84992	0.000328198	0.00274308	0.357034	PFC_v_CN
ENSG00000182158	-0.962282	3.05569	-4.9724	0.000264407	0.00232321	0.356874	PFC_v_CN
ENSG00000105372	-0.806137	8.91344	-5.29187	0.000151903	0.00152759	0.356752	PFC_v_CN
ENSG00000187688	1.95322	1.21662	4.76481	0.000381828	0.00307162	0.356718	PFC_v_CN
ENSG00000144227	1.51028	2.93432	4.92382	0.000288006	0.00247971	0.352273	PFC_v_CN
ENSG00000134996	0.920282	5.26772	5.16971	0.000187456	0.00179898	0.350593	PFC_v_CN
ENSG00000259685	-2.16215	0.324646	-4.75311	0.000389882	0.00312077	0.346126	PFC_v_CN
ENSG00000174640	2.24118	0.0716217	4.75008	0.000391994	0.00313079	0.344883	PFC_v_CN
ENSG00000142541	-0.801469	8.02144	-5.26702	0.000158516	0.00156721	0.344033	PFC_v_CN
ENSG00000005075	-0.626486	6.36947	-5.23001	0.000168929	0.00165387	0.342393	PFC_v_CN
ENSG00000143420	0.787227	7.78302	5.26421	0.000159285	0.00157106	0.340954	PFC_v_CN
ENSG00000228623	-1.48669	1.26869	-4.78767	0.000366581	0.00297845	0.340833	PFC_v_CN
ENSG00000072110	-0.652931	6.42634	-5.24252	0.000165334	0.00162496	0.32934	PFC_v_CN
ENSG00000171759	1.89895	1.65868	4.76478	0.000381843	0.00307162	0.327238	PFC_v_CN
ENSG00000169047	0.796668	4.20457	4.99107	0.000255887	0.00227025	0.326471	PFC_v_CN
ENSG00000204060	-1.17061	2.24679	-4.89402	0.000303556	0.0025876	0.326196	PFC_v_CN
ENSG00000235478	-2.02798	0.741221	-4.76529	0.0003815	0.00307162	0.32373	PFC_v_CN
ENSG00000070601	-1.29024	1.93093	-4.86192	0.000321296	0.00270557	0.323309	PFC_v_CN
ENSG00000084731	0.556797	8.02178	5.25845	0.000160868	0.00158561	0.323056	PFC_v_CN
ENSG00000174444	-0.5854	9.38704	-5.27581	0.000156144	0.0015527	0.321333	PFC_v_CN
ENSG00000167434	1.62405	4.86225	4.99807	0.000252764	0.0022494	0.317514	PFC_v_CN
ENSG00000087053	0.75119	5.49609	5.16668	0.000188442	0.00180607	0.315138	PFC_v_CN
ENSG00000135414	-0.880509	4.56088	-5.08776	0.000216105	0.00199002	0.31248	PFC_v_CN
ENSG00000204130	0.695454	5.27206	5.12873	0.000201249	0.0018927	0.311369	PFC_v_CN
ENSG00000005001	-3.0669	0.117548	-4.78177	0.000370454	0.00300154	0.309222	PFC_v_CN
ENSG00000139780	2.88028	0.175741	4.76279	0.000383203	0.00307915	0.305164	PFC_v_CN
ENSG00000260941	1.49497	2.49841	4.81387	0.000349889	0.00288302	0.303411	PFC_v_CN
ENSG00000111530	0.470876	7.00284	5.22082	0.000171625	0.00167352	0.30272	PFC_v_CN
ENSG00000126777	-0.46891	6.66805	-5.21544	0.000173224	0.00168573	0.301376	PFC_v_CN
ENSG00000134982	0.563432	6.91199	5.22228	0.000171192	0.00167042	0.301144	PFC_v_CN
ENSG00000110881	-0.927442	5.23334	-5.14868	0.000194407	0.00184503	0.299448	PFC_v_CN
ENSG00000204860	-1.75329	2.03751	-4.85532	0.000325073	0.00272478	0.298412	PFC_v_CN
ENSG00000103024	-0.488181	6.39335	-5.19655	0.00017896	0.00173459	0.291428	PFC_v_CN
ENSG00000160539	0.769576	4.79061	5.06134	0.000226286	0.00205776	0.288919	PFC_v_CN
ENSG00000131969	-1.32417	2.98009	-5.02102	0.000242802	0.00217805	0.287169	PFC_v_CN
ENSG00000205744	-3.15802	-0.332453	-4.71684	0.000415997	0.00328825	0.286882	PFC_v_CN
ENSG00000104885	-1.21381	3.15384	-4.86245	0.000320996	0.00270461	0.283587	PFC_v_CN
ENSG00000278156	-1.33071	2.33034	-4.84607	0.00033045	0.00275715	0.28054	PFC_v_CN
ENSG00000137845	-0.522678	5.95241	-5.16119	0.00019024	0.00181851	0.266777	PFC_v_CN
ENSG00000170324	2.41428	2.85301	4.87836	0.00031208	0.00263864	0.265696	PFC_v_CN
ENSG00000145506	2.34524	0.0265873	4.69972	0.000428945	0.00336504	0.263683	PFC_v_CN
ENSG00000218175	-1.30503	5.49601	-5.14552	0.000195476	0.00185397	0.263139	PFC_v_CN
ENSG00000121769	1.36386	5.66473	5.15199	0.000193295	0.0018381	0.261962	PFC_v_CN
ENSG00000158062	-0.790066	5.06931	-5.14135	0.000196894	0.00186257	0.259772	PFC_v_CN
ENSG00000140090	1.30012	2.54672	4.86152	0.00032152	0.0027059	0.259059	PFC_v_CN
ENSG00000175161	0.51652	8.0651	5.22016	0.000171822	0.00167431	0.254251	PFC_v_CN
ENSG00000283674	1.57134	1.89544	4.72171	0.000412385	0.00326324	0.254249	PFC_v_CN
ENSG00000073150	0.906519	5.08407	5.06363	0.000225384	0.00205084	0.252283	PFC_v_CN
ENSG00000282881	2.35175	-0.314496	4.69771	0.000430498	0.0033754	0.251018	PFC_v_CN
ENSG00000100266	0.631241	5.31598	5.06381	0.000225314	0.00205084	0.243673	PFC_v_CN
ENSG00000146250	-1.67316	1.48095	-4.83047	0.000339722	0.00282159	0.243485	PFC_v_CN
ENSG00000079435	-2.29303	0.536176	-4.68527	0.000440202	0.00343669	0.234491	PFC_v_CN
ENSG00000095713	1.17506	4.6107	5.03023	0.000238923	0.00214987	0.232942	PFC_v_CN
ENSG00000241990	-3.1811	-0.145044	-4.68391	0.00044128	0.00344326	0.232295	PFC_v_CN
ENSG00000023171	0.643552	6.82123	5.15957	0.000190774	0.00182123	0.227482	PFC_v_CN
ENSG00000175137	0.808645	5.21846	5.06085	0.00022648	0.00205824	0.223783	PFC_v_CN
ENSG00000101204	1.51234	3.7519	4.9013	0.00029968	0.00256055	0.222368	PFC_v_CN
ENSG00000105327	1.59181	3.21019	4.7748	0.000375083	0.0030323	0.221227	PFC_v_CN
ENSG00000107679	0.649396	6.25554	5.16053	0.000190457	0.00181939	0.217163	PFC_v_CN
ENSG00000177606	0.796702	6.50325	5.13917	0.000197638	0.00186537	0.213417	PFC_v_CN
ENSG00000185149	2.63352	0.119692	4.67062	0.000451929	0.00351477	0.210384	PFC_v_CN
ENSG00000142185	-0.883136	3.39169	-4.94013	0.000279847	0.00242957	0.209218	PFC_v_CN
ENSG00000052795	0.623088	5.09737	5.07033	0.000222767	0.00203593	0.206964	PFC_v_CN
ENSG00000182916	0.686176	7.29307	5.17244	0.000186572	0.00179405	0.200734	PFC_v_CN
ENSG00000100592	0.760801	4.6942	4.99295	0.000255042	0.00226552	0.191426	PFC_v_CN
ENSG00000153896	-1.21124	2.60767	-4.78581	0.000367797	0.00298665	0.191134	PFC_v_CN
ENSG00000146267	0.528141	5.97618	5.11946	0.000204514	0.0019106	0.185607	PFC_v_CN
ENSG00000108175	0.662539	6.39293	5.12492	0.000202584	0.00190035	0.181382	PFC_v_CN
ENSG00000170677	-0.666296	4.68848	-4.99911	0.000252301	0.00224665	0.179992	PFC_v_CN
ENSG00000180543	-0.691972	5.6933	-5.11518	0.00020604	0.00192163	0.17929	PFC_v_CN
ENSG00000111262	-0.637649	6.64429	-5.14344	0.00019618	0.00185823	0.17901	PFC_v_CN
ENSG00000138821	-0.809106	4.29979	-4.99744	0.000253042	0.00224944	0.176646	PFC_v_CN
ENSG00000237742	-2.10419	0.52603	-4.65126	0.000467931	0.00361827	0.176225	PFC_v_CN
ENSG00000205937	0.562308	7.31268	5.15426	0.000192538	0.00183446	0.174117	PFC_v_CN
ENSG00000162511	-1.15352	2.54146	-4.81326	0.000350264	0.00288446	0.172067	PFC_v_CN
ENSG00000149346	-0.974851	2.60095	-4.79028	0.000364884	0.00297295	0.171382	PFC_v_CN
ENSG00000134222	0.870236	4.15071	5.00011	0.000251858	0.00224408	0.166919	PFC_v_CN
ENSG00000179115	0.524921	6.08233	5.11924	0.000204594	0.0019106	0.166761	PFC_v_CN
ENSG00000153495	2.29784	0.0199264	4.64673	0.000471759	0.00364207	0.165678	PFC_v_CN
ENSG00000102471	0.532898	7.41009	5.16199	0.000189977	0.0018172	0.163081	PFC_v_CN
ENSG00000203485	-1.1903	5.89492	-5.15045	0.000193811	0.00184177	0.163075	PFC_v_CN
ENSG00000115128	-0.565893	6.3897	-5.13004	0.000200792	0.00188962	0.162094	PFC_v_CN
ENSG00000144847	-0.903316	3.80748	-4.98693	0.000257751	0.00227847	0.160692	PFC_v_CN
ENSG00000112667	-0.678441	5.12799	-5.08179	0.000218364	0.00200702	0.159683	PFC_v_CN
ENSG00000164116	-1.01844	4.28958	-5.03592	0.00023656	0.00213503	0.156342	PFC_v_CN
ENSG00000138675	3.00088	0.592642	4.7223	0.000411947	0.00326154	0.155698	PFC_v_CN
ENSG00000122824	0.935519	3.76242	4.91249	0.000293821	0.00251787	0.154453	PFC_v_CN
ENSG00000172346	-0.713886	5.57553	-5.03518	0.000236865	0.0021353	0.151918	PFC_v_CN
ENSG00000102181	0.764254	7.15762	5.14287	0.000196374	0.00185885	0.151842	PFC_v_CN
ENSG00000041515	1.84557	2.60435	4.71647	0.000416271	0.00328863	0.150699	PFC_v_CN
ENSG00000114120	0.696962	6.05114	5.0939	0.000213807	0.0019751	0.149815	PFC_v_CN
ENSG00000225178	-1.09811	6.62834	-5.1371	0.000198348	0.00186904	0.149383	PFC_v_CN
ENSG00000070729	3.18936	-0.343742	4.64417	0.000473932	0.0036511	0.147225	PFC_v_CN
ENSG00000143603	-1.27545	4.48649	-5.02358	0.000241717	0.00216964	0.14542	PFC_v_CN
ENSG00000124177	0.619062	5.332	5.03682	0.000236185	0.00213503	0.144594	PFC_v_CN
ENSG00000240207	1.30803	2.52601	4.70562	0.000424437	0.00334046	0.144325	PFC_v_CN
ENSG00000108262	-0.635342	7.20519	-5.1447	0.000195752	0.00185538	0.137406	PFC_v_CN
ENSG00000216775	2.29142	1.65196	4.62715	0.000488682	0.00373511	0.136468	PFC_v_CN
ENSG00000184388	1.1646	3.92127	4.88815	0.000306724	0.00260698	0.131537	PFC_v_CN
ENSG00000168502	0.752326	5.49351	4.94242	0.000278724	0.0024227	0.13061	PFC_v_CN
ENSG00000287364	3.45138	-0.090873	4.61868	0.000496195	0.00377471	0.129019	PFC_v_CN
ENSG00000165621	2.82338	-0.230759	4.63933	0.000478082	0.00367336	0.128973	PFC_v_CN
ENSG00000110492	-1.62706	4.79255	-5.02831	0.000239727	0.00215577	0.128533	PFC_v_CN
ENSG00000152061	0.57715	6.49432	5.10486	0.000209768	0.00194892	0.126299	PFC_v_CN
ENSG00000166257	0.632026	6.36751	5.13302	0.000199757	0.0018811	0.122437	PFC_v_CN
ENSG00000153531	1.5631	2.78506	4.76292	0.000383112	0.00307915	0.120536	PFC_v_CN
ENSG00000102054	-0.491625	6.42892	-5.11282	0.000206888	0.00192708	0.118709	PFC_v_CN
ENSG00000118292	-0.892394	3.04127	-4.843	0.000332253	0.00276903	0.117826	PFC_v_CN
ENSG00000180537	1.55283	4.11428	4.81507	0.000349143	0.00288013	0.113224	PFC_v_CN
ENSG00000134324	-0.657058	5.8418	-5.07103	0.000222497	0.00203546	0.111112	PFC_v_CN
ENSG00000177133	-1.13377	3.31607	-4.9877	0.000257403	0.00227816	0.110617	PFC_v_CN
ENSG00000077264	0.63117	5.26139	5.0926	0.000214291	0.00197707	0.109961	PFC_v_CN
ENSG00000182389	-0.539238	7.25646	-5.12138	0.000203835	0.00190839	0.108296	PFC_v_CN
ENSG00000203706	-1.08981	3.01491	-4.8299	0.000340068	0.00282285	0.108212	PFC_v_CN
ENSG00000122545	0.554832	8.86557	5.15198	0.000193299	0.0018381	0.106939	PFC_v_CN
ENSG00000163082	-0.679702	5.12569	-5.01166	0.000246813	0.00220587	0.105634	PFC_v_CN
ENSG00000254377	1.22957	4.34658	4.93182	0.000283973	0.0024566	0.102778	PFC_v_CN
ENSG00000196642	-0.613816	6.93771	-5.11317	0.000206763	0.00192708	0.102597	PFC_v_CN
ENSG00000183735	0.635535	5.00464	4.99256	0.000255219	0.00226571	0.101722	PFC_v_CN
ENSG00000127922	-0.686369	5.8409	-5.08021	0.000218966	0.00201002	0.101249	PFC_v_CN
ENSG00000182648	-1.20646	3.17231	-4.84618	0.000330381	0.00275715	0.0996682	PFC_v_CN
ENSG00000115423	-1.29063	1.29538	-4.70056	0.000428298	0.00336177	0.0991097	PFC_v_CN
ENSG00000196911	0.864386	5.43294	4.98609	0.00025813	0.00227905	0.0961948	PFC_v_CN
ENSG00000003137	1.63625	5.14006	4.89781	0.000301533	0.00257337	0.0952497	PFC_v_CN
ENSG00000140798	4.43671	1.49548	4.59149	0.000521136	0.00393364	0.0788984	PFC_v_CN
ENSG00000226608	-1.07705	3.90799	-4.92649	0.000286652	0.00247337	0.0761012	PFC_v_CN
ENSG00000131187	-1.34531	1.02653	-4.67517	0.000448256	0.00349395	0.0736419	PFC_v_CN
ENSG00000112164	-2.96133	-0.528442	-4.58469	0.000527576	0.0039699	0.0735366	PFC_v_CN
ENSG00000198794	0.80067	8.44078	5.1225	0.000203437	0.00190713	0.0725839	PFC_v_CN
ENSG00000150401	0.854939	4.63258	4.88694	0.000307379	0.00261102	0.0723532	PFC_v_CN
ENSG00000001084	-0.723987	4.87431	-5.01252	0.000246444	0.00220393	0.0707405	PFC_v_CN
ENSG00000172663	-0.639355	4.72246	-4.97621	0.000262646	0.00231192	0.0705255	PFC_v_CN
ENSG00000171621	-0.926293	2.84372	-4.81414	0.00034972	0.00288302	0.0669926	PFC_v_CN
ENSG00000112977	-0.857373	4.5919	-4.99022	0.000256265	0.00227085	0.0641807	PFC_v_CN
ENSG00000156110	-0.577331	4.97689	-5.00677	0.000248938	0.00222078	0.0602049	PFC_v_CN
ENSG00000225889	-1.29469	1.10852	-4.62513	0.000490462	0.00374675	0.056581	PFC_v_CN
ENSG00000215030	-0.945174	4.60612	-4.94744	0.000276268	0.00240566	0.0548638	PFC_v_CN
ENSG00000083845	-0.490868	8.80569	-5.12008	0.000204294	0.00191024	0.0544258	PFC_v_CN
ENSG00000021300	-0.685804	8.85509	-5.1261	0.000202171	0.00190015	0.0541459	PFC_v_CN
ENSG00000141968	-2.19104	-0.229066	-4.57576	0.000536159	0.00402202	0.0508066	PFC_v_CN
ENSG00000135094	-2.02896	3.69538	-4.88601	0.000307888	0.00261382	0.0481131	PFC_v_CN
ENSG00000100994	0.501431	7.62387	5.08665	0.00021652	0.00199227	0.0436845	PFC_v_CN
ENSG00000169758	1.26506	3.4184	4.6659	0.000455784	0.00353748	0.0393786	PFC_v_CN
ENSG00000159267	-0.850703	3.33396	-4.80478	0.000355591	0.00291061	0.0391025	PFC_v_CN
ENSG00000166971	0.502944	6.03938	5.04389	0.000233285	0.00211349	0.0345781	PFC_v_CN
ENSG00000234056	-1.35598	1.42187	-4.63491	0.000481902	0.00369881	0.033824	PFC_v_CN
ENSG00000163995	-0.50807	6.02756	-5.06522	0.000224762	0.0020503	0.0319977	PFC_v_CN
ENSG00000073756	1.63741	1.97493	4.63225	0.000484213	0.00371069	0.0286628	PFC_v_CN
ENSG00000165943	0.820424	6.99542	5.07082	0.000222576	0.00203546	0.0282173	PFC_v_CN
ENSG00000197580	-1.4613	1.27051	-4.61361	0.000500753	0.00380343	0.0242684	PFC_v_CN
ENSG00000187098	-1.00313	2.54845	-4.73757	0.000400851	0.00318755	0.0241304	PFC_v_CN
ENSG00000110675	-0.762579	7.37208	-5.08029	0.000218935	0.00201002	0.0193524	PFC_v_CN
ENSG00000185963	0.684439	4.73611	4.89084	0.000305268	0.00259915	0.0149733	PFC_v_CN
ENSG00000188921	-1.0562	2.82751	-4.76923	0.000378829	0.00305581	0.0132818	PFC_v_CN
ENSG00000227097	-0.668528	8.41502	-5.09274	0.000214239	0.00197707	0.0132491	PFC_v_CN
ENSG00000005486	-0.42357	8.40487	-5.09926	0.000211821	0.00196298	0.0118471	PFC_v_CN
ENSG00000135363	-0.866649	5.44212	-5.0086	0.000248141	0.00221557	0.011807	PFC_v_CN
ENSG00000081923	2.11616	0.590985	4.54656	0.000565248	0.0041906	0.0106373	PFC_v_CN
ENSG00000175426	1.76724	4.86327	5.00303	0.000250574	0.002234	0.00495791	PFC_v_CN
ENSG00000099901	0.570163	6.46071	5.03561	0.000236688	0.00213503	0.00375891	PFC_v_CN
ENSG00000276045	-1.22381	2.79445	-4.74144	0.000398091	0.00317254	-0.000175899	PFC_v_CN
ENSG00000092140	-0.652952	4.77019	-4.92702	0.000286387	0.00247308	-0.000248837	PFC_v_CN
ENSG00000164142	1.59795	2.03763	4.56046	0.000551197	0.00411154	-0.000980692	PFC_v_CN
ENSG00000160959	1.05368	3.68236	4.82441	0.000343395	0.00284076	-0.00141513	PFC_v_CN
ENSG00000008441	0.601872	7.81867	5.06383	0.000225305	0.00205084	-0.00173424	PFC_v_CN
ENSG00000102678	0.949529	4.32304	4.81986	0.00034618	0.00285893	-0.00363181	PFC_v_CN
ENSG00000171385	0.679409	6.77084	5.03335	0.000237624	0.0021395	-0.00407977	PFC_v_CN
ENSG00000142549	1.38171	4.29468	4.76858	0.000379268	0.00305765	-0.00662776	PFC_v_CN
ENSG00000269935	-1.28606	2.92697	-4.72387	0.000410793	0.00325595	-0.0090394	PFC_v_CN
ENSG00000148180	-0.626335	6.97731	-5.05806	0.000227588	0.00206702	-0.00978869	PFC_v_CN
ENSG00000047230	-1.04434	3.54984	-4.78135	0.000370733	0.00300213	-0.0112926	PFC_v_CN
ENSG00000277363	0.688436	5.33457	4.93716	0.000281316	0.00243941	-0.0116415	PFC_v_CN
ENSG00000011405	-0.785923	5.81264	-4.99736	0.000253078	0.00224944	-0.0120961	PFC_v_CN
ENSG00000133104	-0.569809	6.50496	-5.03579	0.000236612	0.00213503	-0.0142793	PFC_v_CN
ENSG00000100360	-0.790441	3.37863	-4.78254	0.000369946	0.00300077	-0.0179473	PFC_v_CN
ENSG00000105143	-0.934903	5.68577	-4.9246	0.000287612	0.00247793	-0.0195356	PFC_v_CN
ENSG00000134779	0.543092	6.58077	5.03606	0.000236502	0.00213503	-0.019708	PFC_v_CN
ENSG00000067082	1.0197	4.77303	4.86843	0.00031761	0.00267918	-0.0218535	PFC_v_CN
ENSG00000172201	-1.5518	6.71202	-5.0388	0.000235371	0.00213106	-0.0221036	PFC_v_CN
ENSG00000231533	2.1858	0.935175	4.55291	0.000558784	0.00415123	-0.0242498	PFC_v_CN
ENSG00000184385	2.50638	-0.35249	4.54311	0.000568793	0.00420831	-0.0252671	PFC_v_CN
ENSG00000078668	0.552398	7.61041	5.04801	0.000231613	0.00209965	-0.0323153	PFC_v_CN
ENSG00000205084	-0.956845	4.06182	-4.85553	0.000324952	0.00272478	-0.0376139	PFC_v_CN
ENSG00000011347	0.774555	6.70483	5.02718	0.000240203	0.00215871	-0.0389641	PFC_v_CN
ENSG00000170485	-0.913262	3.85861	-4.87949	0.000311456	0.00263489	-0.0396593	PFC_v_CN
ENSG00000166925	-0.863625	8.20889	-5.06547	0.000224662	0.0020503	-0.0427323	PFC_v_CN
ENSG00000139890	-1.37862	2.32857	-4.64694	0.000471582	0.00364207	-0.0443012	PFC_v_CN
ENSG00000146453	-1.23051	1.30641	-4.6699	0.000452516	0.00351586	-0.0454025	PFC_v_CN
ENSG00000131848	-1.40078	1.26643	-4.56466	0.000547024	0.00408879	-0.0499771	PFC_v_CN
ENSG00000138311	0.998666	6.39119	5.01686	0.00024458	0.00219129	-0.0569133	PFC_v_CN
ENSG00000183807	1.54979	1.62045	4.56652	0.000545186	0.00407923	-0.0570623	PFC_v_CN
ENSG00000100320	0.683725	6.4528	4.99065	0.000256072	0.00227052	-0.057308	PFC_v_CN
ENSG00000116133	0.800432	6.63977	5.01438	0.000245644	0.00219948	-0.0587157	PFC_v_CN
ENSG00000253948	-0.893229	3.76602	-4.80983	0.000352408	0.0028907	-0.0598547	PFC_v_CN
ENSG00000009844	0.523398	6.21422	4.98915	0.000256749	0.00227375	-0.0628946	PFC_v_CN
ENSG00000115271	0.61862	5.81992	4.97005	0.000265504	0.00232935	-0.0675983	PFC_v_CN
ENSG00000171150	0.53022	5.86162	4.93297	0.0002834	0.00245456	-0.0741849	PFC_v_CN
ENSG00000278456	2.61686	0.134556	4.50178	0.000613072	0.0044567	-0.0768409	PFC_v_CN
ENSG00000135250	0.559302	7.22006	5.01765	0.000244241	0.0021896	-0.0802854	PFC_v_CN
ENSG00000135074	1.59093	2.27204	4.526	0.000586698	0.00431014	-0.0891395	PFC_v_CN
ENSG00000188636	0.58642	5.81066	4.9529	0.000273628	0.00238838	-0.0905045	PFC_v_CN
ENSG00000277938	-2.0715	1.61601	-4.52362	0.00058924	0.00432664	-0.0921131	PFC_v_CN
ENSG00000160326	0.832842	4.37883	4.8339	0.000337661	0.00280607	-0.0924271	PFC_v_CN
ENSG00000082014	-1.22094	5.15297	-4.92746	0.000286162	0.0024726	-0.0965398	PFC_v_CN
ENSG00000256654	-1.79715	0.641872	-4.4851	0.000631937	0.0045462	-0.0984082	PFC_v_CN
ENSG00000236279	1.8823	5.12438	4.83928	0.000334454	0.00278418	-0.103403	PFC_v_CN
ENSG00000140564	0.5664	5.3542	4.88919	0.000306162	0.00260372	-0.104539	PFC_v_CN
ENSG00000100884	-0.639551	6.50845	-4.98621	0.000258074	0.00227905	-0.111753	PFC_v_CN
ENSG00000221923	-1.0547	2.08893	-4.59711	0.000515876	0.00390201	-0.112253	PFC_v_CN
ENSG00000203737	-2.49451	0.194219	-4.49692	0.000618501	0.00448549	-0.113145	PFC_v_CN
ENSG00000205133	-0.458888	6.1292	-4.96256	0.000269019	0.00235521	-0.113271	PFC_v_CN
ENSG00000097033	-0.573535	5.61807	-4.941	0.000279422	0.00242732	-0.113732	PFC_v_CN
ENSG00000143149	-1.23954	3.49222	-4.74806	0.000393415	0.0031387	-0.116626	PFC_v_CN
ENSG00000283178	1.72641	0.127508	4.498	0.000617296	0.00448154	-0.118163	PFC_v_CN
ENSG00000144560	1.59041	0.900997	4.47397	0.000644858	0.00461388	-0.121547	PFC_v_CN
ENSG00000240086	-1.79247	1.07449	-4.5144	0.000599181	0.00437757	-0.124073	PFC_v_CN
ENSG00000112406	0.719675	5.06592	4.88088	0.000310695	0.00263226	-0.126886	PFC_v_CN
ENSG00000070081	-0.693918	4.69586	-4.86355	0.000320369	0.00270089	-0.128359	PFC_v_CN
ENSG00000112796	0.789	5.26792	4.88945	0.000306018	0.00260372	-0.130064	PFC_v_CN
ENSG00000088387	0.584723	6.00593	4.93212	0.000283824	0.0024566	-0.134769	PFC_v_CN
ENSG00000171608	1.84221	2.79118	4.56469	0.000546999	0.00408879	-0.138689	PFC_v_CN
ENSG00000107130	0.465144	8.28089	5.00846	0.000248202	0.00221557	-0.138852	PFC_v_CN
ENSG00000182463	1.46592	1.84455	4.59813	0.000514932	0.0038969	-0.144489	PFC_v_CN
ENSG00000122026	-0.73606	6.93348	-4.96987	0.000265586	0.00232935	-0.149202	PFC_v_CN
ENSG00000272419	1.44934	1.64184	4.51712	0.000596226	0.00436912	-0.150518	PFC_v_CN
ENSG00000261829	1.24246	2.34699	4.56258	0.000549092	0.00410004	-0.159033	PFC_v_CN
ENSG00000156076	-1.91022	5.16818	-4.9343	0.000282736	0.00245027	-0.159709	PFC_v_CN
ENSG00000035862	0.552682	6.51063	4.96284	0.000268887	0.00235521	-0.160886	PFC_v_CN
ENSG00000100422	1.06873	6.1942	4.89952	0.000300623	0.0025671	-0.168366	PFC_v_CN
ENSG00000166130	-1.00912	2.03768	-4.59911	0.000514018	0.00389201	-0.169845	PFC_v_CN
ENSG00000165757	-0.83616	4.66787	-4.90392	0.000298297	0.00255023	-0.170773	PFC_v_CN
ENSG00000005810	0.697229	6.54196	4.94626	0.000276846	0.00240925	-0.177594	PFC_v_CN
ENSG00000198585	0.612492	5.48392	4.88071	0.000310783	0.00263226	-0.180689	PFC_v_CN
ENSG00000197147	0.617642	5.08005	4.9189	0.000290514	0.00249658	-0.181408	PFC_v_CN
ENSG00000082196	-1.43703	2.76398	-4.57975	0.000532308	0.00399725	-0.182337	PFC_v_CN
ENSG00000150594	2.40914	2.89144	4.49496	0.000620716	0.00449554	-0.191402	PFC_v_CN
ENSG00000153885	0.837564	4.47493	4.75217	0.000390532	0.00312251	-0.195711	PFC_v_CN
ENSG00000112559	-1.63161	0.850922	-4.48693	0.000629839	0.00453783	-0.201204	PFC_v_CN
ENSG00000141098	0.853279	5.25631	4.80471	0.000355635	0.00291061	-0.201381	PFC_v_CN
ENSG00000262668	-2.30464	0.755909	-4.41903	0.000712789	0.0050134	-0.20402	PFC_v_CN
ENSG00000086061	0.792436	7.85863	4.96158	0.000269486	0.00235788	-0.205385	PFC_v_CN
ENSG00000177337	-1.18796	1.956	-4.56719	0.000544535	0.00407831	-0.205892	PFC_v_CN
ENSG00000111652	0.838157	6.99031	4.93825	0.000280777	0.00243618	-0.207484	PFC_v_CN
ENSG00000129472	-0.543152	5.21574	-4.85987	0.000322464	0.00271227	-0.207895	PFC_v_CN
ENSG00000224812	1.37208	1.26324	4.44446	0.000680472	0.00482625	-0.208135	PFC_v_CN
ENSG00000114251	1.39387	2.34416	4.4845	0.000632623	0.00454889	-0.214144	PFC_v_CN
ENSG00000115415	0.656658	6.03404	4.89418	0.000303473	0.0025876	-0.215941	PFC_v_CN
ENSG00000271849	1.42554	0.580835	4.44212	0.000683386	0.00483984	-0.216345	PFC_v_CN
ENSG00000226519	1.9901	-0.198759	4.41229	0.000721628	0.00506635	-0.216358	PFC_v_CN
ENSG00000117791	0.898871	3.8586	4.73927	0.00039964	0.0031814	-0.217042	PFC_v_CN
ENSG00000164164	-0.710835	5.31018	-4.8534	0.00032618	0.00273248	-0.2232	PFC_v_CN
ENSG00000166710	-0.694333	9.3185	-4.97171	0.000264728	0.00232463	-0.227411	PFC_v_CN
ENSG00000235098	0.637531	5.14888	4.81295	0.00035046	0.00288446	-0.228196	PFC_v_CN
ENSG00000162437	-1.07053	3.34004	-4.62778	0.000488126	0.00373347	-0.23215	PFC_v_CN
ENSG00000136895	0.806095	5.21629	4.78962	0.000365314	0.00297479	-0.234143	PFC_v_CN
ENSG00000136143	0.767945	7.12076	4.92456	0.000287629	0.00247793	-0.236025	PFC_v_CN
ENSG00000083720	0.599852	6.82699	4.91864	0.000290651	0.00249658	-0.238215	PFC_v_CN
ENSG00000164038	1.20138	4.90357	4.77039	0.000378048	0.00305119	-0.238637	PFC_v_CN
ENSG00000114503	-0.535501	5.94156	-4.88507	0.000308399	0.00261663	-0.240207	PFC_v_CN
ENSG00000230979	-1.38269	2.52808	-4.55432	0.000557356	0.00414687	-0.241225	PFC_v_CN
ENSG00000176204	0.86835	3.88841	4.77831	0.000372742	0.00301505	-0.242885	PFC_v_CN
ENSG00000162065	0.926273	4.84359	4.77185	0.000377065	0.00304494	-0.24343	PFC_v_CN
ENSG00000235979	-2.39111	0.811248	-4.3938	0.000746431	0.00518057	-0.243647	PFC_v_CN
ENSG00000006283	3.4588	1.61453	4.39595	0.000743494	0.00516756	-0.245973	PFC_v_CN
ENSG00000228956	1.7255	0.971554	4.45374	0.000669065	0.00476157	-0.249453	PFC_v_CN
ENSG00000166326	0.477088	7.13324	4.91707	0.000291454	0.002502	-0.255362	PFC_v_CN
ENSG00000187773	-1.05739	3.70976	-4.73719	0.000401123	0.00318798	-0.257671	PFC_v_CN
ENSG00000081985	3.01449	0.0718188	4.38352	0.000760602	0.00526637	-0.261277	PFC_v_CN
ENSG00000266338	-0.924817	3.84478	-4.63292	0.000483626	0.00370895	-0.262733	PFC_v_CN
ENSG00000147642	0.575997	7.32351	4.91033	0.000294943	0.002526	-0.267186	PFC_v_CN
ENSG00000196376	0.737681	5.48625	4.87287	0.000315125	0.00266284	-0.270087	PFC_v_CN
ENSG00000167703	0.997389	4.23804	4.68866	0.000437536	0.00341954	-0.272441	PFC_v_CN
ENSG00000114125	-1.43009	5.02736	-4.8265	0.000342127	0.00283188	-0.274282	PFC_v_CN
ENSG00000196588	1.05979	4.33246	4.70446	0.000425317	0.00334377	-0.278342	PFC_v_CN
ENSG00000172572	-1.43849	2.40601	-4.45379	0.000669003	0.00476157	-0.282058	PFC_v_CN
ENSG00000226816	-2.95211	-0.152075	-4.36964	0.000780187	0.00536374	-0.284931	PFC_v_CN
ENSG00000154001	0.597608	5.59676	4.82663	0.000342044	0.00283188	-0.288834	PFC_v_CN
ENSG00000102531	-0.605996	5.94006	-4.85899	0.000322966	0.00271493	-0.291466	PFC_v_CN
ENSG00000162772	-1.08748	3.24315	-4.62028	0.000494766	0.00376777	-0.29274	PFC_v_CN
ENSG00000237737	-1.19745	1.92419	-4.55856	0.000553101	0.00412152	-0.293921	PFC_v_CN
ENSG00000146555	1.56871	1.25764	4.39496	0.00074485	0.00517426	-0.296155	PFC_v_CN
ENSG00000149260	1.29604	4.07288	4.65517	0.000464651	0.00359672	-0.297565	PFC_v_CN
ENSG00000165209	0.723926	5.24163	4.80676	0.00035434	0.00290491	-0.299518	PFC_v_CN
ENSG00000032742	-0.736656	3.62205	-4.67037	0.000452133	0.00351477	-0.302454	PFC_v_CN
ENSG00000172465	0.664454	6.03997	4.83657	0.000336064	0.00279556	-0.306329	PFC_v_CN
ENSG00000172840	0.763471	3.99398	4.6328	0.000483732	0.00370895	-0.309112	PFC_v_CN
ENSG00000006715	0.505156	6.27372	4.87156	0.000315859	0.00266595	-0.309197	PFC_v_CN
ENSG00000138669	1.89855	1.25012	4.37636	0.000770641	0.00531819	-0.309501	PFC_v_CN
ENSG00000116750	0.563028	6.19697	4.85083	0.000327672	0.00274026	-0.311883	PFC_v_CN
ENSG00000147408	0.836505	4.71676	4.79458	0.000362101	0.00295192	-0.314149	PFC_v_CN
ENSG00000111731	0.556899	5.59549	4.80024	0.000358473	0.0029289	-0.3144	PFC_v_CN
ENSG00000106538	-1.07456	4.12966	-4.73255	0.000404468	0.00321106	-0.318499	PFC_v_CN
ENSG00000146232	1.2035	3.22771	4.53308	0.000579215	0.00426578	-0.322207	PFC_v_CN
ENSG00000267909	1.71995	2.65098	4.41873	0.000713181	0.0050134	-0.32357	PFC_v_CN
ENSG00000120328	1.68802	1.1788	4.35129	0.000806874	0.0054993	-0.324091	PFC_v_CN
ENSG00000143924	-0.751887	3.59456	-4.63722	0.000479904	0.00368542	-0.325733	PFC_v_CN
ENSG00000011422	-1.38521	1.81745	-4.44791	0.000676204	0.00480299	-0.326451	PFC_v_CN
ENSG00000116191	-0.808803	3.90496	-4.64226	0.000475569	0.00365792	-0.327617	PFC_v_CN
ENSG00000286162	-1.29386	1.98109	-4.44229	0.000683165	0.00483984	-0.329919	PFC_v_CN
ENSG00000144451	-0.524825	5.07885	-4.78807	0.000366318	0.00297845	-0.334428	PFC_v_CN
ENSG00000215397	2.21857	1.6273	4.34196	0.000820796	0.00554351	-0.336853	PFC_v_CN
ENSG00000072274	1.15516	5.06627	4.72348	0.000411083	0.00325648	-0.339314	PFC_v_CN
ENSG00000102871	1.04929	2.74984	4.51584	0.000597612	0.00437436	-0.342901	PFC_v_CN
ENSG00000116014	-1.33354	1.01931	-4.43317	0.000694629	0.00491231	-0.344895	PFC_v_CN
ENSG00000117640	-0.874338	4.63279	-4.75187	0.000390742	0.00312251	-0.347629	PFC_v_CN
ENSG00000134108	0.479696	7.68689	4.88001	0.000311174	0.00263404	-0.348278	PFC_v_CN
ENSG00000255112	-0.746796	5.01518	-4.78909	0.000365653	0.00297589	-0.350044	PFC_v_CN
ENSG00000236824	-1.6291	6.45461	-4.85665	0.000324308	0.00272463	-0.351103	PFC_v_CN
ENSG00000118804	2.05164	-0.178502	4.32892	0.000840683	0.00564642	-0.351234	PFC_v_CN
ENSG00000108588	-0.685185	6.66335	-4.85577	0.000324814	0.00272478	-0.352066	PFC_v_CN
ENSG00000101577	-0.609339	6.12068	-4.83633	0.000336204	0.00279556	-0.352478	PFC_v_CN
ENSG00000112146	0.943418	6.87674	4.85095	0.000327601	0.00274026	-0.355826	PFC_v_CN
ENSG00000161800	-0.708217	3.60914	-4.64367	0.000474365	0.00365251	-0.359828	PFC_v_CN
ENSG00000165966	1.21468	2.35548	4.47948	0.000638434	0.00458163	-0.360703	PFC_v_CN
ENSG00000183971	2.50478	0.136599	4.33012	0.000838838	0.00563827	-0.360996	PFC_v_CN
ENSG00000058085	-1.93399	1.24452	-4.32229	0.00085098	0.00569719	-0.364204	PFC_v_CN
ENSG00000141655	1.30722	1.35676	4.38746	0.000755133	0.00523099	-0.371311	PFC_v_CN
ENSG00000101463	0.688752	6.04589	4.79717	0.000360436	0.00294061	-0.372321	PFC_v_CN
ENSG00000132694	0.583526	5.59331	4.78203	0.000370283	0.00300154	-0.372483	PFC_v_CN
ENSG00000175344	2.28573	1.38806	4.36558	0.000786011	0.00538599	-0.37882	PFC_v_CN
ENSG00000188848	2.54421	0.122999	4.31568	0.000861385	0.00574571	-0.380523	PFC_v_CN
ENSG00000175567	-1.73573	2.56369	-4.53794	0.000574146	0.00423319	-0.381301	PFC_v_CN
ENSG00000107984	3.08739	0.156169	4.33371	0.000833313	0.00561244	-0.389195	PFC_v_CN
ENSG00000170906	-0.6567	4.67039	-4.74063	0.000398667	0.00317538	-0.389314	PFC_v_CN
ENSG00000100034	0.670387	4.75971	4.69294	0.00043419	0.00339886	-0.389444	PFC_v_CN
ENSG00000170634	-0.47829	7.27481	-4.8523	0.000326816	0.00273624	-0.390381	PFC_v_CN
ENSG00000091536	2.59854	0.843832	4.30504	0.000878404	0.00583105	-0.391112	PFC_v_CN
ENSG00000196372	0.686764	5.15639	4.71135	0.000420103	0.00331531	-0.392429	PFC_v_CN
ENSG00000165898	-0.762549	3.65012	-4.62467	0.000490869	0.00374789	-0.393923	PFC_v_CN
ENSG00000162601	0.678417	4.78766	4.6965	0.000431433	0.0033791	-0.394527	PFC_v_CN
ENSG00000135318	-0.81217	3.86367	-4.68923	0.00043709	0.00341789	-0.394607	PFC_v_CN
ENSG00000086717	2.68122	0.594304	4.33794	0.000826876	0.00557682	-0.395746	PFC_v_CN
ENSG00000149927	2.62011	1.46831	4.30448	0.000879303	0.00583319	-0.397174	PFC_v_CN
ENSG00000067064	0.663746	6.63704	4.82689	0.00034189	0.00283188	-0.397944	PFC_v_CN
ENSG00000231500	-0.528115	7.2161	-4.8404	0.000333789	0.00278024	-0.4007	PFC_v_CN
ENSG00000157613	1.5946	2.06131	4.38794	0.000754477	0.00522893	-0.403012	PFC_v_CN
ENSG00000197380	0.725101	6.01195	4.81	0.000352303	0.0028907	-0.411422	PFC_v_CN
ENSG00000166159	-1.05004	4.27587	-4.77328	0.000376102	0.00303885	-0.412511	PFC_v_CN
ENSG00000166166	-0.722062	4.72072	-4.71099	0.000420371	0.00331563	-0.413837	PFC_v_CN
ENSG00000134115	1.61181	2.86539	4.3704	0.0007791	0.0053588	-0.415068	PFC_v_CN
ENSG00000163449	1.2838	2.81062	4.4469	0.000677453	0.00480952	-0.416568	PFC_v_CN
ENSG00000129682	-0.520483	5.60448	-4.82719	0.000341704	0.00283188	-0.416698	PFC_v_CN
ENSG00000123338	-2.14949	0.28885	-4.30127	0.000884516	0.00585711	-0.419689	PFC_v_CN
ENSG00000102595	1.05249	2.708	4.49413	0.000621652	0.00449887	-0.421071	PFC_v_CN
ENSG00000103404	1.18986	2.28563	4.42485	0.000705255	0.00497538	-0.423028	PFC_v_CN
ENSG00000134504	-0.635528	6.40201	-4.8206	0.000345729	0.00285683	-0.428476	PFC_v_CN
ENSG00000170921	-0.563229	5.81789	-4.80599	0.000354825	0.00290725	-0.428919	PFC_v_CN
ENSG00000058404	-0.667123	8.56643	-4.84834	0.000329123	0.00274924	-0.435391	PFC_v_CN
ENSG00000114491	-0.992299	2.92263	-4.50514	0.000609343	0.00443181	-0.440962	PFC_v_CN
ENSG00000145335	0.731649	7.02988	4.81636	0.000348344	0.00287517	-0.441772	PFC_v_CN
ENSG00000026559	1.34252	2.30625	4.40707	0.000728541	0.00509459	-0.443661	PFC_v_CN
ENSG00000005981	-1.79469	0.0294516	-4.31365	0.000864605	0.00575666	-0.443929	PFC_v_CN
ENSG00000270112	1.4831	1.99401	4.3206	0.000853621	0.00570674	-0.444022	PFC_v_CN
ENSG00000177105	-0.569633	5.07871	-4.74914	0.000392652	0.00313433	-0.449478	PFC_v_CN
ENSG00000155189	-0.49493	5.98257	-4.78046	0.000371319	0.0030052	-0.451317	PFC_v_CN
ENSG00000210049	-2.16564	5.30186	-4.70489	0.000424995	0.00334305	-0.453297	PFC_v_CN
ENSG00000126351	-0.578269	6.60934	-4.79732	0.000360339	0.00294061	-0.454448	PFC_v_CN
ENSG00000111737	0.767709	5.14181	4.69244	0.000434583	0.00340011	-0.459574	PFC_v_CN
ENSG00000187609	1.14442	2.59167	4.40175	0.000735651	0.00512421	-0.459909	PFC_v_CN
ENSG00000053438	-1.54939	6.6098	-4.81106	0.000351641	0.00288766	-0.460632	PFC_v_CN
ENSG00000278540	0.660988	4.66679	4.6599	0.000460719	0.00357008	-0.460948	PFC_v_CN
ENSG00000106648	1.39676	0.78719	4.35805	0.000796928	0.00544287	-0.4636	PFC_v_CN
ENSG00000069424	0.485216	7.84544	4.8286	0.000340848	0.00282772	-0.463863	PFC_v_CN
ENSG00000256576	2.98652	0.0768011	4.29782	0.000890135	0.00588362	-0.468143	PFC_v_CN
ENSG00000149091	0.615698	7.85328	4.81192	0.0003511	0.00288547	-0.48396	PFC_v_CN
ENSG00000245958	-1.06991	3.11658	-4.46591	0.00065439	0.00467311	-0.48936	PFC_v_CN
ENSG00000184731	1.78464	1.75301	4.34005	0.000823679	0.00555783	-0.489695	PFC_v_CN
ENSG00000250091	-1.49111	1.94463	-4.34297	0.000819271	0.00554218	-0.491676	PFC_v_CN
ENSG00000161681	2.83357	3.19918	4.34826	0.000811365	0.00551819	-0.492873	PFC_v_CN
ENSG00000145332	0.716464	4.13939	4.57409	0.000537777	0.00403208	-0.500817	PFC_v_CN
ENSG00000184672	0.469985	6.7042	4.76078	0.000384578	0.0030868	-0.50811	PFC_v_CN
ENSG00000060762	-0.470342	7.3341	-4.78788	0.000366447	0.00297845	-0.510071	PFC_v_CN
ENSG00000142676	-0.472656	9.05387	-4.8118	0.000351177	0.00288547	-0.511325	PFC_v_CN
ENSG00000151952	0.893858	2.96683	4.58754	0.000524872	0.00395326	-0.512601	PFC_v_CN
ENSG00000148400	-0.797653	3.82606	-4.59296	0.000519752	0.00392725	-0.513521	PFC_v_CN
ENSG00000169744	0.831419	4.97509	4.74263	0.000397243	0.00316751	-0.519466	PFC_v_CN
ENSG00000149503	1.59172	2.39782	4.30276	0.000882085	0.00584366	-0.523399	PFC_v_CN
ENSG00000137218	0.706571	4.00063	4.52948	0.000583013	0.0042874	-0.52415	PFC_v_CN
ENSG00000162782	-2.24592	-0.00256891	-4.24523	0.000980721	0.00636096	-0.528715	PFC_v_CN
ENSG00000155111	-0.747289	5.74818	-4.71753	0.000415482	0.00328596	-0.528718	PFC_v_CN
ENSG00000003393	0.734846	5.67418	4.64448	0.000473669	0.0036511	-0.535254	PFC_v_CN
ENSG00000178460	-1.44568	1.78211	-4.30493	0.000878581	0.00583105	-0.539638	PFC_v_CN
ENSG00000259038	-1.04112	2.90159	-4.4804	0.000637359	0.00457617	-0.54272	PFC_v_CN
ENSG00000138386	0.760248	4.83982	4.5873	0.000525093	0.00395326	-0.545432	PFC_v_CN
ENSG00000135070	0.516691	7.05623	4.75401	0.000389253	0.00311848	-0.547854	PFC_v_CN
ENSG00000158373	-1.00524	2.39586	-4.3753	0.000772133	0.00531937	-0.548333	PFC_v_CN
ENSG00000175662	0.526933	6.98218	4.75249	0.000390309	0.00312247	-0.55084	PFC_v_CN
ENSG00000064787	-0.942029	6.68465	-4.76179	0.000383885	0.00308294	-0.55222	PFC_v_CN
ENSG00000198121	-0.933845	5.69352	-4.73275	0.000404321	0.00321106	-0.559579	PFC_v_CN
ENSG00000168386	1.64555	1.70365	4.29243	0.000899015	0.00592886	-0.563009	PFC_v_CN
ENSG00000115993	-0.57599	5.77889	-4.7097	0.000421345	0.00331971	-0.56387	PFC_v_CN
ENSG00000108389	0.602939	5.58639	4.66358	0.00045768	0.00355031	-0.567405	PFC_v_CN
ENSG00000148655	-1.06	3.77789	-4.5165	0.000596906	0.00437191	-0.572606	PFC_v_CN
ENSG00000115947	0.66372	5.61026	4.67163	0.000451116	0.00351248	-0.573515	PFC_v_CN
ENSG00000261616	2.14791	0.144638	4.19339	0.00107935	0.00682463	-0.57733	PFC_v_CN
ENSG00000139190	2.63628	-0.194874	4.19732	0.00107152	0.00680469	-0.579069	PFC_v_CN
ENSG00000115295	-0.507121	6.11335	-4.71056	0.0004207	0.00331642	-0.581072	PFC_v_CN
ENSG00000149806	-1.07429	6.19174	-4.71209	0.000419547	0.00331271	-0.582762	PFC_v_CN
ENSG00000164199	-0.938006	3.87819	-4.56195	0.000549716	0.00410259	-0.584208	PFC_v_CN
ENSG00000237949	-1.06346	6.77257	-4.7385	0.000400189	0.00318402	-0.584769	PFC_v_CN
ENSG00000174791	-1.44088	2.05085	-4.3195	0.000855348	0.0057133	-0.585942	PFC_v_CN
ENSG00000180881	1.24851	3.46733	4.41122	0.000723029	0.0050716	-0.58614	PFC_v_CN
ENSG00000178233	2.62219	2.99254	4.26354	0.000948157	0.00617744	-0.59545	PFC_v_CN
ENSG00000155393	-0.814396	3.54045	-4.45152	0.000671771	0.00477706	-0.596653	PFC_v_CN
ENSG00000198589	-0.763777	4.24278	-4.54229	0.000569628	0.00421236	-0.598022	PFC_v_CN
ENSG00000133678	-0.894461	2.64751	-4.4094	0.000725446	0.00507876	-0.599096	PFC_v_CN
ENSG00000102144	0.799876	8.50678	4.75513	0.000388478	0.00311638	-0.599519	PFC_v_CN
ENSG00000117143	0.74625	4.93967	4.5811	0.000531013	0.00399164	-0.60066	PFC_v_CN
ENSG00000114541	-0.878141	3.68759	-4.55687	0.000554788	0.00412987	-0.603537	PFC_v_CN
ENSG00000132589	0.704688	6.38573	4.70161	0.0004275	0.00335732	-0.60544	PFC_v_CN
ENSG00000197798	-0.543466	4.33022	-4.58202	0.000530125	0.00398702	-0.606672	PFC_v_CN
ENSG00000144713	-0.527011	9.94503	-4.76668	0.000380551	0.0030663	-0.607033	PFC_v_CN
ENSG00000179630	-0.890152	2.95438	-4.48516	0.000631871	0.0045462	-0.607464	PFC_v_CN
ENSG00000198964	-0.622607	5.0005	-4.62768	0.000488211	0.00373347	-0.607759	PFC_v_CN
ENSG00000103723	0.896033	6.296	4.68675	0.000439038	0.00342944	-0.60979	PFC_v_CN
ENSG00000233928	1.79078	0.0759918	4.20099	0.00106429	0.00676691	-0.609903	PFC_v_CN
ENSG00000104756	1.06771	4.10382	4.4634	0.000657395	0.00469227	-0.613537	PFC_v_CN
ENSG00000115084	-0.698713	4.85741	-4.60299	0.000510437	0.00387092	-0.616791	PFC_v_CN
ENSG00000134590	0.39873	8.86034	4.75476	0.000388737	0.00311674	-0.616966	PFC_v_CN
ENSG00000075391	0.599385	4.55458	4.60218	0.000511176	0.00387451	-0.617655	PFC_v_CN
[truncated: 17,221 more rows]

## Sheet: Supp_Table_3_DEI
transcript_id	logFC	AveExpr	t	P.Value	adj.P.Val	B	comparison
ENST00000382159	-3.65461	7.15033	-27.9683	3.02e-12	9e-08	18.431	PFC_v_CN
ENST00000393752	-3.13196	4.23324	-21.5221	6.5e-11	4.84e-07	15.4003	PFC_v_CN
ENST00000262138	-2.98781	4.5302	-21.7465	5.76e-11	4.84e-07	15.3685	PFC_v_CN
ENST00000249344	-4.37363	4.25171	-22.3175	4.26e-11	4.84e-07	15.3643	PFC_v_CN
ENST00000216127	-3.57203	6.5916	-20.5699	1.1e-10	4.97e-07	15.0881	PFC_v_CN
ENST00000302326	-3.32867	4.1614	-20.858	9.37e-11	4.97e-07	14.8928	PFC_v_CN
ENST00000650287	-4.29137	5.95809	-20.4644	1.17e-10	4.97e-07	14.8651	PFC_v_CN
ENST00000428373	-4.28068	4.92561	-20.1088	1.43e-10	5.34e-07	14.7185	PFC_v_CN
ENST00000375980	2.699	5.38033	19.8367	1.68e-10	5.56e-07	14.4673	PFC_v_CN
ENST00000259455	2.87343	6.57902	19.4254	2.14e-10	6.28e-07	14.3553	PFC_v_CN
ENST00000396482	-4.66034	4.94778	-19.2908	2.32e-10	6.28e-07	14.2541	PFC_v_CN
ENST00000254079	-3.22234	8.66258	-18.4807	3.81e-10	8.78e-07	13.8742	PFC_v_CN
ENST00000502798	-3.4534	4.61815	-18.4724	3.83e-10	8.78e-07	13.6795	PFC_v_CN
ENST00000261491	-2.50044	5.32405	-18.274	4.34e-10	9.24e-07	13.6431	PFC_v_CN
ENST00000462833	-2.63637	5.52325	-18.0974	4.86e-10	9.64e-07	13.6139	PFC_v_CN
ENST00000457153	1.90392	8.43697	17.9422	5.36e-10	9.65e-07	13.5384	PFC_v_CN
ENST00000261205	1.9094	8.47126	17.7242	6.17e-10	1.02e-06	13.3976	PFC_v_CN
ENST00000389554	4.32823	4.03617	17.6025	6.69e-10	1.05e-06	12.9609	PFC_v_CN
ENST00000020926	2.73059	6.56447	16.9961	1e-09	1.49e-06	12.8944	PFC_v_CN
ENST00000261402	2.29044	6.33293	16.6959	1.23e-09	1.74e-06	12.6995	PFC_v_CN
ENST00000324768	2.86417	4.84911	16.6188	1.29e-09	1.75e-06	12.6423	PFC_v_CN
ENST00000491143	-3.71593	2.85877	-17.9014	5.51e-10	9.65e-07	12.6233	PFC_v_CN
ENST00000373467	-3.0552	8.79502	-16.5614	1.35e-09	1.75e-06	12.5889	PFC_v_CN
ENST00000378075	-3.40729	3.62445	-16.3488	1.56e-09	1.94e-06	12.3965	PFC_v_CN
ENST00000549992	1.73589	6.2224	16.1961	1.74e-09	2.01e-06	12.3664	PFC_v_CN
ENST00000328619	-3.93457	8.02459	-16.1833	1.76e-09	2.01e-06	12.3481	PFC_v_CN
ENST00000295156	3.24084	8.19836	15.8938	2.16e-09	2.26e-06	12.1527	PFC_v_CN
ENST00000262244	-2.5954	4.70916	-15.8702	2.2e-09	2.26e-06	12.099	PFC_v_CN
ENST00000588802	-4.79064	4.05066	-15.9435	2.08e-09	2.26e-06	12.0676	PFC_v_CN
ENST00000319273	-4.45163	5.78542	-15.21	3.56e-09	3.43e-06	11.6548	PFC_v_CN
ENST00000518156	-3.59799	2.18649	-15.6371	2.6e-09	2.58e-06	11.5505	PFC_v_CN
ENST00000340208	2.99759	5.19105	15.0662	3.97e-09	3.7e-06	11.5349	PFC_v_CN
ENST00000302536	-2.40644	7.16103	-14.8721	4.6e-09	4.06e-06	11.3957	PFC_v_CN
ENST00000277415	2.33375	7.43603	14.8079	4.83e-09	4.06e-06	11.3383	PFC_v_CN
ENST00000616743	1.86606	7.37882	14.6241	5.57e-09	4.06e-06	11.1966	PFC_v_CN
ENST00000400149	2.15405	4.4291	14.7334	5.12e-09	4.06e-06	11.1841	PFC_v_CN
ENST00000360156	2.15962	5.04817	14.6294	5.55e-09	4.06e-06	11.1292	PFC_v_CN
ENST00000251296	2.29315	6.31356	14.5119	6.08e-09	4.12e-06	11.124	PFC_v_CN
ENST00000400147	2.16454	4.46593	14.5899	5.72e-09	4.06e-06	11.0844	PFC_v_CN
ENST00000400150	2.16454	4.46593	14.5899	5.72e-09	4.06e-06	11.0844	PFC_v_CN
ENST00000400155	2.16454	4.46593	14.5899	5.72e-09	4.06e-06	11.0844	PFC_v_CN
ENST00000515196	2.16454	4.46593	14.5899	5.72e-09	4.06e-06	11.0844	PFC_v_CN
ENST00000509081	-2.56099	3.40872	-14.5191	6.05e-09	4.12e-06	11.0114	PFC_v_CN
ENST00000306117	3.8955	3.11844	14.6851	5.31e-09	4.06e-06	11.0013	PFC_v_CN
ENST00000301454	-1.81534	7.90873	-14.4072	6.6e-09	4.37e-06	10.9895	PFC_v_CN
ENST00000424173	2.86343	5.09943	14.2498	7.47e-09	4.77e-06	10.9176	PFC_v_CN
ENST00000354359	1.6416	8.77403	14.2401	7.53e-09	4.77e-06	10.8639	PFC_v_CN
ENST00000321728	2.32379	5.09061	14.1479	8.11e-09	5.03e-06	10.8286	PFC_v_CN
ENST00000315033	-6.14776	4.81099	-14.0886	8.5e-09	5.07e-06	10.7914	PFC_v_CN
ENST00000503771	-2.56842	5.78515	-13.952	9.49e-09	5.21e-06	10.673	PFC_v_CN
ENST00000240874	2.42162	3.6758	13.9671	9.37e-09	5.21e-06	10.6281	PFC_v_CN
ENST00000335099	3.3004	3.54854	14.1215	8.28e-09	5.03e-06	10.6251	PFC_v_CN
ENST00000340545	-2.17842	4.5755	-13.8585	1.02e-08	5.21e-06	10.6046	PFC_v_CN
ENST00000460856	2.42309	3.67577	13.9143	9.78e-09	5.21e-06	10.588	PFC_v_CN
ENST00000471742	-2.84891	6.76311	-13.8681	1.02e-08	5.21e-06	10.587	PFC_v_CN
ENST00000412048	-4.0446	5.11708	-13.7691	1.1e-08	5.21e-06	10.5336	PFC_v_CN
ENST00000614675	2.20012	8.51726	13.8218	1.05e-08	5.21e-06	10.5297	PFC_v_CN
ENST00000378693	-1.59139	7.18243	-13.8013	1.07e-08	5.21e-06	10.5217	PFC_v_CN
ENST00000368594	-2.12207	6.65058	-13.7595	1.11e-08	5.21e-06	10.5178	PFC_v_CN
ENST00000397624	-2.33726	3.92258	-13.7729	1.1e-08	5.21e-06	10.5154	PFC_v_CN
ENST00000392837	-2.22456	4.57801	-13.7259	1.14e-08	5.21e-06	10.499	PFC_v_CN
ENST00000216361	-5.59442	3.89281	-13.9256	9.7e-09	5.21e-06	10.4563	PFC_v_CN
ENST00000588750	-4.11961	4.59398	-13.6125	1.25e-08	5.49e-06	10.4094	PFC_v_CN
ENST00000322635	2.86625	4.51956	13.7125	1.15e-08	5.21e-06	10.3597	PFC_v_CN
ENST00000336023	1.65283	10.19	13.6855	1.18e-08	5.25e-06	10.3342	PFC_v_CN
ENST00000298198	2.02512	6.01904	13.4399	1.45e-08	6.16e-06	10.2602	PFC_v_CN
ENST00000330055	-3.24417	2.21043	-13.713	1.15e-08	5.21e-06	10.1304	PFC_v_CN
ENST00000370314	2.26561	3.95961	13.2959	1.63e-08	6.71e-06	10.1107	PFC_v_CN
ENST00000254722	3.14358	4.26873	13.2707	1.67e-08	6.71e-06	10.1069	PFC_v_CN
ENST00000539526	2.43942	7.73125	13.2752	1.66e-08	6.71e-06	10.0936	PFC_v_CN
ENST00000276198	-4.59121	2.09187	-13.7981	1.08e-08	5.21e-06	10.0824	PFC_v_CN
ENST00000256737	-4.28514	5.56412	-13.2496	1.7e-08	6.74e-06	10.0712	PFC_v_CN
ENST00000284320	-1.50989	6.83104	-13.2109	1.75e-08	6.88e-06	10.0352	PFC_v_CN
ENST00000394267	-5.23107	4.94193	-13.0866	1.95e-08	7.45e-06	9.95333	PFC_v_CN
ENST00000371796	2.2524	5.94609	12.9719	2.15e-08	7.92e-06	9.86866	PFC_v_CN
ENST00000399728	2.19117	4.41589	13.0037	2.09e-08	7.8e-06	9.86149	PFC_v_CN
ENST00000371950	-4.55326	2.08507	-13.4552	1.43e-08	6.16e-06	9.84588	PFC_v_CN
ENST00000443721	3.45284	2.73048	13.2773	1.66e-08	6.71e-06	9.81528	PFC_v_CN
ENST00000491190	-2.36117	3.82051	-12.8625	2.37e-08	8.6e-06	9.78001	PFC_v_CN
ENST00000302517	1.49345	7.33314	12.8169	2.46e-08	8.84e-06	9.70904	PFC_v_CN
ENST00000314922	-6.68152	3.81371	-13.0879	1.95e-08	7.45e-06	9.67671	PFC_v_CN
ENST00000361716	2.89372	5.55863	12.7279	2.66e-08	9.22e-06	9.66564	PFC_v_CN
ENST00000455785	2.14416	4.38405	12.7133	2.7e-08	9.23e-06	9.62035	PFC_v_CN
ENST00000258302	-4.3225	4.23272	-12.7671	2.57e-08	9.12e-06	9.60009	PFC_v_CN
ENST00000262233	-2.12179	2.95661	-12.6482	2.86e-08	9.56e-06	9.55122	PFC_v_CN
ENST00000296755	1.30703	9.54245	12.7502	2.61e-08	9.15e-06	9.53512	PFC_v_CN
ENST00000539905	-4.23501	1.71668	-13.0391	2.03e-08	7.66e-06	9.53051	PFC_v_CN
ENST00000415380	-1.62264	5.47261	-12.5637	3.08e-08	1.02e-05	9.50008	PFC_v_CN
ENST00000243349	-2.15157	3.4478	-12.4597	3.38e-08	1.07e-05	9.42348	PFC_v_CN
ENST00000261374	3.42252	2.8331	12.7013	2.73e-08	9.23e-06	9.42208	PFC_v_CN
ENST00000379772	-2.81278	6.03514	-12.489	3.29e-08	1.07e-05	9.41556	PFC_v_CN
ENST00000366957	2.11411	5.08173	12.368	3.67e-08	1.11e-05	9.34812	PFC_v_CN
ENST00000276297	-1.87275	4.6608	-12.3595	3.69e-08	1.11e-05	9.33138	PFC_v_CN
ENST00000306793	3.23004	3.52909	12.4624	3.37e-08	1.07e-05	9.27605	PFC_v_CN
ENST00000616978	-2.92075	4.53426	-12.273	3.99e-08	1.15e-05	9.26418	PFC_v_CN
ENST00000303177	-1.57689	8.71291	-12.4249	3.48e-08	1.08e-05	9.24592	PFC_v_CN
ENST00000251472	2.0553	5.19518	12.2313	4.15e-08	1.15e-05	9.22678	PFC_v_CN
ENST00000337881	2.07286	5.79822	12.2385	4.12e-08	1.15e-05	9.21235	PFC_v_CN
ENST00000634431	1.89223	4.92301	12.2142	4.21e-08	1.15e-05	9.21157	PFC_v_CN
ENST00000334049	-2.57268	5.60127	-12.2423	4.11e-08	1.15e-05	9.19371	PFC_v_CN
ENST00000464624	1.98677	7.66429	12.2511	4.07e-08	1.15e-05	9.17466	PFC_v_CN
ENST00000356264	2.15334	6.61318	12.1777	4.36e-08	1.18e-05	9.14849	PFC_v_CN
ENST00000219409	1.52047	7.80854	12.2433	4.1e-08	1.15e-05	9.14179	PFC_v_CN
ENST00000064571	3.04272	3.53438	12.1382	4.52e-08	1.21e-05	9.12288	PFC_v_CN
ENST00000222032	-3.45275	2.17631	-12.4216	3.49e-08	1.08e-05	9.12029	PFC_v_CN
ENST00000345988	3.12538	3.39886	12.388	3.6e-08	1.11e-05	9.1022	PFC_v_CN
ENST00000417669	3.37393	2.70219	12.3342	3.78e-08	1.13e-05	9.09442	PFC_v_CN
ENST00000276390	1.13832	8.43535	12.2235	4.18e-08	1.15e-05	9.09143	PFC_v_CN
ENST00000307845	2.07162	7.76064	12.0789	4.77e-08	1.27e-05	9.0313	PFC_v_CN
ENST00000396169	3.71621	5.7152	12.0294	4.99e-08	1.29e-05	8.99864	PFC_v_CN
ENST00000465604	1.7584	7.43439	12.0708	4.8e-08	1.27e-05	8.99234	PFC_v_CN
ENST00000639464	1.74469	6.88837	12.0345	4.97e-08	1.29e-05	8.96744	PFC_v_CN
ENST00000370542	2.31675	5.78666	11.9579	5.33e-08	1.36e-05	8.94236	PFC_v_CN
ENST00000241337	-1.754	5.56472	-11.9381	5.43e-08	1.36e-05	8.9211	PFC_v_CN
ENST00000366795	-4.8915	2.63155	-12.4976	3.26e-08	1.07e-05	8.91659	PFC_v_CN
ENST00000414000	-4.28627	2.52976	-11.9406	5.42e-08	1.36e-05	8.86782	PFC_v_CN
ENST00000306773	2.17087	8.04741	11.9104	5.57e-08	1.38e-05	8.85056	PFC_v_CN
ENST00000569449	-1.91868	4.7593	-11.7974	6.19e-08	1.52e-05	8.80091	PFC_v_CN
ENST00000376896	2.56745	4.62516	11.7538	6.45e-08	1.55e-05	8.78679	PFC_v_CN
ENST00000406797	1.45713	6.74924	11.788	6.25e-08	1.53e-05	8.74659	PFC_v_CN
ENST00000537384	1.44695	6.74588	11.779	6.3e-08	1.53e-05	8.73805	PFC_v_CN
ENST00000215906	-1.44011	5.01151	-11.704	6.76e-08	1.56e-05	8.73451	PFC_v_CN
ENST00000462699	2.62815	5.26368	11.7108	6.72e-08	1.56e-05	8.73444	PFC_v_CN
ENST00000636615	1.90855	5.07516	11.685	6.88e-08	1.58e-05	8.72707	PFC_v_CN
ENST00000308191	-2.13727	3.07031	-11.6692	6.98e-08	1.59e-05	8.71329	PFC_v_CN
ENST00000547826	-3.11456	2.8155	-11.7126	6.7e-08	1.56e-05	8.68881	PFC_v_CN
ENST00000377084	1.88989	3.38709	11.6312	7.24e-08	1.63e-05	8.65808	PFC_v_CN
ENST00000246070	-2.09199	6.11975	-11.7017	6.77e-08	1.56e-05	8.65191	PFC_v_CN
ENST00000324198	1.86737	4.76778	11.585	7.57e-08	1.64e-05	8.63343	PFC_v_CN
ENST00000305877	-1.49422	5.33885	-11.6073	7.41e-08	1.63e-05	8.62113	PFC_v_CN
ENST00000393594	2.43723	6.79039	11.6204	7.32e-08	1.63e-05	8.59292	PFC_v_CN
ENST00000350119	2.27331	5.47048	11.5245	8.01e-08	1.69e-05	8.57188	PFC_v_CN
ENST00000331628	-7.72444	4.32918	-11.5508	7.82e-08	1.66e-05	8.56099	PFC_v_CN
ENST00000458420	2.31556	5.0407	11.4915	8.27e-08	1.74e-05	8.53343	PFC_v_CN
ENST00000324765	-2.23113	2.11943	-11.5629	7.73e-08	1.66e-05	8.49537	PFC_v_CN
ENST00000357731	1.78304	4.18287	11.3839	9.17e-08	1.89e-05	8.44311	PFC_v_CN
ENST00000309739	1.65297	4.59108	11.3835	9.18e-08	1.89e-05	8.43219	PFC_v_CN
ENST00000235307	1.57432	5.13087	11.3726	9.28e-08	1.89e-05	8.42832	PFC_v_CN
ENST00000263655	1.43566	6.89256	11.4424	8.67e-08	1.81e-05	8.42369	PFC_v_CN
ENST00000651669	-1.35932	9.93688	-11.5792	7.61e-08	1.64e-05	8.3873	PFC_v_CN
ENST00000328224	-1.9687	1.97762	-11.3207	9.75e-08	1.96e-05	8.36204	PFC_v_CN
ENST00000549271	-2.14623	4.21155	-11.3109	9.85e-08	1.97e-05	8.35795	PFC_v_CN
ENST00000264463	2.29725	4.46491	11.2972	9.98e-08	1.98e-05	8.3483	PFC_v_CN
ENST00000330684	1.99254	4.68806	11.2772	1.02e-07	2.01e-05	8.34128	PFC_v_CN
ENST00000217305	-4.56512	1.66895	-11.589	7.54e-08	1.64e-05	8.32671	PFC_v_CN
ENST00000468717	-4.08343	2.70474	-11.6246	7.29e-08	1.63e-05	8.32301	PFC_v_CN
ENST00000298352	2.82085	3.79673	11.2686	1.03e-07	2.01e-05	8.30342	PFC_v_CN
ENST00000322611	1.95446	7.66584	11.3487	9.49e-08	1.92e-05	8.28073	PFC_v_CN
ENST00000514277	-2.00535	2.5628	-11.2131	1.08e-07	2.02e-05	8.27909	PFC_v_CN
ENST00000345514	-2.63509	1.98106	-11.2228	1.07e-07	2.02e-05	8.26177	PFC_v_CN
ENST00000357195	-2.63509	1.98106	-11.2228	1.07e-07	2.02e-05	8.26177	PFC_v_CN
ENST00000634764	1.65512	5.47609	11.2173	1.08e-07	2.02e-05	8.25886	PFC_v_CN
ENST00000467460	2.51738	3.24595	11.1964	1.1e-07	2.04e-05	8.24152	PFC_v_CN
ENST00000383657	-1.74376	6.52355	-11.2532	1.04e-07	2.01e-05	8.22173	PFC_v_CN
ENST00000257905	-2.29688	4.17723	-11.149	1.15e-07	2.08e-05	8.20128	PFC_v_CN
ENST00000301998	-1.75614	4.5338	-11.1551	1.15e-07	2.08e-05	8.19596	PFC_v_CN
ENST00000644024	-3.68209	2.69923	-11.2638	1.03e-07	2.01e-05	8.16987	PFC_v_CN
ENST00000373517	1.16299	7.44979	11.2138	1.08e-07	2.02e-05	8.16226	PFC_v_CN
ENST00000338745	2.47676	3.88608	11.1226	1.18e-07	2.1e-05	8.15231	PFC_v_CN
ENST00000333039	1.87348	7.01619	11.1634	1.14e-07	2.08e-05	8.13233	PFC_v_CN
ENST00000216492	2.54434	6.11527	11.1358	1.17e-07	2.1e-05	8.10175	PFC_v_CN
ENST00000636345	1.58982	5.48282	11.0377	1.29e-07	2.24e-05	8.08003	PFC_v_CN
ENST00000397860	2.07036	2.71557	11.0526	1.27e-07	2.22e-05	8.07957	PFC_v_CN
ENST00000248975	1.65375	9.84687	11.25	1.04e-07	2.01e-05	8.0768	PFC_v_CN
ENST00000295987	1.25657	8.18557	11.1252	1.18e-07	2.1e-05	8.02881	PFC_v_CN
ENST00000394048	1.6378	4.56948	10.9318	1.43e-07	2.39e-05	8.00385	PFC_v_CN
ENST00000393249	-1.33063	4.70709	-10.9586	1.39e-07	2.36e-05	8.00304	PFC_v_CN
ENST00000408923	-3.85606	4.65443	-10.9634	1.39e-07	2.36e-05	7.97327	PFC_v_CN
ENST00000290866	-2.84613	1.6223	-11.1862	1.11e-07	2.05e-05	7.96947	PFC_v_CN
ENST00000544935	1.43013	6.74919	11.005	1.33e-07	2.29e-05	7.96789	PFC_v_CN
ENST00000530617	1.97741	7.24245	11.0041	1.33e-07	2.29e-05	7.96085	PFC_v_CN
ENST00000428631	2.27253	4.63436	10.8632	1.53e-07	2.54e-05	7.93888	PFC_v_CN
ENST00000628346	1.34975	6.59605	10.9393	1.42e-07	2.39e-05	7.92956	PFC_v_CN
ENST00000302584	3.14748	5.64074	10.8422	1.57e-07	2.56e-05	7.91725	PFC_v_CN
ENST00000286307	2.50672	3.94467	10.8747	1.51e-07	2.52e-05	7.89881	PFC_v_CN
ENST00000446050	1.65775	7.62058	10.9995	1.34e-07	2.29e-05	7.88748	PFC_v_CN
ENST00000498165	1.37442	5.51203	10.8089	1.62e-07	2.62e-05	7.84774	PFC_v_CN
ENST00000379445	2.03223	3.02295	10.7186	1.77e-07	2.81e-05	7.79292	PFC_v_CN
ENST00000400335	-2.21975	4.49421	-10.7398	1.74e-07	2.78e-05	7.79255	PFC_v_CN
ENST00000221485	3.75524	8.29573	10.8537	1.55e-07	2.55e-05	7.7918	PFC_v_CN
ENST00000339468	-1.7344	4.6312	-10.6851	1.83e-07	2.89e-05	7.72561	PFC_v_CN
ENST00000407008	1.73069	5.73206	10.717	1.78e-07	2.81e-05	7.71596	PFC_v_CN
ENST00000302351	1.74985	6.31317	10.7777	1.67e-07	2.69e-05	7.70726	PFC_v_CN
ENST00000396168	-3.00464	2.96372	-10.604	1.99e-07	3.03e-05	7.67778	PFC_v_CN
ENST00000373489	-2.69057	3.69977	-10.5932	2.02e-07	3.05e-05	7.66703	PFC_v_CN
ENST00000423057	-1.81947	4.68339	-10.64	1.92e-07	2.99e-05	7.658	PFC_v_CN
ENST00000284548	-3.59679	3.41087	-10.6615	1.88e-07	2.95e-05	7.65022	PFC_v_CN
ENST00000361897	2.33799	4.2185	10.5695	2.07e-07	3.11e-05	7.63479	PFC_v_CN
ENST00000356447	1.53846	5.20688	10.6333	1.93e-07	2.99e-05	7.63193	PFC_v_CN
ENST00000273063	-1.73864	3.96918	-10.5566	2.09e-07	3.13e-05	7.6266	PFC_v_CN
ENST00000244766	3.34988	7.11938	10.6117	1.98e-07	3.03e-05	7.60724	PFC_v_CN
ENST00000368468	-1.31565	4.95491	-10.5442	2.12e-07	3.15e-05	7.54861	PFC_v_CN
ENST00000529632	2.64113	4.69297	10.4642	2.3e-07	3.3e-05	7.53664	PFC_v_CN
ENST00000394762	2.9562	4.66084	10.4596	2.31e-07	3.3e-05	7.53178	PFC_v_CN
ENST00000233535	3.63164	2.80741	10.4623	2.31e-07	3.3e-05	7.49259	PFC_v_CN
ENST00000260926	3.50999	1.55281	11.108	1.2e-07	2.12e-05	7.47242	PFC_v_CN
ENST00000043402	2.18513	5.83373	10.431	2.38e-07	3.36e-05	7.46995	PFC_v_CN
ENST00000282356	-1.46359	6.81537	-10.5099	2.2e-07	3.22e-05	7.46849	PFC_v_CN
ENST00000368226	1.57737	5.12159	10.4434	2.35e-07	3.34e-05	7.4682	PFC_v_CN
ENST00000396505	-1.31973	8.35299	-10.6317	1.94e-07	2.99e-05	7.46814	PFC_v_CN
ENST00000222812	2.68439	6.40932	10.4693	2.29e-07	3.3e-05	7.45736	PFC_v_CN
ENST00000267260	1.82214	5.223	10.3859	2.5e-07	3.47e-05	7.44282	PFC_v_CN
ENST00000374874	-1.89877	3.84629	-10.3708	2.54e-07	3.48e-05	7.43039	PFC_v_CN
ENST00000265969	1.67007	5.26358	10.363	2.56e-07	3.48e-05	7.42732	PFC_v_CN
ENST00000261726	2.84506	3.31294	10.3814	2.51e-07	3.47e-05	7.41822	PFC_v_CN
ENST00000415738	3.01049	3.05106	10.4785	2.27e-07	3.3e-05	7.39763	PFC_v_CN
ENST00000615603	-1.43654	3.64351	-10.3407	2.62e-07	3.51e-05	7.38605	PFC_v_CN
ENST00000323523	-3.42282	1.49228	-10.8106	1.62e-07	2.62e-05	7.37975	PFC_v_CN
ENST00000662305	1.83657	4.32544	10.3183	2.68e-07	3.54e-05	7.37674	PFC_v_CN
ENST00000545168	3.02582	3.67429	10.3158	2.69e-07	3.54e-05	7.3763	PFC_v_CN
ENST00000265198	1.66803	5.66778	10.3575	2.57e-07	3.48e-05	7.36445	PFC_v_CN
ENST00000558259	1.45442	4.83438	10.3017	2.73e-07	3.58e-05	7.34981	PFC_v_CN
ENST00000358399	3.01094	3.67154	10.2524	2.87e-07	3.74e-05	7.30963	PFC_v_CN
ENST00000538168	2.18274	4.16822	10.2384	2.92e-07	3.76e-05	7.28962	PFC_v_CN
ENST00000460393	-5.98788	1.25966	-12.2357	4.13e-08	1.15e-05	7.28548	PFC_v_CN
ENST00000618628	1.73788	6.3195	10.3802	2.51e-07	3.47e-05	7.28269	PFC_v_CN
ENST00000486074	1.12224	6.79753	10.3459	2.6e-07	3.51e-05	7.27701	PFC_v_CN
ENST00000397863	2.02364	2.69423	10.2132	2.99e-07	3.79e-05	7.26291	PFC_v_CN
ENST00000428517	-3.90038	3.15288	-10.2041	3.02e-07	3.79e-05	7.25848	PFC_v_CN
ENST00000371085	1.61451	9.20577	10.4208	2.41e-07	3.38e-05	7.25097	PFC_v_CN
ENST00000337539	-5.6416	1.03678	-11.7365	6.55e-08	1.56e-05	7.24224	PFC_v_CN
ENST00000335281	2.14314	5.21244	10.2107	3e-07	3.79e-05	7.24062	PFC_v_CN
ENST00000301825	-2.30787	4.87468	-10.2452	2.89e-07	3.75e-05	7.23996	PFC_v_CN
ENST00000572179	-1.34323	5.14536	-10.2273	2.95e-07	3.79e-05	7.22753	PFC_v_CN
ENST00000411988	2.94585	4.22473	10.1846	3.09e-07	3.85e-05	7.21882	PFC_v_CN
ENST00000444842	-1.79477	3.19921	-10.154	3.19e-07	3.94e-05	7.21245	PFC_v_CN
ENST00000233948	-4.25004	1.38125	-10.6053	1.99e-07	3.03e-05	7.19448	PFC_v_CN
ENST00000377026	1.38231	7.20002	10.2773	2.8e-07	3.66e-05	7.1941	PFC_v_CN
ENST00000288699	-2.19974	3.77338	-10.1251	3.29e-07	3.98e-05	7.18629	PFC_v_CN
ENST00000316803	3.04389	6.08639	10.2084	3.01e-07	3.79e-05	7.18603	PFC_v_CN
ENST00000449592	-2.04241	2.99514	-10.1401	3.24e-07	3.95e-05	7.16889	PFC_v_CN
ENST00000379060	-0.83391	10.0698	-10.4033	2.45e-07	3.43e-05	7.15841	PFC_v_CN
ENST00000358038	-2.06163	5.31652	-10.2019	3.03e-07	3.79e-05	7.15767	PFC_v_CN
ENST00000263735	-3.22369	1.78362	-10.318	2.68e-07	3.54e-05	7.10101	PFC_v_CN
ENST00000272133	1.4457	3.62842	10.0479	3.57e-07	4.28e-05	7.098	PFC_v_CN
ENST00000257776	1.61947	4.48436	10.0254	3.66e-07	4.32e-05	7.07003	PFC_v_CN
ENST00000316356	2.75432	3.13519	10.1282	3.28e-07	3.98e-05	7.06751	PFC_v_CN
ENST00000400384	-1.18701	6.34833	-10.1407	3.23e-07	3.95e-05	7.06656	PFC_v_CN
ENST00000549446	3.75146	4.11461	10.0138	3.7e-07	4.36e-05	7.06225	PFC_v_CN
ENST00000297875	-3.31724	1.23491	-10.3599	2.57e-07	3.48e-05	7.04642	PFC_v_CN
ENST00000392606	2.29174	3.96574	9.99074	3.8e-07	4.43e-05	7.04602	PFC_v_CN
ENST00000417098	3.80026	1.67169	10.5419	2.12e-07	3.15e-05	7.03702	PFC_v_CN
ENST00000610854	1.96932	7.03785	10.1444	3.22e-07	3.95e-05	7.02826	PFC_v_CN
ENST00000267377	2.11295	3.21324	9.93332	4.04e-07	4.61e-05	6.9861	PFC_v_CN
ENST00000647989	-4.24279	2.3468	-10.0566	3.54e-07	4.27e-05	6.97739	PFC_v_CN
ENST00000256194	2.24455	6.44625	9.9999	3.76e-07	4.41e-05	6.97388	PFC_v_CN
ENST00000366553	2.00332	3.60079	9.92088	4.09e-07	4.64e-05	6.97324	PFC_v_CN
ENST00000317151	-1.82402	3.85736	-9.91893	4.1e-07	4.64e-05	6.9578	PFC_v_CN
ENST00000355849	1.7807	5.62906	9.98328	3.83e-07	4.44e-05	6.94528	PFC_v_CN
ENST00000252854	2.30968	6.89386	10.0332	3.63e-07	4.3e-05	6.93905	PFC_v_CN
ENST00000373034	1.96191	2.21073	9.91416	4.12e-07	4.64e-05	6.92559	PFC_v_CN
ENST00000461198	3.84611	1.17801	10.3262	2.66e-07	3.54e-05	6.90239	PFC_v_CN
ENST00000327876	2.91258	3.66407	10.0469	3.57e-07	4.28e-05	6.89188	PFC_v_CN
ENST00000303991	1.95268	4.68989	9.84723	4.43e-07	4.93e-05	6.88781	PFC_v_CN
ENST00000248933	2.58632	4.72176	9.84069	4.46e-07	4.93e-05	6.88714	PFC_v_CN
ENST00000566576	-2.46365	1.99398	-9.91264	4.13e-07	4.64e-05	6.88182	PFC_v_CN
ENST00000417717	1.60007	4.6197	9.8609	4.37e-07	4.89e-05	6.8734	PFC_v_CN
ENST00000564043	-1.93868	3.56524	-9.84517	4.44e-07	4.93e-05	6.87297	PFC_v_CN
ENST00000360214	2.06944	3.26112	9.81347	4.6e-07	4.96e-05	6.85241	PFC_v_CN
ENST00000360938	2.06944	3.26112	9.81347	4.6e-07	4.96e-05	6.85241	PFC_v_CN
ENST00000398425	1.24219	7.0089	9.93405	4.03e-07	4.61e-05	6.8244	PFC_v_CN
ENST00000324000	-1.13767	7.20215	-9.97648	3.85e-07	4.45e-05	6.81751	PFC_v_CN
ENST00000367498	-1.69537	4.57471	-9.80688	4.63e-07	4.96e-05	6.80492	PFC_v_CN
ENST00000381255	1.76621	4.00293	9.77568	4.79e-07	5.03e-05	6.80047	PFC_v_CN
ENST00000395923	3.04348	2.38997	9.84143	4.46e-07	4.93e-05	6.79638	PFC_v_CN
ENST00000286494	2.1528	5.72538	9.8063	4.64e-07	4.96e-05	6.79383	PFC_v_CN
ENST00000614712	-2.14676	3.78471	-9.75666	4.89e-07	5.07e-05	6.79169	PFC_v_CN
ENST00000421798	1.42403	5.06272	9.80642	4.63e-07	4.96e-05	6.78557	PFC_v_CN
ENST00000307630	0.981472	9.44481	10.0414	3.59e-07	4.28e-05	6.78405	PFC_v_CN
ENST00000392649	2.4569	3.08386	9.74214	4.97e-07	5.11e-05	6.78207	PFC_v_CN
ENST00000629372	-5.04916	0.705103	-12.0039	5.11e-08	1.31e-05	6.76701	PFC_v_CN
ENST00000399322	-2.2353	4.36661	-9.80195	4.66e-07	4.96e-05	6.75475	PFC_v_CN
ENST00000403951	-2.2353	4.36661	-9.80195	4.66e-07	4.96e-05	6.75475	PFC_v_CN
ENST00000339711	2.91574	3.35617	9.73315	5.02e-07	5.13e-05	6.74461	PFC_v_CN
ENST00000285273	2.69765	4.32273	9.7121	5.14e-07	5.19e-05	6.72013	PFC_v_CN
ENST00000406106	-1.29406	4.27857	-9.72485	5.07e-07	5.14e-05	6.70497	PFC_v_CN
ENST00000612941	-1.47817	5.50673	-9.75184	4.92e-07	5.07e-05	6.70462	PFC_v_CN
ENST00000615790	-1.47817	5.50673	-9.75184	4.92e-07	5.07e-05	6.70462	PFC_v_CN
ENST00000617526	-1.47817	5.50673	-9.75184	4.92e-07	5.07e-05	6.70462	PFC_v_CN
ENST00000333891	1.26142	5.61311	9.73253	5.03e-07	5.13e-05	6.69769	PFC_v_CN
ENST00000372017	1.24717	6.98627	9.81775	4.58e-07	4.96e-05	6.67895	PFC_v_CN
ENST00000324727	-2.1949	5.2159	-9.72529	5.07e-07	5.14e-05	6.6718	PFC_v_CN
ENST00000566490	1.32942	7.07399	9.80693	4.63e-07	4.96e-05	6.67157	PFC_v_CN
ENST00000416284	4.15793	3.35845	9.69461	5.24e-07	5.24e-05	6.67053	PFC_v_CN
ENST00000347616	1.06315	6.89197	9.77615	4.79e-07	5.03e-05	6.66546	PFC_v_CN
ENST00000380607	1.35574	8.16754	9.83425	4.5e-07	4.94e-05	6.66229	PFC_v_CN
ENST00000359540	-1.22372	5.69968	-9.75595	4.9e-07	5.07e-05	6.6519	PFC_v_CN
ENST00000617876	1.23689	7.01744	9.77679	4.79e-07	5.03e-05	6.64676	PFC_v_CN
ENST00000301061	1.87872	2.49034	9.60738	5.77e-07	5.56e-05	6.63592	PFC_v_CN
ENST00000368078	3.28312	2.93719	9.6992	5.21e-07	5.23e-05	6.63214	PFC_v_CN
ENST00000368088	1.15346	6.09992	9.70591	5.17e-07	5.21e-05	6.61938	PFC_v_CN
ENST00000304402	2.21492	3.57858	9.60898	5.76e-07	5.56e-05	6.61377	PFC_v_CN
ENST00000394232	2.73002	3.95164	9.57803	5.96e-07	5.66e-05	6.60214	PFC_v_CN
ENST00000396573	1.89205	4.58729	9.6	5.82e-07	5.57e-05	6.5982	PFC_v_CN
ENST00000585527	-2.89599	3.04406	-9.58262	5.93e-07	5.65e-05	6.59647	PFC_v_CN
ENST00000552864	1.23975	5.24833	9.60963	5.76e-07	5.56e-05	6.59474	PFC_v_CN
ENST00000357134	2.64248	3.48738	9.56888	6.02e-07	5.68e-05	6.59153	PFC_v_CN
ENST00000615259	-2.21561	2.28908	-9.53698	6.24e-07	5.84e-05	6.55836	PFC_v_CN
ENST00000439170	2.14664	2.17389	9.59348	5.86e-07	5.6e-05	6.55047	PFC_v_CN
ENST00000261183	-1.2695	4.84484	-9.60479	5.79e-07	5.56e-05	6.54908	PFC_v_CN
ENST00000521381	1.41357	6.54619	9.67968	5.33e-07	5.31e-05	6.54802	PFC_v_CN
ENST00000334528	3.61011	1.44659	10.1648	3.15e-07	3.91e-05	6.54759	PFC_v_CN
ENST00000358654	-4.58319	2.23214	-9.78215	4.76e-07	5.03e-05	6.53853	PFC_v_CN
ENST00000296777	4.30618	2.12036	9.60987	5.75e-07	5.56e-05	6.52492	PFC_v_CN
ENST00000350811	-2.08192	5.446	-9.6222	5.68e-07	5.54e-05	6.50416	PFC_v_CN
ENST00000636584	-1.26619	3.34324	-9.53439	6.26e-07	5.84e-05	6.50175	PFC_v_CN
ENST00000332235	2.39499	2.62314	9.48555	6.61e-07	6.1e-05	6.49512	PFC_v_CN
ENST00000393125	1.85516	5.07291	9.49521	6.54e-07	6.06e-05	6.48826	PFC_v_CN
ENST00000330276	2.75509	3.9627	9.46627	6.75e-07	6.18e-05	6.48078	PFC_v_CN
ENST00000383836	1.45447	4.16198	9.44834	6.89e-07	6.28e-05	6.45821	PFC_v_CN
ENST00000273398	1.14315	7.68889	9.63006	5.63e-07	5.53e-05	6.43058	PFC_v_CN
ENST00000643663	3.98678	1.80144	9.64674	5.52e-07	5.45e-05	6.40246	PFC_v_CN
ENST00000643802	3.98678	1.80144	9.64674	5.52e-07	5.45e-05	6.40246	PFC_v_CN
ENST00000611543	-5.51215	0.996804	-10.4615	2.31e-07	3.3e-05	6.40234	PFC_v_CN
ENST00000402077	-2.12577	2.47612	-9.3911	7.35e-07	6.61e-05	6.39772	PFC_v_CN
ENST00000648378	-2.54009	1.61965	-9.39755	7.3e-07	6.59e-05	6.38479	PFC_v_CN
ENST00000355657	-2.20971	3.97081	-9.47027	6.72e-07	6.18e-05	6.38448	PFC_v_CN
ENST00000616417	3.45197	1.38441	9.97052	3.88e-07	4.46e-05	6.38135	PFC_v_CN
ENST00000341179	1.18078	6.61642	9.51809	6.37e-07	5.93e-05	6.37887	PFC_v_CN
ENST00000415030	-2.19849	5.22573	-9.46517	6.76e-07	6.18e-05	6.37749	PFC_v_CN
ENST00000373079	1.40501	7.53293	9.5554	6.11e-07	5.75e-05	6.37418	PFC_v_CN
ENST00000441454	-5.34798	3.8045	-9.3645	7.58e-07	6.76e-05	6.36523	PFC_v_CN
ENST00000288228	2.51656	2.63272	9.36025	7.61e-07	6.77e-05	6.35931	PFC_v_CN
ENST00000375036	-1.45518	7.47102	-9.56876	6.02e-07	5.68e-05	6.35118	PFC_v_CN
ENST00000558402	1.33296	5.39038	9.40035	7.28e-07	6.59e-05	6.33332	PFC_v_CN
ENST00000382108	-1.84126	2.56889	-9.35112	7.69e-07	6.82e-05	6.32739	PFC_v_CN
ENST00000367218	1.88334	5.34713	9.38963	7.36e-07	6.61e-05	6.31213	PFC_v_CN
ENST00000611266	-1.28467	4.88963	-9.38024	7.44e-07	6.66e-05	6.29092	PFC_v_CN
ENST00000265071	-2.25376	2.42268	-9.29705	8.18e-07	7.13e-05	6.29045	PFC_v_CN
ENST00000378116	-1.11771	6.84052	-9.49395	6.55e-07	6.06e-05	6.28376	PFC_v_CN
ENST00000393409	2.23831	4.65124	9.2795	8.34e-07	7.21e-05	6.24249	PFC_v_CN
ENST00000259371	-1.3969	4.53408	-9.2723	8.41e-07	7.22e-05	6.23981	PFC_v_CN
ENST00000373782	-1.3969	4.53408	-9.2723	8.41e-07	7.22e-05	6.23981	PFC_v_CN
ENST00000420433	3.0819	3.3041	9.2965	8.18e-07	7.13e-05	6.23876	PFC_v_CN
ENST00000340177	-1.98465	5.05479	-9.34051	7.78e-07	6.86e-05	6.23772	PFC_v_CN
ENST00000220931	2.87258	2.32355	9.28258	8.31e-07	7.21e-05	6.21915	PFC_v_CN
ENST00000392869	2.01195	3.36014	9.22327	8.9e-07	7.57e-05	6.21157	PFC_v_CN
ENST00000407595	1.79434	4.93619	9.28089	8.33e-07	7.21e-05	6.19643	PFC_v_CN
ENST00000334681	3.5315	5.11153	9.34129	7.78e-07	6.86e-05	6.19367	PFC_v_CN
ENST00000406785	2.18756	4.17122	9.20644	9.07e-07	7.66e-05	6.19112	PFC_v_CN
ENST00000481799	-1.36149	3.36533	-9.21934	8.94e-07	7.59e-05	6.17333	PFC_v_CN
ENST00000305124	1.61541	7.77027	9.41126	7.19e-07	6.53e-05	6.17007	PFC_v_CN
ENST00000561650	-1.98079	4.95176	-9.31494	8.01e-07	7.02e-05	6.15087	PFC_v_CN
ENST00000451188	2.11435	6.2713	9.24466	8.68e-07	7.43e-05	6.11529	PFC_v_CN
ENST00000395891	1.69518	4.27659	9.13539	9.84e-07	8.1e-05	6.07942	PFC_v_CN
ENST00000243457	-2.29074	2.316	-9.10063	1.02e-06	8.19e-05	6.074	PFC_v_CN
ENST00000334619	2.19784	4.44027	9.11286	1.01e-06	8.19e-05	6.06916	PFC_v_CN
ENST00000631375	-2.46232	3.3293	-9.10187	1.02e-06	8.19e-05	6.06608	PFC_v_CN
ENST00000633930	-2.46232	3.3293	-9.10187	1.02e-06	8.19e-05	6.06608	PFC_v_CN
ENST00000261918	1.8843	4.92917	9.12453	9.97e-07	8.14e-05	6.05678	PFC_v_CN
ENST00000343216	-2.1739	3.52733	-9.15509	9.62e-07	7.98e-05	6.04458	PFC_v_CN
ENST00000329008	-1.31874	4.20824	-9.08349	1.05e-06	8.24e-05	6.03413	PFC_v_CN
ENST00000395275	-1.31874	4.20824	-9.08349	1.05e-06	8.24e-05	6.03413	PFC_v_CN
ENST00000395276	-1.31874	4.20824	-9.08349	1.05e-06	8.24e-05	6.03413	PFC_v_CN
ENST00000397764	-1.03748	5.42597	-9.18825	9.26e-07	7.75e-05	6.03016	PFC_v_CN
ENST00000260653	-8.86601	-0.0479234	-13.8965	9.93e-09	5.21e-06	6.02747	PFC_v_CN
ENST00000436990	-2.40059	3.84982	-9.08951	1.04e-06	8.24e-05	6.02681	PFC_v_CN
ENST00000380099	-3.97876	1.54753	-9.31651	8e-07	7.02e-05	6.01756	PFC_v_CN
ENST00000305253	1.2304	5.60027	9.13047	9.9e-07	8.12e-05	5.9874	PFC_v_CN
ENST00000482108	-1.49004	5.52688	-9.12845	9.92e-07	8.12e-05	5.98379	PFC_v_CN
ENST00000397081	1.39358	6.5614	9.18559	9.29e-07	7.75e-05	5.97866	PFC_v_CN
ENST00000348126	-1.0728	6.43941	-9.20147	9.12e-07	7.68e-05	5.96658	PFC_v_CN
ENST00000478136	2.86222	2.0865	9.01753	1.13e-06	8.71e-05	5.96365	PFC_v_CN
ENST00000304877	-1.97484	5.34427	-9.16443	9.52e-07	7.92e-05	5.95932	PFC_v_CN
ENST00000392002	-2.59737	1.19922	-9.02396	1.12e-06	8.67e-05	5.95847	PFC_v_CN
ENST00000543906	1.37368	6.66679	9.18632	9.28e-07	7.75e-05	5.95372	PFC_v_CN
ENST00000360413	1.51342	4.24493	8.99898	1.15e-06	8.83e-05	5.94616	PFC_v_CN
ENST00000334192	-1.66044	3.00905	-8.99304	1.16e-06	8.85e-05	5.93749	PFC_v_CN
ENST00000311028	3.22401	2.45653	9.00063	1.15e-06	8.83e-05	5.91999	PFC_v_CN
ENST00000368921	1.41115	8.36697	9.21115	9.02e-07	7.64e-05	5.90436	PFC_v_CN
ENST00000377818	-1.20733	6.65158	-9.11398	1.01e-06	8.19e-05	5.87256	PFC_v_CN
ENST00000327473	2.28934	2.4845	9.04541	1.09e-06	8.53e-05	5.86474	PFC_v_CN
ENST00000536716	2.28934	2.4845	9.04541	1.09e-06	8.53e-05	5.86474	PFC_v_CN
ENST00000411764	1.25681	4.59826	8.96268	1.2e-06	9.1e-05	5.85427	PFC_v_CN
ENST00000250916	-1.30015	5.85637	-9.06653	1.07e-06	8.38e-05	5.84205	PFC_v_CN
ENST00000453000	2.78256	3.13459	8.87943	1.33e-06	9.88e-05	5.81127	PFC_v_CN
ENST00000358470	1.91554	2.34445	8.86212	1.35e-06	9.97e-05	5.79679	PFC_v_CN
ENST00000392320	1.91554	2.34445	8.86212	1.35e-06	9.97e-05	5.79679	PFC_v_CN
ENST00000623527	-2.53521	1.0402	-9.04127	1.1e-06	8.54e-05	5.78483	PFC_v_CN
ENST00000603017	-1.23446	5.11203	-8.99452	1.16e-06	8.85e-05	5.782	PFC_v_CN
ENST00000610595	-5.9816	1.41115	-9.62822	5.64e-07	5.53e-05	5.77888	PFC_v_CN
ENST00000338415	1.92584	3.39741	8.86143	1.36e-06	9.97e-05	5.77193	PFC_v_CN
ENST00000593641	-1.36884	4.25446	-8.91044	1.28e-06	9.6e-05	5.76769	PFC_v_CN
ENST00000612828	-2.23409	3.35181	-8.83925	1.39e-06	0.00010112	5.76665	PFC_v_CN
ENST00000357865	2.07643	8.65015	9.10955	1.01e-06	8.19e-05	5.76295	PFC_v_CN
ENST00000323469	1.23133	7.09355	9.03243	1.11e-06	8.61e-05	5.75751	PFC_v_CN
ENST00000377669	1.63829	4.34337	8.8306	1.41e-06	0.000101665	5.74426	PFC_v_CN
ENST00000619417	1.69192	7.13735	9.04448	1.09e-06	8.53e-05	5.73949	PFC_v_CN
ENST00000360366	1.78989	3.47783	8.80528	1.45e-06	0.000103509	5.73353	PFC_v_CN
ENST00000310227	-1.98079	4.35925	-8.80837	1.44e-06	0.000103378	5.71148	PFC_v_CN
ENST00000262406	-5.60537	1.13022	-9.67671	5.34e-07	5.31e-05	5.69844	PFC_v_CN
ENST00000441740	2.15741	3.61008	8.77434	1.5e-06	0.000106619	5.69779	PFC_v_CN
ENST00000345317	1.61745	4.36455	8.81828	1.43e-06	0.000102415	5.69497	PFC_v_CN
ENST00000295101	3.07548	4.73469	8.77029	1.51e-06	0.000106626	5.69489	PFC_v_CN
ENST00000393943	2.12309	6.16779	8.8943	1.3e-06	9.76e-05	5.68652	PFC_v_CN
ENST00000257435	1.82023	6.68721	8.87665	1.33e-06	9.89e-05	5.67226	PFC_v_CN
ENST00000338523	1.67741	5.73855	8.87493	1.33e-06	9.89e-05	5.66071	PFC_v_CN
ENST00000503639	1.73182	4.57799	8.83667	1.4e-06	0.000101184	5.65769	PFC_v_CN
ENST00000565615	-1.14969	3.68437	-8.84764	1.38e-06	0.000100612	5.64402	PFC_v_CN
ENST00000338728	2.34563	2.57712	8.77121	1.51e-06	0.000106626	5.63209	PFC_v_CN
ENST00000644939	-1.54542	4.97227	-8.82572	1.41e-06	0.000102007	5.62642	PFC_v_CN
ENST00000543264	2.77999	3.07511	8.75787	1.53e-06	0.000107067	5.62294	PFC_v_CN
ENST00000256953	-2.04714	3.92196	-8.79228	1.47e-06	0.000104859	5.62076	PFC_v_CN
ENST00000348354	-1.46291	3.7265	-8.74644	1.55e-06	0.00010791	5.59869	PFC_v_CN
ENST00000434267	1.17007	6.27375	8.84445	1.38e-06	0.000100746	5.59763	PFC_v_CN
ENST00000262450	2.27553	4.07111	8.68508	1.67e-06	0.000114619	5.57151	PFC_v_CN
ENST00000303230	3.04445	2.47863	8.92887	1.25e-06	9.42e-05	5.56692	PFC_v_CN
ENST00000306156	1.29934	6.74055	8.85108	1.37e-06	0.00010045	5.56427	PFC_v_CN
ENST00000379056	-0.825727	8.4327	-8.94529	1.23e-06	9.26e-05	5.56211	PFC_v_CN
ENST00000519067	1.80149	3.88018	8.6623	1.72e-06	0.000117142	5.55446	PFC_v_CN
ENST00000438661	2.33234	2.94316	8.68442	1.67e-06	0.000114619	5.55052	PFC_v_CN
ENST00000320717	0.891568	7.50076	8.88469	1.32e-06	9.85e-05	5.54954	PFC_v_CN
ENST00000298119	1.63171	4.01114	8.68519	1.67e-06	0.000114619	5.54028	PFC_v_CN
ENST00000449428	-1.98853	6.89207	-8.85271	1.37e-06	0.00010045	5.5334	PFC_v_CN
ENST00000309447	2.91064	2.38036	8.70966	1.62e-06	0.000112498	5.51505	PFC_v_CN
ENST00000556752	2.30938	4.62326	8.68891	1.66e-06	0.000114619	5.51411	PFC_v_CN
ENST00000319374	2.0038	4.36753	8.65559	1.73e-06	0.000117577	5.5057	PFC_v_CN
ENST00000504449	-2.84	5.76767	-8.79034	1.47e-06	0.000104859	5.49605	PFC_v_CN
ENST00000304411	-1.15177	5.47673	-8.75677	1.53e-06	0.000107067	5.49564	PFC_v_CN
ENST00000332981	-2.64714	2.51785	-8.59795	1.86e-06	0.000123607	5.49232	PFC_v_CN
ENST00000638088	2.21807	4.16769	8.60909	1.83e-06	0.000123228	5.4921	PFC_v_CN
ENST00000423160	-2.89927	4.31815	-8.65036	1.74e-06	0.000118048	5.48001	PFC_v_CN
ENST00000331523	-0.756932	11.6524	-9.00241	1.15e-06	8.83e-05	5.46742	PFC_v_CN
ENST00000262722	-1.47923	3.74052	-8.60387	1.84e-06	0.000123607	5.45889	PFC_v_CN
ENST00000644474	1.38621	4.90836	8.66507	1.71e-06	0.000117044	5.45741	PFC_v_CN
ENST00000308595	1.04851	7.01548	8.76792	1.51e-06	0.000106674	5.45597	PFC_v_CN
ENST00000431044	-1.26923	7.4393	-8.8206	1.42e-06	0.00010238	5.4529	PFC_v_CN
ENST00000361227	-1.27467	14.62	-9.10879	1.02e-06	8.19e-05	5.44995	PFC_v_CN
ENST00000510942	2.64143	2.26858	8.61727	1.81e-06	0.000122294	5.43605	PFC_v_CN
ENST00000361789	-1.42309	14.3812	-9.08742	1.04e-06	8.24e-05	5.43125	PFC_v_CN
ENST00000611519	-3.18616	2.10321	-8.54182	1.99e-06	0.00013016	5.41919	PFC_v_CN
ENST00000620444	-3.18616	2.10321	-8.54182	1.99e-06	0.00013016	5.41919	PFC_v_CN
ENST00000295777	1.16299	5.52977	8.70279	1.64e-06	0.000113163	5.40633	PFC_v_CN
ENST00000403625	1.28843	4.25298	8.57427	1.91e-06	0.000126248	5.37901	PFC_v_CN
ENST00000269503	5.06874	2.61789	8.63841	1.77e-06	0.000119487	5.3679	PFC_v_CN
ENST00000298282	2.02211	4.3619	8.51855	2.04e-06	0.000133019	5.36554	PFC_v_CN
ENST00000328957	3.19694	4.07741	8.50182	2.09e-06	0.000134872	5.36023	PFC_v_CN
ENST00000617146	1.17595	5.54048	8.59726	1.86e-06	0.000123607	5.35627	PFC_v_CN
ENST00000356090	-1.21816	7.56096	-8.76193	1.53e-06	0.000107067	5.3549	PFC_v_CN
ENST00000618076	-5.94136	1.13409	-9.1006	1.02e-06	8.19e-05	5.33756	PFC_v_CN
ENST00000670768	-2.17989	2.71921	-8.45428	2.21e-06	0.000139899	5.32294	PFC_v_CN
ENST00000509645	-1.8258	3.89314	-8.46637	2.18e-06	0.000138434	5.31202	PFC_v_CN
ENST00000517462	1.32075	5.35375	8.55032	1.97e-06	0.000129392	5.30879	PFC_v_CN
ENST00000609438	-3.07704	3.06762	-8.47095	2.17e-06	0.000138434	5.30614	PFC_v_CN
ENST00000274093	1.70129	3.11214	8.46671	2.18e-06	0.000138434	5.29099	PFC_v_CN
ENST00000274547	1.09973	6.56831	8.599	1.85e-06	0.000123607	5.26727	PFC_v_CN
ENST00000393959	1.09973	6.56831	8.599	1.85e-06	0.000123607	5.26727	PFC_v_CN
ENST00000255380	1.45716	3.60153	8.51187	2.06e-06	0.000133796	5.26475	PFC_v_CN
ENST00000456733	-3.26782	1.24646	-8.52552	2.03e-06	0.000132183	5.26189	PFC_v_CN
ENST00000309558	1.94564	3.116	8.39682	2.37e-06	0.000147918	5.24937	PFC_v_CN
ENST00000617053	1.98946	4.45626	8.44711	2.23e-06	0.000140311	5.23616	PFC_v_CN
ENST00000551295	1.02193	7.03147	8.58385	1.89e-06	0.000125069	5.23027	PFC_v_CN
ENST00000248437	1.60937	4.31547	8.43106	2.28e-06	0.000142423	5.23026	PFC_v_CN
ENST00000552360	1.51162	5.16477	8.45972	2.2e-06	0.000139266	5.22095	PFC_v_CN
ENST00000479198	-2.8649	3.33381	-8.44901	2.23e-06	0.000140311	5.21166	PFC_v_CN
ENST00000529270	-1.43419	4.61626	-8.46929	2.17e-06	0.000138434	5.21099	PFC_v_CN
ENST00000322893	3.69246	1.55171	8.55363	1.96e-06	0.000129159	5.20668	PFC_v_CN
ENST00000446848	1.72288	5.49246	8.48283	2.14e-06	0.00013714	5.19354	PFC_v_CN
ENST00000356000	0.961977	8.59629	8.66056	1.72e-06	0.000117142	5.19219	PFC_v_CN
ENST00000377962	-3.26189	0.4351	-8.97163	1.19e-06	9.03e-05	5.18856	PFC_v_CN
ENST00000448904	-3.26189	0.4351	-8.97163	1.19e-06	9.03e-05	5.18856	PFC_v_CN
ENST00000338682	-7.21594	1.25808	-9.98252	3.83e-07	4.44e-05	5.18214	PFC_v_CN
ENST00000439356	1.14949	6.26631	8.51018	2.07e-06	0.000133796	5.1821	PFC_v_CN
ENST00000375765	1.58862	8.02031	8.58791	1.88e-06	0.000124734	5.1785	PFC_v_CN
ENST00000248706	2.47664	3.81626	8.32805	2.58e-06	0.000158038	5.17138	PFC_v_CN
ENST00000317204	1.2935	6.06974	8.48355	2.13e-06	0.00013714	5.15473	PFC_v_CN
ENST00000290863	-2.80615	0.928437	-8.4793	2.15e-06	0.000137436	5.14397	PFC_v_CN
ENST00000255531	2.64181	1.93504	8.35603	2.5e-06	0.000153932	5.142	PFC_v_CN
ENST00000315554	1.89606	5.52312	8.40768	2.34e-06	0.000146262	5.13839	PFC_v_CN
ENST00000651222	-1.09997	4.62815	-8.39076	2.39e-06	0.000148525	5.13077	PFC_v_CN
ENST00000378026	1.45711	4.67423	8.35028	2.51e-06	0.000154707	5.12542	PFC_v_CN
ENST00000638225	1.41751	3.19184	8.28951	2.71e-06	0.000164418	5.11691	PFC_v_CN
ENST00000428797	2.03581	5.61874	8.39009	2.39e-06	0.000148525	5.1042	PFC_v_CN
ENST00000549396	0.95106	5.64432	8.44401	2.24e-06	0.000140476	5.10342	PFC_v_CN
ENST00000450849	0.835987	6.80471	8.49852	2.1e-06	0.000135123	5.09851	PFC_v_CN
ENST00000347215	-2.94965	2.17758	-8.26698	2.79e-06	0.000167233	5.09679	PFC_v_CN
ENST00000395816	-2.94965	2.17758	-8.26698	2.79e-06	0.000167233	5.09679	PFC_v_CN
ENST00000265741	1.09944	4.54313	8.35679	2.49e-06	0.000153932	5.09645	PFC_v_CN
ENST00000556614	1.84917	3.98608	8.3134	2.63e-06	0.000160272	5.09183	PFC_v_CN
ENST00000273990	-2.82969	3.25365	-8.25466	2.83e-06	0.00016861	5.06675	PFC_v_CN
ENST00000254695	1.51869	4.51953	8.28538	2.72e-06	0.000164569	5.06657	PFC_v_CN
ENST00000289753	-2.48746	1.51693	-8.23725	2.89e-06	0.000171621	5.06002	PFC_v_CN
ENST00000402914	-1.38358	3.19008	-8.25982	2.81e-06	0.000167864	5.05743	PFC_v_CN
ENST00000263160	3.47377	1.56836	8.52555	2.03e-06	0.000132183	5.05719	PFC_v_CN
ENST00000561030	1.68305	4.98236	8.36473	2.47e-06	0.000152921	5.05161	PFC_v_CN
ENST00000370544	1.98145	4.1685	8.26608	2.79e-06	0.000167233	5.00326	PFC_v_CN
ENST00000378058	-1.41892	3.13918	-8.20614	3.01e-06	0.000176383	4.99373	PFC_v_CN
ENST00000322019	1.99201	3.9366	8.19409	3.05e-06	0.000177939	4.98632	PFC_v_CN
ENST00000317745	1.57677	4.13808	8.25223	2.84e-06	0.000168783	4.97162	PFC_v_CN
ENST00000592204	2.70542	2.42497	8.21621	2.97e-06	0.000175838	4.97042	PFC_v_CN
ENST00000394265	-5.31188	4.11533	-8.18525	3.09e-06	0.000179569	4.96706	PFC_v_CN
ENST00000393700	-1.43806	2.54545	-8.1634	3.17e-06	0.00018279	4.96182	PFC_v_CN
ENST00000260008	-2.7724	1.32709	-8.44669	2.23e-06	0.000140311	4.95555	PFC_v_CN
ENST00000269582	-1.92082	3.60159	-8.21154	2.99e-06	0.000176167	4.95533	PFC_v_CN
ENST00000627246	-4.35393	0.507493	-9.15348	9.64e-07	7.98e-05	4.94151	PFC_v_CN
ENST00000449996	-5.50048	1.09776	-8.75916	1.53e-06	0.000107067	4.93534	PFC_v_CN
ENST00000527886	1.16179	5.89103	8.29904	2.68e-06	0.000162817	4.92645	PFC_v_CN
ENST00000443023	3.0379	1.89389	8.21307	2.98e-06	0.000176167	4.92152	PFC_v_CN
ENST00000380702	1.11384	4.69242	8.20699	3e-06	0.000176383	4.90941	PFC_v_CN
ENST00000302541	2.29622	4.22158	8.12225	3.34e-06	0.000188114	4.90764	PFC_v_CN
ENST00000302190	-1.50369	4.19024	-8.16333	3.17e-06	0.00018279	4.90516	PFC_v_CN
ENST00000337508	-1.89829	4.57277	-8.12713	3.32e-06	0.000187672	4.86807	PFC_v_CN
ENST00000579314	-3.1298	0.712149	-8.34051	2.54e-06	0.000156263	4.85952	PFC_v_CN
ENST00000355280	-1.30698	4.67493	-8.20582	3.01e-06	0.000176383	4.85775	PFC_v_CN
ENST00000288221	1.96138	3.856	8.10345	3.42e-06	0.000192263	4.85747	PFC_v_CN
ENST00000477854	-5.47919	2.23995	-8.1473	3.24e-06	0.000185097	4.85587	PFC_v_CN
ENST00000377694	-2.58294	3.10779	-8.05963	3.62e-06	0.000200567	4.83727	PFC_v_CN
ENST00000280551	2.18957	3.31293	8.05047	3.66e-06	0.000201783	4.82531	PFC_v_CN
ENST00000272542	1.33938	5.38784	8.14331	3.25e-06	0.000185097	4.79946	PFC_v_CN
ENST00000609713	3.90508	3.08307	8.20119	3.03e-06	0.000176738	4.79464	PFC_v_CN
ENST00000242140	-1.43759	4.27903	-8.14659	3.24e-06	0.000185097	4.79051	PFC_v_CN
ENST00000374293	-0.832488	6.70108	-8.26054	2.81e-06	0.000167864	4.78738	PFC_v_CN
ENST00000669277	-5.02427	1.18057	-8.1445	3.25e-06	0.000185097	4.78416	PFC_v_CN
ENST00000394853	-1.43439	7.93751	-8.32471	2.59e-06	0.000158366	4.7707	PFC_v_CN
ENST00000612619	-4.08106	1.50335	-8.28518	2.72e-06	0.000164569	4.76948	PFC_v_CN
ENST00000331858	-7.91002	-0.28364	-10.5184	2.18e-07	3.21e-05	4.76863	PFC_v_CN
ENST00000375793	0.900217	5.8219	8.17234	3.14e-06	0.000181789	4.76206	PFC_v_CN
ENST00000381176	1.72117	4.88656	8.09668	3.45e-06	0.000193549	4.73816	PFC_v_CN
ENST00000566525	2.1323	3.99739	7.99731	3.91e-06	0.000212506	4.72566	PFC_v_CN
ENST00000257572	1.97996	1.26642	8.02248	3.79e-06	0.000207544	4.72388	PFC_v_CN
ENST00000335798	0.996654	5.60028	8.12246	3.34e-06	0.000188114	4.71966	PFC_v_CN
ENST00000400060	-1.32707	3.84721	-8.01856	3.81e-06	0.000207817	4.70938	PFC_v_CN
ENST00000366401	1.45761	4.55518	8.00553	3.87e-06	0.000210904	4.70277	PFC_v_CN
ENST00000371560	1.47081	5.21665	8.08751	3.49e-06	0.00019507	4.6962	PFC_v_CN
ENST00000342503	1.61725	9.35185	8.28387	2.73e-06	0.000164569	4.69254	PFC_v_CN
ENST00000333461	1.24056	5.31185	8.07008	3.57e-06	0.0001983	4.67177	PFC_v_CN
ENST00000322764	1.06607	5.84103	8.07455	3.55e-06	0.00019755	4.66627	PFC_v_CN
ENST00000423548	2.98004	0.69385	8.1435	3.25e-06	0.000185097	4.66141	PFC_v_CN
ENST00000381125	1.42943	7.19295	8.16369	3.17e-06	0.00018279	4.65727	PFC_v_CN
ENST00000262065	-1.3958	5.78499	-8.1424	3.26e-06	0.000185097	4.64926	PFC_v_CN
ENST00000372774	1.11344	5.5459	8.03824	3.71e-06	0.00020418	4.62416	PFC_v_CN
ENST00000503525	-2.368	4.39737	-7.99672	3.92e-06	0.000212506	4.61733	PFC_v_CN
ENST00000367439	1.06141	4.40937	7.98855	3.96e-06	0.000213606	4.61561	PFC_v_CN
ENST00000382095	-2.35119	1.95212	-7.90048	4.43e-06	0.000233546	4.61381	PFC_v_CN
ENST00000614491	1.06261	5.55274	8.05455	3.64e-06	0.000201113	4.60976	PFC_v_CN
ENST00000621401	1.06261	5.55274	8.05455	3.64e-06	0.000201113	4.60976	PFC_v_CN
ENST00000240587	2.21722	2.44957	7.85825	4.68e-06	0.000241394	4.59464	PFC_v_CN
ENST00000345330	-1.01237	7.04868	-8.1307	3.3e-06	0.000187186	4.59228	PFC_v_CN
ENST00000562197	-1.54458	2.14604	-7.87379	4.58e-06	0.000238925	4.58007	PFC_v_CN
ENST00000454077	1.01402	5.51548	8.02048	3.8e-06	0.000207691	4.57872	PFC_v_CN
ENST00000367434	1.33607	4.02193	7.94898	4.16e-06	0.000221821	4.56616	PFC_v_CN
ENST00000613252	-2.54707	3.36876	-7.87578	4.57e-06	0.000238925	4.56024	PFC_v_CN
ENST00000341166	1.99907	2.59695	7.83154	4.84e-06	0.000245682	4.55655	PFC_v_CN
ENST00000302490	-2.2765	3.08232	-7.84904	4.73e-06	0.000242669	4.55414	PFC_v_CN
ENST00000373779	1.77659	3.28445	7.82596	4.88e-06	0.000246204	4.55065	PFC_v_CN
ENST00000641462	1.59418	3.14088	7.82418	4.89e-06	0.000246352	4.53767	PFC_v_CN
ENST00000568641	0.721021	8.1286	8.14401	3.25e-06	0.000185097	4.53676	PFC_v_CN
ENST00000361722	1.94027	4.10866	7.83718	4.81e-06	0.000245158	4.53503	PFC_v_CN
ENST00000355478	-2.1556	3.77145	-7.86138	4.66e-06	0.000241328	4.53115	PFC_v_CN
ENST00000536159	1.64768	4.8791	7.8777	4.56e-06	0.0002388	4.5293	PFC_v_CN
ENST00000418261	-5.92717	-1.42588	-10.2164	2.98e-07	3.79e-05	4.52915	PFC_v_CN
ENST00000367545	-1.17766	4.00325	-7.92031	4.32e-06	0.000228891	4.52469	PFC_v_CN
ENST00000437025	2.12591	5.6723	7.95169	4.15e-06	0.00022145	4.52404	PFC_v_CN
ENST00000372524	-1.40287	3.04342	-7.87137	4.6e-06	0.000239075	4.51928	PFC_v_CN
ENST00000216200	2.64121	5.36124	7.82741	4.87e-06	0.000246159	4.51915	PFC_v_CN
ENST00000445105	1.21401	5.732	7.98663	3.97e-06	0.0002137	4.51235	PFC_v_CN
ENST00000290101	-1.64987	4.73778	-7.96904	4.06e-06	0.000216981	4.5091	PFC_v_CN
ENST00000400915	1.92317	3.08878	7.79327	5.09e-06	0.000253416	4.50802	PFC_v_CN
ENST00000260130	-1.29524	5.68029	-7.98839	3.96e-06	0.000213606	4.4945	PFC_v_CN
ENST00000470612	-1.64622	3.7436	-7.91489	4.35e-06	0.000230078	4.48942	PFC_v_CN
ENST00000317338	-1.80918	3.89085	-7.80744	4.99e-06	0.000250901	4.48063	PFC_v_CN
ENST00000599531	1.20601	4.06024	7.85992	4.67e-06	0.000241364	4.47452	PFC_v_CN
ENST00000338435	-1.43417	3.3404	-7.78756	5.12e-06	0.000254028	4.47166	PFC_v_CN
ENST00000230671	3.63422	3.46817	7.79929	5.05e-06	0.000252288	4.46944	PFC_v_CN
ENST00000625018	-2.56844	1.79483	-7.7614	5.3e-06	0.000258552	4.464	PFC_v_CN
ENST00000264025	1.5073	5.3589	7.90194	4.42e-06	0.000233523	4.4548	PFC_v_CN
ENST00000264345	-1.1263	4.5834	-7.8566	4.69e-06	0.000241394	4.45058	PFC_v_CN
ENST00000226004	0.89071	6.53819	7.97992	4e-06	0.000215148	4.45044	PFC_v_CN
ENST00000504452	3.58808	2.19364	7.93226	4.25e-06	0.000226215	4.44542	PFC_v_CN
ENST00000286657	-1.31079	1.82459	-7.7464	5.41e-06	0.00026232	4.42048	PFC_v_CN
ENST00000467458	1.17532	4.60461	7.85446	4.7e-06	0.000241394	4.41994	PFC_v_CN
ENST00000436027	-1.43416	5.36641	-7.97461	4.03e-06	0.000216198	4.41762	PFC_v_CN
ENST00000324361	-1.73077	7.04671	-8.02947	3.76e-06	0.000206087	4.41651	PFC_v_CN
ENST00000554823	-8.11566	3.02596	-7.83715	4.81e-06	0.000245158	4.4147	PFC_v_CN
ENST00000343262	-0.792336	9.05643	-8.08756	3.49e-06	0.00019507	4.41118	PFC_v_CN
ENST00000389384	0.996216	5.56372	7.89606	4.45e-06	0.000234462	4.40991	PFC_v_CN
ENST00000374566	1.17848	4.80083	7.8317	4.84e-06	0.000245682	4.40855	PFC_v_CN
ENST00000326474	3.69707	4.18379	7.71285	5.65e-06	0.000269202	4.4029	PFC_v_CN
ENST00000400053	-1.39288	3.76756	-7.76679	5.26e-06	0.000257793	4.39256	PFC_v_CN
ENST00000373760	-1.45009	3.72721	-7.76605	5.27e-06	0.000257793	4.38578	PFC_v_CN
ENST00000399132	-3.21944	1.30439	-7.72897	5.53e-06	0.000267046	4.38484	PFC_v_CN
ENST00000642955	-3.21944	1.30439	-7.72897	5.53e-06	0.000267046	4.38484	PFC_v_CN
ENST00000311268	1.48122	6.14373	7.87321	4.59e-06	0.000238925	4.3763	PFC_v_CN
ENST00000308249	1.70738	4.29834	7.73629	5.48e-06	0.000265368	4.37404	PFC_v_CN
ENST00000368811	-2.0924	5.17291	-7.85487	4.7e-06	0.000241394	4.35809	PFC_v_CN
ENST00000361311	1.06594	7.32447	7.92924	4.27e-06	0.000226689	4.34841	PFC_v_CN
ENST00000451791	-6.82079	5.45037	-7.71747	5.61e-06	0.000268905	4.34248	PFC_v_CN
ENST00000354947	1.07181	5.29456	7.80344	5.02e-06	0.000251579	4.31214	PFC_v_CN
ENST00000324385	2.46257	2.84605	7.66658	6e-06	0.000281103	4.29801	PFC_v_CN
ENST00000358055	-1.37632	3.76035	-7.70304	5.72e-06	0.000270976	4.29673	PFC_v_CN
ENST00000523483	-1.35308	5.81743	-7.83457	4.82e-06	0.000245558	4.28883	PFC_v_CN
ENST00000514028	2.82604	2.73531	7.6156	6.42e-06	0.000295945	4.28737	PFC_v_CN
ENST00000359842	-2.78295	0.945253	-7.70812	5.68e-06	0.000269819	4.28213	PFC_v_CN
ENST00000424834	-1.65746	2.64624	-7.61192	6.45e-06	0.00029632	4.27858	PFC_v_CN
ENST00000536684	-1.01706	6.13045	-7.84682	4.75e-06	0.000242948	4.27827	PFC_v_CN
ENST00000544049	2.33432	3.60359	7.60762	6.48e-06	0.00029632	4.27419	PFC_v_CN
ENST00000336180	1.9781	5.61687	7.76895	5.25e-06	0.000257671	4.27339	PFC_v_CN
ENST00000392088	1.69571	4.34807	7.67993	5.9e-06	0.000277534	4.26876	PFC_v_CN
ENST00000331825	-0.759698	10.4456	-8.0441	3.69e-06	0.000203042	4.26855	PFC_v_CN
ENST00000380620	-4.22847	0.982136	-7.97328	4.03e-06	0.000216198	4.26643	PFC_v_CN
ENST00000306014	-2.31877	1.32638	-7.6204	6.38e-06	0.000294533	4.2627	PFC_v_CN
ENST00000314045	-2.31877	1.32638	-7.6204	6.38e-06	0.000294533	4.2627	PFC_v_CN
ENST00000537332	1.67274	4.90225	7.66698	6e-06	0.000281103	4.24983	PFC_v_CN
ENST00000393140	-2.29226	2.28512	-7.59116	6.63e-06	0.000300984	4.24709	PFC_v_CN
ENST00000393143	-2.29226	2.28512	-7.59116	6.63e-06	0.000300984	4.24709	PFC_v_CN
ENST00000382275	1.39912	4.36014	7.63883	6.22e-06	0.000289689	4.24042	PFC_v_CN
ENST00000334133	2.52599	3.90742	7.61423	6.43e-06	0.000296021	4.23868	PFC_v_CN
ENST00000441174	-1.4674	3.3348	-7.62153	6.37e-06	0.000294533	4.23695	PFC_v_CN
ENST00000234313	-1.79345	1.81185	-7.575	6.77e-06	0.000304696	4.23365	PFC_v_CN
ENST00000371559	1.59449	5.31134	7.7489	5.39e-06	0.000261894	4.23221	PFC_v_CN
ENST00000409290	-1.57679	4.19671	-7.71172	5.66e-06	0.000269202	4.22815	PFC_v_CN
ENST00000380680	-0.912692	7.39917	-7.86744	4.62e-06	0.00023987	4.22776	PFC_v_CN
ENST00000234091	1.09323	6.26956	7.79736	5.06e-06	0.000252498	4.2272	PFC_v_CN
ENST00000628027	2.49783	2.86156	7.60912	6.47e-06	0.00029632	4.22137	PFC_v_CN
ENST00000392991	3.06309	7.00141	7.80276	5.02e-06	0.000251579	4.21546	PFC_v_CN
ENST00000561069	1.73748	3.88125	7.60803	6.48e-06	0.00029632	4.21539	PFC_v_CN
ENST00000354724	-1.25397	4.70953	-7.70753	5.69e-06	0.000269819	4.2084	PFC_v_CN
ENST00000368107	-1.17802	4.24773	-7.65457	6.1e-06	0.00028423	4.20484	PFC_v_CN
ENST00000525166	-1.2108	4.51497	-7.71969	5.6e-06	0.000268558	4.19852	PFC_v_CN
ENST00000638660	1.80026	4.08335	7.59824	6.57e-06	0.000299551	4.19834	PFC_v_CN
ENST00000630925	-1.3505	5.64607	-7.76127	5.3e-06	0.000258552	4.19358	PFC_v_CN
ENST00000361727	1.11221	5.03135	7.72526	5.56e-06	0.000267667	4.19269	PFC_v_CN
ENST00000259241	1.00566	6.47938	7.77912	5.18e-06	0.000255973	4.18868	PFC_v_CN
ENST00000395862	1.1416	4.73356	7.65963	6.06e-06	0.000282791	4.17947	PFC_v_CN
ENST00000518738	1.1416	4.73356	7.65963	6.06e-06	0.000282791	4.17947	PFC_v_CN
ENST00000558666	-3.46881	0.568229	-7.67505	5.93e-06	0.000278873	4.17596	PFC_v_CN
ENST00000306821	1.36906	3.98453	7.58574	6.68e-06	0.000302227	4.16649	PFC_v_CN
ENST00000331565	1.59595	6.71723	7.76911	5.25e-06	0.000257671	4.16566	PFC_v_CN
ENST00000358689	0.984163	5.33856	7.68835	5.83e-06	0.000275797	4.1609	PFC_v_CN
ENST00000313367	2.67492	1.80245	7.53257	7.16e-06	0.000318151	4.15935	PFC_v_CN
ENST00000285208	1.11979	6.94284	7.7837	5.15e-06	0.00025488	4.14131	PFC_v_CN
ENST00000296452	0.848353	7.21975	7.77355	5.22e-06	0.000256982	4.13399	PFC_v_CN
ENST00000340384	1.18456	6.89738	7.75172	5.37e-06	0.000261359	4.12333	PFC_v_CN
ENST00000638323	-3.01412	0.130593	-7.82952	4.85e-06	0.000245905	4.12173	PFC_v_CN
ENST00000315677	2.27904	5.04943	7.58361	6.69e-06	0.000302618	4.11711	PFC_v_CN
ENST00000462745	-5.8694	-0.501299	-9.14852	9.7e-07	8e-05	4.1164	PFC_v_CN
ENST00000283268	1.99749	1.35516	7.47907	7.69e-06	0.000336463	4.10845	PFC_v_CN
ENST00000358590	-3.0098	0.147014	-7.81317	4.96e-06	0.000249466	4.10484	PFC_v_CN
ENST00000374183	-3.18846	2.76928	-7.47498	7.73e-06	0.00033781	4.0933	PFC_v_CN
ENST00000452191	1.12631	4.38855	7.57526	6.77e-06	0.000304696	4.08894	PFC_v_CN
ENST00000619224	-2.85857	0.977121	-7.53664	7.12e-06	0.00031771	4.08328	PFC_v_CN
ENST00000354566	2.49674	3.07932	7.45997	7.89e-06	0.000342644	4.07024	PFC_v_CN
ENST00000557410	2.01924	5.87672	7.63772	6.23e-06	0.000289689	4.06907	PFC_v_CN
ENST00000639478	-3.13901	-0.0163027	-7.88885	4.5e-06	0.000236228	4.06195	PFC_v_CN
ENST00000328933	1.52776	7.71015	7.7247	5.56e-06	0.000267667	4.05644	PFC_v_CN
ENST00000525618	2.18149	3.10569	7.423	8.29e-06	0.00035819	4.0378	PFC_v_CN
ENST00000367279	-6.91859	-0.838222	-9.23183	8.81e-07	7.52e-05	4.03401	PFC_v_CN
ENST00000652477	1.22766	5.61814	7.62071	6.37e-06	0.000294533	4.02546	PFC_v_CN
ENST00000346867	-5.28388	0.941564	-7.687	5.84e-06	0.000275845	4.01844	PFC_v_CN
ENST00000564854	1.36932	3.86661	7.48135	7.67e-06	0.000335935	4.01797	PFC_v_CN
ENST00000335753	-1.13972	4.69797	-7.56008	6.91e-06	0.000309374	4.01769	PFC_v_CN
ENST00000369755	-1.13972	4.69797	-7.56008	6.91e-06	0.000309374	4.01769	PFC_v_CN
ENST00000420881	2.51314	1.87354	7.41013	8.43e-06	0.00036104	4.00656	PFC_v_CN
ENST00000462224	-4.30682	2.46848	-7.46687	7.82e-06	0.000340498	3.99834	PFC_v_CN
ENST00000392552	-1.24786	5.4598	-7.59625	6.58e-06	0.00029988	3.99238	PFC_v_CN
ENST00000343813	-1.08796	5.52944	-7.57259	6.79e-06	0.000305211	3.98716	PFC_v_CN
ENST00000356527	0.883693	5.81509	7.57952	6.73e-06	0.000303799	3.98677	PFC_v_CN
ENST00000435494	-3.39627	1.13759	-7.60931	6.47e-06	0.00029632	3.98539	PFC_v_CN
ENST00000413077	-1.45303	3.28572	-7.4167	8.36e-06	0.000359927	3.9638	PFC_v_CN
ENST00000319363	-4.16981	1.51919	-7.535	7.14e-06	0.000317926	3.96264	PFC_v_CN
ENST00000504876	4.20116	0.497359	7.78826	5.12e-06	0.000254028	3.95778	PFC_v_CN
ENST00000661844	4.20116	0.497359	7.78826	5.12e-06	0.000254028	3.95778	PFC_v_CN
ENST00000219334	-1.80457	4.38314	-7.49826	7.5e-06	0.000330391	3.95244	PFC_v_CN
ENST00000371824	3.47084	3.63032	7.35526	9.08e-06	0.000382675	3.95181	PFC_v_CN
ENST00000348628	1.13972	7.63372	7.71987	5.6e-06	0.000268558	3.949	PFC_v_CN
ENST00000469655	1.95017	3.17964	7.35339	9.1e-06	0.000383097	3.94674	PFC_v_CN
ENST00000228705	1.05759	5.75109	7.5236	7.25e-06	0.000321337	3.93951	PFC_v_CN
ENST00000431235	1.465	4.58082	7.42085	8.31e-06	0.000358461	3.93657	PFC_v_CN
ENST00000377595	-1.00966	4.62686	-7.48922	7.59e-06	0.000332921	3.916	PFC_v_CN
ENST00000511601	-2.7724	1.40471	-7.46685	7.82e-06	0.000340498	3.89876	PFC_v_CN
ENST00000263646	1.2307	3.90037	7.38244	8.75e-06	0.000372065	3.88284	PFC_v_CN
ENST00000361567	-1.42555	11.1629	-7.77562	5.2e-06	0.000256715	3.87294	PFC_v_CN
ENST00000303155	-1.49201	4.2019	-7.42249	8.3e-06	0.00035819	3.87173	PFC_v_CN
ENST00000362072	-7.82192	0.651128	-8.17704	3.12e-06	0.000181074	3.86803	PFC_v_CN
ENST00000318978	-1.49977	8.29457	-7.71581	5.63e-06	0.000269055	3.86322	PFC_v_CN
ENST00000262094	2.01654	3.38953	7.36485	8.96e-06	0.000378829	3.84677	PFC_v_CN
ENST00000375835	1.61353	5.85588	7.51266	7.35e-06	0.00032556	3.82657	PFC_v_CN
ENST00000329516	1.14821	4.91666	7.40774	8.46e-06	0.000361682	3.82155	PFC_v_CN
ENST00000402738	-1.05161	4.61674	-7.39289	8.63e-06	0.000368014	3.81629	PFC_v_CN
ENST00000498907	-1.19813	4.16754	-7.37133	8.89e-06	0.000376602	3.81155	PFC_v_CN
ENST00000332175	-1.4551	4.13519	-7.365	8.96e-06	0.000378829	3.81108	PFC_v_CN
ENST00000317501	-1.14252	4.69215	-7.41134	8.42e-06	0.000360976	3.8037	PFC_v_CN
ENST00000517566	2.98351	6.21372	7.41458	8.38e-06	0.000359927	3.79846	PFC_v_CN
ENST00000376261	-1.633	6.42205	-7.50748	7.41e-06	0.000327325	3.78848	PFC_v_CN
ENST00000337685	3.26788	0.798916	7.46213	7.87e-06	0.000342154	3.78434	PFC_v_CN
ENST00000482346	-4.81877	-0.263317	-7.99072	3.95e-06	0.000213606	3.76199	PFC_v_CN
ENST00000467565	-5.13995	0.667915	-8.07654	3.54e-06	0.000197422	3.75885	PFC_v_CN
ENST00000422725	0.908393	5.06167	7.38135	8.77e-06	0.00037208	3.75828	PFC_v_CN
ENST00000359175	1.96423	4.0942	7.24838	1.05e-05	0.000423783	3.73935	PFC_v_CN
ENST00000309017	-6.96649	-0.818047	-8.75498	1.54e-06	0.000107067	3.73676	PFC_v_CN
ENST00000357175	3.18407	0.766149	7.41527	8.38e-06	0.000359927	3.73008	PFC_v_CN
ENST00000568415	-1.5693	5.93299	-7.43443	8.16e-06	0.000354041	3.72778	PFC_v_CN
ENST00000370035	1.68815	4.39131	7.25932	1.03e-05	0.000419791	3.72453	PFC_v_CN
ENST00000260506	-1.97364	3.4832	-7.22809	1.08e-05	0.000431785	3.70657	PFC_v_CN
ENST00000366630	1.30676	3.11719	7.21935	1.09e-05	0.000435012	3.70292	PFC_v_CN
ENST00000657820	-4.96254	0.469075	-8.20107	3.03e-06	0.000176738	3.69954	PFC_v_CN
ENST00000346248	-1.15554	3.29811	-7.27274	1.02e-05	0.000413884	3.69773	PFC_v_CN
ENST00000435907	-1.15554	3.29811	-7.27274	1.02e-05	0.000413884	3.69773	PFC_v_CN
ENST00000501056	-2.33951	1.89292	-7.16738	1.17e-05	0.000459979	3.69384	PFC_v_CN
ENST00000264852	2.36855	3.04345	7.16021	1.18e-05	0.000460607	3.69037	PFC_v_CN
ENST00000667949	-1.22146	4.07444	-7.28203	1e-05	0.000411136	3.68658	PFC_v_CN
ENST00000355044	1.12149	4.97532	7.38377	8.74e-06	0.000371929	3.68352	PFC_v_CN
ENST00000303375	-2.56292	2.12996	-7.15002	1.2e-05	0.000465319	3.68065	PFC_v_CN
ENST00000416749	1.22989	4.96393	7.30105	9.77e-06	0.000404921	3.67615	PFC_v_CN
ENST00000587489	-2.54945	0.678948	-7.29185	9.9e-06	0.000408304	3.6557	PFC_v_CN
ENST00000372371	1.33693	3.53045	7.16183	1.18e-05	0.000460607	3.65114	PFC_v_CN
ENST00000391754	2.10388	1.58738	7.1412	1.22e-05	0.000468565	3.63416	PFC_v_CN
ENST00000255224	0.853077	8.03448	7.43099	8.2e-06	0.000355159	3.63381	PFC_v_CN
ENST00000465357	1.05188	5.35146	7.27604	1.01e-05	0.00041373	3.62969	PFC_v_CN
ENST00000537981	0.938571	8.66938	7.48921	7.59e-06	0.000332921	3.62581	PFC_v_CN
ENST00000518457	-3.02575	5.24324	-7.22901	1.08e-05	0.000431785	3.61717	PFC_v_CN
ENST00000361335	-1.60968	10.0287	-7.55099	6.99e-06	0.000312654	3.61287	PFC_v_CN
ENST00000423381	1.30189	5.17332	7.28314	1e-05	0.000411136	3.60646	PFC_v_CN
ENST00000416202	-1.86983	1.91649	-7.09194	1.3e-05	0.000492081	3.60459	PFC_v_CN
ENST00000373331	-0.882315	6.27228	-7.36379	8.98e-06	0.000378833	3.60268	PFC_v_CN
ENST00000356341	1.90339	3.99653	7.14163	1.22e-05	0.000468565	3.60203	PFC_v_CN
ENST00000548213	-2.01395	1.03529	-7.08625	1.31e-05	0.000495215	3.59397	PFC_v_CN
ENST00000666778	2.40573	2.61405	7.08335	1.32e-05	0.000496575	3.59065	PFC_v_CN
ENST00000217260	-4.39181	0.209497	-7.68168	5.88e-06	0.000277337	3.58659	PFC_v_CN
ENST00000428026	1.40152	3.09529	7.079	1.32e-05	0.000497687	3.57013	PFC_v_CN
ENST00000263708	1.146	4.63215	7.16057	1.18e-05	0.000460607	3.56881	PFC_v_CN
ENST00000477931	1.36813	6.39107	7.30344	9.74e-06	0.000404343	3.56847	PFC_v_CN
ENST00000435564	3.03415	2.58073	7.24153	1.06e-05	0.000427182	3.56745	PFC_v_CN
ENST00000269347	-1.02337	6.33199	-7.35139	9.13e-06	0.000383594	3.56471	PFC_v_CN
ENST00000309731	-2.30115	0.488294	-7.13963	1.22e-05	0.000468971	3.5617	PFC_v_CN
ENST00000379449	1.02118	6.11487	7.27327	1.01e-05	0.000413884	3.54655	PFC_v_CN
ENST00000341547	-2.37989	1.0651	-7.1241	1.24e-05	0.000477872	3.53677	PFC_v_CN
ENST00000438447	-1.04524	5.79065	-7.30313	9.74e-06	0.000404343	3.5361	PFC_v_CN
ENST00000250405	0.710459	7.2781	7.34529	9.2e-06	0.000385689	3.53254	PFC_v_CN
ENST00000327374	1.92876	2.67018	7.03985	1.4e-05	0.000519551	3.5289	PFC_v_CN
ENST00000460711	-2.35804	3.53202	-7.22676	1.08e-05	0.000431785	3.52764	PFC_v_CN
ENST00000581977	-3.35642	0.961607	-7.25424	1.04e-05	0.000421063	3.52614	PFC_v_CN
ENST00000379388	1.93966	2.31535	7.03784	1.4e-05	0.000520341	3.51913	PFC_v_CN
ENST00000377298	1.04523	7.3226	7.32619	9.45e-06	0.000393554	3.51743	PFC_v_CN
ENST00000374619	-3.84491	0.470001	-7.16445	1.18e-05	0.000460607	3.51434	PFC_v_CN
ENST00000404542	-1.88777	1.38491	-7.02321	1.43e-05	0.000527757	3.51093	PFC_v_CN
ENST00000338305	2.80776	1.30748	7.29955	9.79e-06	0.000405183	3.50722	PFC_v_CN
ENST00000373487	-3.67769	1.45987	-7.09834	1.29e-05	0.000488868	3.50237	PFC_v_CN
ENST00000419364	-5.43841	0.853038	-7.53222	7.17e-06	0.000318151	3.49266	PFC_v_CN
ENST00000405271	-2.77715	1.08307	-7.07936	1.32e-05	0.000497687	3.49076	PFC_v_CN
ENST00000243052	-2.14623	6.03643	-7.30501	9.72e-06	0.000404343	3.4878	PFC_v_CN
ENST00000332129	0.929619	4.28535	7.1453	1.21e-05	0.000467739	3.4748	PFC_v_CN
ENST00000256509	1.3966	6.06519	7.2541	1.04e-05	0.000421063	3.47416	PFC_v_CN
ENST00000380752	1.03733	5.01215	7.15965	1.19e-05	0.000460607	3.47341	PFC_v_CN
ENST00000409163	1.3149	4.0035	7.11847	1.25e-05	0.00048098	3.4686	PFC_v_CN
ENST00000444449	0.847957	5.93175	7.22241	1.09e-05	0.000433777	3.46575	PFC_v_CN
ENST00000389622	-1.59257	2.84548	-7.04586	1.39e-05	0.000518442	3.45896	PFC_v_CN
ENST00000332995	-1.25941	6.45081	-7.29512	9.85e-06	0.000407062	3.43917	PFC_v_CN
ENST00000175506	1.27109	5.37571	7.16699	1.17e-05	0.000459979	3.43866	PFC_v_CN
ENST00000354567	1.52817	6.34538	7.28168	1e-05	0.000411136	3.43281	PFC_v_CN
ENST00000367267	-1.57933	4.982	-7.10972	1.27e-05	0.000483632	3.42741	PFC_v_CN
ENST00000367268	-1.57933	4.982	-7.10972	1.27e-05	0.000483632	3.42741	PFC_v_CN
ENST00000371081	2.11936	4.4039	7.03696	1.4e-05	0.000520341	3.4232	PFC_v_CN
ENST00000374761	-1.6332	4.80281	-7.15747	1.19e-05	0.000461177	3.42206	PFC_v_CN
ENST00000437366	1.19819	5.82154	7.20508	1.11e-05	0.000441811	3.4182	PFC_v_CN
ENST00000610401	1.05264	6.38956	7.20337	1.12e-05	0.000442261	3.41519	PFC_v_CN
ENST00000199448	1.75871	6.79014	7.20574	1.11e-05	0.000441811	3.41381	PFC_v_CN
ENST00000321867	-0.987844	6.36436	-7.23254	1.07e-05	0.000430705	3.41142	PFC_v_CN
ENST00000265382	1.52083	5.16498	7.07981	1.32e-05	0.000497687	3.40809	PFC_v_CN
ENST00000617537	-3.03753	1.77696	-6.97082	1.54e-05	0.000558771	3.39967	PFC_v_CN
ENST00000321871	1.86029	3.15392	6.94146	1.6e-05	0.000576595	3.39454	PFC_v_CN
ENST00000294129	0.91527	4.85481	7.10798	1.27e-05	0.000483632	3.38753	PFC_v_CN
ENST00000416649	0.91527	4.85481	7.10798	1.27e-05	0.000483632	3.38753	PFC_v_CN
ENST00000421743	1.99067	5.46153	7.21495	1.1e-05	0.000437051	3.38746	PFC_v_CN
ENST00000011619	0.7907	6.0351	7.17933	1.15e-05	0.000454045	3.38342	PFC_v_CN
ENST00000615825	-6.01367	0.435073	-7.71237	5.65e-06	0.000269202	3.38102	PFC_v_CN
ENST00000367909	1.96561	5.4525	7.20135	1.12e-05	0.000442897	3.36865	PFC_v_CN
ENST00000536173	2.27825	1.46431	6.9442	1.6e-05	0.000575079	3.35805	PFC_v_CN
ENST00000337919	-1.04884	4.94929	-7.10865	1.27e-05	0.000483632	3.35695	PFC_v_CN
ENST00000555004	0.843266	6.85101	7.18068	1.15e-05	0.000453809	3.35592	PFC_v_CN
ENST00000465115	-4.33232	-0.321973	-7.33813	9.29e-06	0.000388882	3.34134	PFC_v_CN
ENST00000299824	-0.857441	6.32625	-7.17832	1.16e-05	0.000454077	3.33725	PFC_v_CN
ENST00000333628	1.26204	9.07567	7.29053	9.91e-06	0.000408474	3.33201	PFC_v_CN
ENST00000544518	-6.71615	-0.293203	-8.14113	3.26e-06	0.000185097	3.33174	PFC_v_CN
ENST00000304613	1.04356	5.52224	7.09176	1.3e-05	0.000492081	3.32401	PFC_v_CN
ENST00000456692	1.1038	4.96818	7.06003	1.36e-05	0.000509299	3.31741	PFC_v_CN
ENST00000409110	-4.94745	-1.80078	-8.33296	2.57e-06	0.000157405	3.31574	PFC_v_CN
ENST00000373253	-1.08099	7.56721	-7.23773	1.07e-05	0.000428242	3.31556	PFC_v_CN
ENST00000371546	-1.14962	5.93125	-7.16228	1.18e-05	0.000460607	3.31515	PFC_v_CN
ENST00000193403	-0.879997	5.42756	-7.13702	1.22e-05	0.000470048	3.30736	PFC_v_CN
ENST00000228425	1.83523	1.75389	6.87021	1.77e-05	0.000618701	3.30549	PFC_v_CN
ENST00000318304	1.83523	1.75389	6.87021	1.77e-05	0.000618701	3.30549	PFC_v_CN
ENST00000373302	1.51881	7.4557	7.15932	1.19e-05	0.000460607	3.29752	PFC_v_CN
ENST00000355653	-0.903229	5.64365	-7.1156	1.26e-05	0.000482263	3.29701	PFC_v_CN
ENST00000635581	1.91663	3.70176	6.88123	1.75e-05	0.000614833	3.29058	PFC_v_CN
ENST00000592148	-3.85788	3.24732	-6.90683	1.68e-05	0.000597388	3.28882	PFC_v_CN
ENST00000566166	1.73036	4.55648	6.9652	1.55e-05	0.000562496	3.28617	PFC_v_CN
ENST00000406263	1.20859	4.80982	7.02618	1.43e-05	0.000526239	3.28414	PFC_v_CN
ENST00000294889	0.794571	6.14	7.14352	1.21e-05	0.000468281	3.27984	PFC_v_CN
ENST00000367147	2.01922	5.53043	7.0333	1.41e-05	0.000522347	3.27955	PFC_v_CN
ENST00000369750	-2.29395	1.05952	-6.85105	1.82e-05	0.000631227	3.27888	PFC_v_CN
ENST00000603865	-2.59528	0.941061	-6.85251	1.82e-05	0.000630833	3.27555	PFC_v_CN
ENST00000357063	-2.1595	1.1815	-6.8756	1.76e-05	0.000617629	3.27196	PFC_v_CN
ENST00000397488	2.65407	2.78302	6.90076	1.7e-05	0.000599652	3.27047	PFC_v_CN
ENST00000378825	1.22664	4.30264	7.04224	1.39e-05	0.000518474	3.27008	PFC_v_CN
ENST00000369501	-1.3608	6.1224	-7.11213	1.27e-05	0.000483632	3.26921	PFC_v_CN
ENST00000398015	-1.51983	4.62212	-6.9848	1.51e-05	0.000549303	3.26704	PFC_v_CN
ENST00000287038	-0.651886	9.29874	-7.2578	1.04e-05	0.000420087	3.26627	PFC_v_CN
ENST00000395811	-1.06432	4.59163	-6.99987	1.48e-05	0.000540514	3.26032	PFC_v_CN
ENST00000591258	-1.9118	4.3377	-6.99859	1.48e-05	0.000540818	3.25869	PFC_v_CN
ENST00000361539	1.63367	2.15505	6.84314	1.84e-05	0.000636849	3.24933	PFC_v_CN
ENST00000304414	0.691193	9.01819	7.22734	1.08e-05	0.000431785	3.2487	PFC_v_CN
ENST00000568490	1.04966	6.02582	7.07245	1.34e-05	0.000501587	3.24464	PFC_v_CN
ENST00000272847	3.55957	0.590464	7.01328	1.45e-05	0.00053377	3.23903	PFC_v_CN
ENST00000646607	-1.9252	4.24531	-6.9622	1.56e-05	0.000563486	3.22877	PFC_v_CN
ENST00000200557	2.05357	5.13489	6.93943	1.61e-05	0.000577543	3.22283	PFC_v_CN
ENST00000358657	1.16388	4.09678	6.90343	1.69e-05	0.000598114	3.21642	PFC_v_CN
ENST00000453097	1.16388	4.09678	6.90343	1.69e-05	0.000598114	3.21642	PFC_v_CN
ENST00000389740	-3.92075	-0.51054	-7.33191	9.37e-06	0.000391114	3.2055	PFC_v_CN
ENST00000358415	-2.13252	1.61091	-6.80132	1.96e-05	0.000669514	3.20398	PFC_v_CN
ENST00000399387	-2.7844	0.715549	-6.82374	1.89e-05	0.000650799	3.20215	PFC_v_CN
ENST00000650603	1.30103	3.88677	6.93341	1.62e-05	0.000581036	3.19806	PFC_v_CN
ENST00000467115	-1.60813	3.78534	-6.90393	1.69e-05	0.000598114	3.19568	PFC_v_CN
ENST00000327111	1.33658	6.48202	7.04423	1.39e-05	0.000518442	3.18798	PFC_v_CN
ENST00000272371	-5.41691	-0.263501	-7.54458	7.05e-06	0.000314847	3.16997	PFC_v_CN
ENST00000590083	-1.56353	2.89337	-6.85245	1.82e-05	0.000630833	3.16861	PFC_v_CN
ENST00000640028	-3.01348	-0.0693332	-7.04323	1.39e-05	0.000518442	3.16524	PFC_v_CN
ENST00000286614	1.37234	4.18823	6.87126	1.77e-05	0.000618701	3.164	PFC_v_CN
ENST00000527669	1.43236	3.31231	6.77517	2.03e-05	0.000687153	3.16323	PFC_v_CN
ENST00000527717	2.10533	5.32674	6.94457	1.6e-05	0.000575079	3.16055	PFC_v_CN
ENST00000515418	1.21779	2.85363	6.87705	1.76e-05	0.000617092	3.15825	PFC_v_CN
ENST00000631079	3.97614	0.433731	7.18301	1.15e-05	0.000452956	3.15496	PFC_v_CN
ENST00000315930	-1.14448	2.74351	-6.91216	1.67e-05	0.000593702	3.15358	PFC_v_CN
ENST00000396603	1.10964	4.78065	6.92059	1.65e-05	0.000588051	3.15009	PFC_v_CN
ENST00000307765	3.03833	0.715061	6.82862	1.88e-05	0.000647815	3.1462	PFC_v_CN
ENST00000433855	1.9926	2.6667	6.77957	2.02e-05	0.000685796	3.1436	PFC_v_CN
ENST00000329618	-3.44118	0.667382	-6.92514	1.64e-05	0.000585704	3.14313	PFC_v_CN
ENST00000560371	1.47859	3.21836	6.76549	2.06e-05	0.000695708	3.13452	PFC_v_CN
ENST00000405452	-1.28329	4.08241	-6.8448	1.84e-05	0.000636091	3.13047	PFC_v_CN
ENST00000375514	1.07796	5.06039	6.93186	1.63e-05	0.000581276	3.12063	PFC_v_CN
ENST00000354536	-1.95449	1.50341	-6.73964	2.13e-05	0.000713734	3.11985	PFC_v_CN
ENST00000356284	-1.95449	1.50341	-6.73964	2.13e-05	0.000713734	3.11985	PFC_v_CN
ENST00000610913	4.051	0.554513	7.18923	1.14e-05	0.000449709	3.10976	PFC_v_CN
ENST00000228027	-2.01363	2.19894	-6.78761	1.99e-05	0.000678777	3.10414	PFC_v_CN
ENST00000541134	1.84775	2.28504	6.7258	2.18e-05	0.000723931	3.10385	PFC_v_CN
ENST00000343003	-2.34844	1.84665	-6.7234	2.18e-05	0.000725603	3.10259	PFC_v_CN
ENST00000361453	-1.36512	14.333	-7.33182	9.37e-06	0.000391114	3.10036	PFC_v_CN
ENST00000521451	1.25753	3.53649	6.79684	1.97e-05	0.000673015	3.09151	PFC_v_CN
ENST00000262648	-1.26298	4.71766	-6.92317	1.65e-05	0.000586625	3.08784	PFC_v_CN
ENST00000369236	-2.04604	2.46969	-6.75073	2.1e-05	0.000707294	3.08572	PFC_v_CN
ENST00000264318	-0.757322	5.21906	-6.9888	1.5e-05	0.000546914	3.07943	PFC_v_CN
ENST00000515673	-1.10453	5.07838	-6.91208	1.67e-05	0.000593702	3.07037	PFC_v_CN
ENST00000647374	-5.26694	0.954915	-7.58967	6.64e-06	0.00030112	3.06937	PFC_v_CN
ENST00000331113	-0.864183	6.40729	-6.9518	1.58e-05	0.000571056	3.06447	PFC_v_CN
ENST00000457358	1.11429	4.95483	6.87151	1.77e-05	0.000618701	3.06022	PFC_v_CN
ENST00000380110	2.35883	2.72593	6.70627	2.24e-05	0.000735418	3.05637	PFC_v_CN
ENST00000531523	-1.35955	3.21595	-6.73601	2.15e-05	0.000715835	3.04998	PFC_v_CN
ENST00000372684	1.4593	7.3357	7.01241	1.45e-05	0.00053377	3.04699	PFC_v_CN
ENST00000375799	0.939426	5.91646	6.9314	1.63e-05	0.000581276	3.04646	PFC_v_CN
ENST00000403946	-5.34306	-1.37651	-7.88016	4.55e-06	0.000238463	3.04596	PFC_v_CN
ENST00000374736	-1.9234	3.00411	-6.73793	2.14e-05	0.000714683	3.04493	PFC_v_CN
ENST00000221166	1.01532	6.41412	6.97929	1.52e-05	0.000552873	3.04241	PFC_v_CN
ENST00000311308	1.78268	6.65147	6.95019	1.58e-05	0.000571654	3.04069	PFC_v_CN
ENST00000305249	-2.62224	0.979929	-6.68521	2.31e-05	0.000751329	3.03414	PFC_v_CN
ENST00000396037	1.54628	3.74053	6.71319	2.22e-05	0.000733017	3.03023	PFC_v_CN
ENST00000590838	-3.09117	1.0443	-6.75767	2.08e-05	0.000701519	3.02846	PFC_v_CN
ENST00000312719	-2.04658	1.77337	-6.69673	2.27e-05	0.000743901	3.02104	PFC_v_CN
ENST00000436577	1.10274	4.37026	6.81726	1.91e-05	0.00065605	3.01988	PFC_v_CN
ENST00000302017	-3.33781	1.77906	-6.66151	2.39e-05	0.000772279	3.01046	PFC_v_CN
ENST00000352681	1.27174	4.02513	6.74146	2.13e-05	0.000713734	2.99308	PFC_v_CN
ENST00000541812	-4.50239	-0.00209261	-7.28513	9.99e-06	0.00041091	2.99167	PFC_v_CN
ENST00000621128	-0.726536	5.25867	-6.88049	1.75e-05	0.000614833	2.98874	PFC_v_CN
ENST00000402415	-5.26393	-0.32797	-7.34527	9.2e-06	0.000385689	2.98528	PFC_v_CN
ENST00000361899	-1.23474	14.9553	-7.26197	1.03e-05	0.000418847	2.98433	PFC_v_CN
ENST00000296861	0.934648	5.20002	6.85232	1.82e-05	0.000630833	2.98302	PFC_v_CN
ENST00000221086	0.956577	4.55541	6.79075	1.98e-05	0.000678081	2.97845	PFC_v_CN
ENST00000246747	-0.843022	7.50814	-6.99509	1.49e-05	0.000542794	2.97617	PFC_v_CN
ENST00000433425	1.33385	5.27508	6.85479	1.81e-05	0.000630833	2.97608	PFC_v_CN
ENST00000646948	-1.80026	4.03665	-6.77697	2.02e-05	0.000687153	2.97585	PFC_v_CN
ENST00000611179	-2.72481	0.160477	-6.69322	2.28e-05	0.000746006	2.97392	PFC_v_CN
ENST00000413138	2.59765	2.90749	6.61725	2.54e-05	0.000808622	2.95837	PFC_v_CN
ENST00000335209	-1.52186	3.53106	-6.78898	1.99e-05	0.000678233	2.94967	PFC_v_CN
ENST00000404464	-1.63328	3.71072	-6.68332	2.31e-05	0.000752543	2.94576	PFC_v_CN
ENST00000430939	-1.69226	4.02816	-6.65841	2.4e-05	0.000773217	2.93409	PFC_v_CN
ENST00000359117	-1.13849	3.41276	-6.69179	2.29e-05	0.00074672	2.93192	PFC_v_CN
ENST00000265626	-2.59597	2.40399	-6.63473	2.48e-05	0.000793168	2.91834	PFC_v_CN
ENST00000549379	4.49488	0.638938	7.2644	1.03e-05	0.000418037	2.91577	PFC_v_CN
ENST00000521743	1.54437	4.69273	6.72705	2.17e-05	0.000723439	2.90647	PFC_v_CN
ENST00000540632	-2.52564	2.04773	-6.57647	2.7e-05	0.000845244	2.90053	PFC_v_CN
ENST00000488336	-1.59745	3.37971	-6.77498	2.03e-05	0.000687153	2.89157	PFC_v_CN
ENST00000355710	3.31122	2.02842	6.85871	1.8e-05	0.000628082	2.89145	PFC_v_CN
ENST00000272520	1.61239	3.15892	6.65017	2.43e-05	0.000780982	2.88651	PFC_v_CN
ENST00000508560	-1.43826	1.91441	-6.57605	2.7e-05	0.000845244	2.88635	PFC_v_CN
ENST00000388742	-5.85202	-0.522655	-7.5034	7.45e-06	0.000328623	2.87829	PFC_v_CN
ENST00000394277	-4.22061	2.37103	-6.59442	2.63e-05	0.000830035	2.87679	PFC_v_CN
ENST00000469376	2.04051	2.4975	6.60466	2.59e-05	0.000818702	2.87531	PFC_v_CN
ENST00000195649	1.41618	6.14873	6.80659	1.94e-05	0.000665283	2.87403	PFC_v_CN
ENST00000355797	-2.77498	0.47178	-6.69075	2.29e-05	0.000747011	2.86204	PFC_v_CN
ENST00000371698	2.513	0.675637	6.54852	2.81e-05	0.000869655	2.85099	PFC_v_CN
ENST00000333244	3.22081	2.66413	6.55924	2.77e-05	0.000858233	2.8484	PFC_v_CN
ENST00000361575	-0.701011	8.99562	-6.96309	1.56e-05	0.000563469	2.84733	PFC_v_CN
ENST00000424002	-1.79945	2.71215	-6.57106	2.72e-05	0.000850484	2.84437	PFC_v_CN
ENST00000429094	1.79498	6.82424	6.84005	1.85e-05	0.000638489	2.84116	PFC_v_CN
ENST00000274498	0.91582	4.912	6.7191	2.2e-05	0.00072927	2.84038	PFC_v_CN
ENST00000249842	1.45849	3.4796	6.63671	2.47e-05	0.000791754	2.8333	PFC_v_CN
ENST00000652096	-1.09155	3.78147	-6.73177	2.16e-05	0.000719379	2.82454	PFC_v_CN
ENST00000264160	1.81697	4.91047	6.70737	2.24e-05	0.000735418	2.81822	PFC_v_CN
ENST00000420366	2.83895	3.16433	6.51728	2.94e-05	0.000900501	2.81776	PFC_v_CN
ENST00000299529	-2.27767	4.89732	-6.74045	2.13e-05	0.000713734	2.81023	PFC_v_CN
ENST00000398838	1.08697	7.51817	6.83968	1.85e-05	0.000638489	2.8047	PFC_v_CN
ENST00000446997	1.2636	5.12276	6.71378	2.21e-05	0.000733017	2.79701	PFC_v_CN
ENST00000392753	-1.45352	2.12929	-6.51377	2.96e-05	0.000903506	2.79249	PFC_v_CN
ENST00000371194	-5.59461	-0.672105	-7.49076	7.57e-06	0.000332921	2.79073	PFC_v_CN
ENST00000301634	-2.38949	1.51377	-6.50145	3.01e-05	0.000914257	2.79012	PFC_v_CN
ENST00000490006	3.38209	0.487672	6.77525	2.03e-05	0.000687153	2.78962	PFC_v_CN
ENST00000587899	1.53729	0.901003	6.50298	3e-05	0.000913147	2.78785	PFC_v_CN
ENST00000303395	1.28977	3.00899	6.53122	2.88e-05	0.000887206	2.78578	PFC_v_CN
ENST00000320521	-2.17716	0.748282	-6.52653	2.9e-05	0.000891811	2.78173	PFC_v_CN
ENST00000356800	-0.960833	5.45704	-6.7459	2.12e-05	0.00071138	2.77393	PFC_v_CN
ENST00000542664	2.51466	2.53116	6.53781	2.86e-05	0.000880556	2.77212	PFC_v_CN
ENST00000371222	1.18754	4.6397	6.62086	2.53e-05	0.000806388	2.76857	PFC_v_CN
ENST00000650731	2.04982	5.78173	6.75727	2.08e-05	0.000701519	2.76614	PFC_v_CN
ENST00000414263	1.39251	3.9765	6.57887	2.69e-05	0.000843571	2.76377	PFC_v_CN
ENST00000647837	-4.66933	2.19036	-6.47619	3.12e-05	0.000943825	2.76054	PFC_v_CN
ENST00000348261	-2.83307	0.0903697	-6.61683	2.55e-05	0.000808622	2.74978	PFC_v_CN
ENST00000561906	-7.86013	-0.739897	-7.3927	8.63e-06	0.000368014	2.74514	PFC_v_CN
ENST00000259569	0.747609	5.64653	6.70688	2.24e-05	0.000735418	2.73614	PFC_v_CN
ENST00000368248	3.75207	-0.0618765	7.00452	1.47e-05	0.000538087	2.73553	PFC_v_CN
ENST00000537166	3.75207	-0.0618765	7.00452	1.47e-05	0.000538087	2.73553	PFC_v_CN
ENST00000334660	0.880037	5.78314	6.71553	2.21e-05	0.000732185	2.72818	PFC_v_CN
ENST00000371926	1.76887	3.8987	6.54395	2.83e-05	0.000873632	2.7259	PFC_v_CN
ENST00000502640	1.36977	2.59934	6.54509	2.83e-05	0.000873096	2.72275	PFC_v_CN
ENST00000399816	2.43637	2.84813	6.46699	3.17e-05	0.000955642	2.72068	PFC_v_CN
ENST00000538872	0.984161	6.3163	6.70949	2.23e-05	0.000735407	2.71737	PFC_v_CN
ENST00000338581	-5.22634	-0.343832	-7.04319	1.39e-05	0.000518442	2.69979	PFC_v_CN
ENST00000430157	-0.618595	8.23332	-6.82672	1.89e-05	0.000648813	2.69551	PFC_v_CN
ENST00000376419	-1.20939	4.52317	-6.61611	2.55e-05	0.000808622	2.69458	PFC_v_CN
ENST00000638159	2.95728	3.96677	6.45838	3.21e-05	0.000966792	2.69349	PFC_v_CN
ENST00000418909	1.44366	2.51856	6.45363	3.23e-05	0.000971582	2.69081	PFC_v_CN
ENST00000360631	1.21326	4.88221	6.64965	2.43e-05	0.000780982	2.68176	PFC_v_CN
ENST00000482007	1.56425	2.50305	6.41153	3.43e-05	0.00101712	2.66798	PFC_v_CN
ENST00000340726	-4.36284	0.434062	-6.56736	2.74e-05	0.000852381	2.66544	PFC_v_CN
ENST00000380913	1.50898	2.63435	6.43683	3.31e-05	0.000990817	2.6647	PFC_v_CN
ENST00000418337	-1.60707	3.96959	-6.58591	2.66e-05	0.000838541	2.66456	PFC_v_CN
ENST00000665679	-2.42959	0.770963	-6.53404	2.87e-05	0.000884485	2.65962	PFC_v_CN
ENST00000555760	1.22777	3.95457	6.56515	2.74e-05	0.000854226	2.6563	PFC_v_CN
ENST00000646789	-2.34112	2.19583	-6.44964	3.25e-05	0.000975307	2.65503	PFC_v_CN
ENST00000372999	1.89223	1.42843	6.38778	3.56e-05	0.00104501	2.63634	PFC_v_CN
ENST00000589781	-3.88962	-0.213539	-6.55251	2.79e-05	0.000865526	2.6311	PFC_v_CN
ENST00000002501	1.22815	6.01686	6.64921	2.43e-05	0.000780982	2.62961	PFC_v_CN
ENST00000550550	-2.12796	2.35124	-6.3861	3.57e-05	0.00104554	2.62465	PFC_v_CN
ENST00000660802	-2.38224	0.257714	-6.40341	3.48e-05	0.00102628	2.62423	PFC_v_CN
ENST00000378850	-3.79358	0.204395	-6.76218	2.07e-05	0.00069821	2.62406	PFC_v_CN
ENST00000476379	-2.39045	0.318505	-6.39659	3.51e-05	0.00103357	2.62025	PFC_v_CN
ENST00000378688	1.84853	1.96376	6.39854	3.5e-05	0.00103163	2.61808	PFC_v_CN
ENST00000645722	0.935367	4.93519	6.56816	2.73e-05	0.000852381	2.61515	PFC_v_CN
ENST00000220478	0.768805	7.11735	6.70695	2.24e-05	0.000735418	2.61135	PFC_v_CN
ENST00000382152	1.55755	6.09218	6.62892	2.5e-05	0.000798989	2.61054	PFC_v_CN
ENST00000592142	-1.78245	2.1037	-6.36857	3.66e-05	0.00106665	2.60848	PFC_v_CN
ENST00000264047	-7.39963	-0.818426	-7.23846	1.06e-05	0.000428242	2.60502	PFC_v_CN
ENST00000323144	1.18289	5.23935	6.58118	2.68e-05	0.000841639	2.60453	PFC_v_CN
ENST00000265997	1.22502	4.39784	6.50983	2.97e-05	0.00090593	2.6045	PFC_v_CN
ENST00000412050	1.22502	4.39784	6.50983	2.97e-05	0.00090593	2.6045	PFC_v_CN
ENST00000248121	0.897772	7.21911	6.7032	2.25e-05	0.000737838	2.59611	PFC_v_CN
ENST00000220876	1.01046	9.45269	6.78987	1.99e-05	0.000678155	2.59367	PFC_v_CN
ENST00000320230	1.1869	6.07853	6.61544	2.55e-05	0.000808622	2.57831	PFC_v_CN
ENST00000306917	0.865299	5.96159	6.60732	2.58e-05	0.000816424	2.57714	PFC_v_CN
ENST00000538366	0.821244	5.49562	6.59335	2.63e-05	0.000830433	2.56575	PFC_v_CN
ENST00000361421	2.58118	0.977392	6.34392	3.79e-05	0.00109585	2.55852	PFC_v_CN
ENST00000369519	-1.91457	1.1886	-6.33026	3.87e-05	0.00110508	2.55753	PFC_v_CN
ENST00000376957	-0.719081	6.20639	-6.64002	2.46e-05	0.000789683	2.55494	PFC_v_CN
ENST00000290039	-1.62708	1.76194	-6.34373	3.8e-05	0.00109585	2.55331	PFC_v_CN
ENST00000310323	1.74089	2.89939	6.36962	3.65e-05	0.00106604	2.54965	PFC_v_CN
ENST00000510316	1.30734	6.09806	6.65963	2.39e-05	0.000773217	2.53625	PFC_v_CN
ENST00000476961	-2.5219	0.446072	-6.35986	3.71e-05	0.00107522	2.52925	PFC_v_CN
ENST00000361851	-1.39228	7.91753	-6.70936	2.23e-05	0.000735407	2.52153	PFC_v_CN
ENST00000519973	-1.02776	3.26059	-6.41845	3.4e-05	0.00101097	2.51384	PFC_v_CN
ENST00000396425	0.802617	8.13427	6.6856	2.31e-05	0.000751329	2.51257	PFC_v_CN
ENST00000355377	1.42352	3.14891	6.40069	3.49e-05	0.00102937	2.51164	PFC_v_CN
ENST00000417718	2.8558	5.57075	6.3869	3.56e-05	0.00104534	2.5061	PFC_v_CN
ENST00000321153	-0.629016	9.40567	-6.74415	2.12e-05	0.000712355	2.49878	PFC_v_CN
ENST00000425916	-2.76737	-0.0012851	-6.42377	3.37e-05	0.00100697	2.49074	PFC_v_CN
ENST00000463562	1.64484	3.28087	6.37578	3.62e-05	0.00105951	2.48037	PFC_v_CN
ENST00000310974	1.69694	3.13374	6.34251	3.8e-05	0.00109676	2.47964	PFC_v_CN
ENST00000540235	2.84091	0.771322	6.42453	3.37e-05	0.00100686	2.47401	PFC_v_CN
ENST00000369950	-2.29989	0.334909	-6.27965	4.18e-05	0.00116927	2.47106	PFC_v_CN
ENST00000400068	1.0276	6.57471	6.58126	2.68e-05	0.000841639	2.46766	PFC_v_CN
ENST00000419761	2.41779	0.867598	6.38924	3.55e-05	0.00104379	2.46432	PFC_v_CN
ENST00000649247	-6.34776	-0.729879	-7.1061	1.28e-05	0.000484273	2.4598	PFC_v_CN
ENST00000366578	-1.64192	2.1808	-6.33097	3.87e-05	0.00110508	2.4569	PFC_v_CN
ENST00000277120	1.0533	6.58655	6.58342	2.67e-05	0.000840687	2.45572	PFC_v_CN
ENST00000409977	3.10049	1.53404	6.33729	3.83e-05	0.00110314	2.45238	PFC_v_CN
ENST00000620175	0.767533	7.83229	6.64841	2.43e-05	0.000781044	2.45217	PFC_v_CN
ENST00000418596	0.714494	5.69763	6.51077	2.97e-05	0.00090593	2.45095	PFC_v_CN
ENST00000436170	-2.62293	1.02142	-6.26782	4.25e-05	0.00118644	2.44216	PFC_v_CN
ENST00000403714	-1.1998	6.26145	-6.56766	2.73e-05	0.000852381	2.44162	PFC_v_CN
ENST00000616445	1.81749	4.85164	6.41295	3.43e-05	0.00101701	2.43403	PFC_v_CN
ENST00000427738	-0.831453	5.71609	-6.52524	2.91e-05	0.000892187	2.42883	PFC_v_CN
ENST00000317775	-2.81739	2.42063	-6.25027	4.36e-05	0.00120215	2.42268	PFC_v_CN
ENST00000618760	-2.81739	2.42063	-6.25027	4.36e-05	0.00120215	2.42268	PFC_v_CN
ENST00000256062	-1.25417	3.92064	-6.45058	3.24e-05	0.000974955	2.4197	PFC_v_CN
ENST00000347662	1.47859	3.19209	6.267	4.25e-05	0.00118677	2.4124	PFC_v_CN
ENST00000507412	1.04663	4.03458	6.33146	3.87e-05	0.00110508	2.40902	PFC_v_CN
ENST00000383056	0.912913	4.80555	6.43165	3.33e-05	0.000997385	2.40647	PFC_v_CN
ENST00000511294	2.22087	2.56173	6.2484	4.37e-05	0.0012044	2.40456	PFC_v_CN
ENST00000549903	-0.869478	6.06649	-6.48739	3.07e-05	0.000929977	2.404	PFC_v_CN
ENST00000361303	-1.39634	3.32719	-6.31794	3.94e-05	0.00112117	2.39877	PFC_v_CN
ENST00000445224	0.714719	7.0755	6.55905	2.77e-05	0.000858233	2.39057	PFC_v_CN
ENST00000443631	-2.32581	1.33267	-6.25221	4.35e-05	0.00120215	2.38716	PFC_v_CN
ENST00000635833	-5.20586	-0.522786	-6.93525	1.62e-05	0.000580235	2.38622	PFC_v_CN
ENST00000340700	2.38957	1.98801	6.30651	4.01e-05	0.00113711	2.38337	PFC_v_CN
ENST00000567068	-1.10013	4.39528	-6.40803	3.45e-05	0.00102134	2.37572	PFC_v_CN
ENST00000308664	-1.19246	4.33438	-6.41334	3.43e-05	0.00101701	2.37344	PFC_v_CN
ENST00000371876	-4.7857	-0.387173	-6.88398	1.74e-05	0.000613265	2.36545	PFC_v_CN
ENST00000343307	-1.57765	3.15221	-6.33086	3.87e-05	0.00110508	2.36333	PFC_v_CN
ENST00000373187	1.79612	2.12329	6.23232	4.48e-05	0.00122351	2.36284	PFC_v_CN
ENST00000372398	2.37378	3.98823	6.25211	4.35e-05	0.00120215	2.3623	PFC_v_CN
ENST00000342480	0.733075	6.43339	6.49035	3.06e-05	0.000927307	2.35854	PFC_v_CN
ENST00000373299	1.43866	7.05299	6.52624	2.9e-05	0.000891811	2.358	PFC_v_CN
ENST00000367474	-2.10418	1.36858	-6.18898	4.78e-05	0.00128213	2.35654	PFC_v_CN
ENST00000562570	-1.04355	3.3497	-6.3711	3.65e-05	0.00106475	2.35319	PFC_v_CN
ENST00000391854	-1.71726	3.88858	-6.32837	3.88e-05	0.00110607	2.34488	PFC_v_CN
ENST00000554953	-5.80228	-1.52353	-7.00398	1.47e-05	0.000538087	2.33927	PFC_v_CN
ENST00000330794	-1.53245	2.02862	-6.19697	4.72e-05	0.00127142	2.33133	PFC_v_CN
ENST00000396376	1.42601	4.53879	6.36602	3.67e-05	0.00106813	2.33123	PFC_v_CN
ENST00000393000	-0.75697	6.2028	-6.48699	3.07e-05	0.000929977	2.33108	PFC_v_CN
ENST00000554752	1.18716	3.85232	6.26616	4.26e-05	0.00118716	2.3297	PFC_v_CN
ENST00000303892	1.26309	8.59063	6.5633	2.75e-05	0.000855044	2.32924	PFC_v_CN
ENST00000306318	-4.62053	-0.615719	-7.05962	1.36e-05	0.000509299	2.32803	PFC_v_CN
ENST00000404971	1.41485	3.24152	6.22231	4.55e-05	0.00123972	2.32801	PFC_v_CN
ENST00000252486	-1.81752	9.23743	-6.62742	2.51e-05	0.000799856	2.3218	PFC_v_CN
ENST00000341197	2.31832	1.83382	6.17178	4.91e-05	0.00131099	2.32149	PFC_v_CN
ENST00000258418	0.794802	6.95262	6.4963	3.03e-05	0.000920224	2.30753	PFC_v_CN
ENST00000359370	-1.0962	3.60461	-6.29934	4.05e-05	0.00114708	2.30495	PFC_v_CN
ENST00000300434	-2.26274	2.7557	-6.2543	4.34e-05	0.00120215	2.30343	PFC_v_CN
ENST00000558330	1.39654	4.26282	6.30059	4.05e-05	0.00114607	2.30307	PFC_v_CN
ENST00000219542	-1.03436	6.90552	-6.50716	2.99e-05	0.000908523	2.30117	PFC_v_CN
ENST00000409086	1.03159	5.23462	6.41165	3.43e-05	0.00101712	2.29776	PFC_v_CN
ENST00000254976	1.15653	11.3627	6.6588	2.4e-05	0.000773217	2.28868	PFC_v_CN
ENST00000313401	0.744904	7.69824	6.51772	2.94e-05	0.000900501	2.2867	PFC_v_CN
ENST00000666567	-4.45986	-1.33044	-7.03152	1.41e-05	0.00052299	2.28567	PFC_v_CN
ENST00000539277	-1.12744	3.98208	-6.36694	3.67e-05	0.00106813	2.28097	PFC_v_CN
ENST00000395905	2.92762	1.76294	6.20801	4.65e-05	0.00125507	2.2799	PFC_v_CN
ENST00000389857	-3.52044	1.60671	-6.14196	5.13e-05	0.00135062	2.27469	PFC_v_CN
ENST00000434383	-5.39184	3.54229	-6.18682	4.8e-05	0.00128514	2.27272	PFC_v_CN
ENST00000305233	-1.12541	4.25914	-6.34935	3.76e-05	0.00108888	2.27052	PFC_v_CN
ENST00000299766	-1.6867	1.34813	-6.15003	5.07e-05	0.00134305	2.26862	PFC_v_CN
ENST00000668832	2.79666	0.703868	6.2048	4.67e-05	0.00125999	2.26814	PFC_v_CN
ENST00000628067	0.77771	5.34682	6.37117	3.65e-05	0.00106475	2.26433	PFC_v_CN
ENST00000246024	0.923315	6.5438	6.44566	3.27e-05	0.000980027	2.26428	PFC_v_CN
ENST00000270815	1.20156	5.79888	6.41836	3.4e-05	0.00101097	2.26185	PFC_v_CN
ENST00000602212	1.92928	1.47129	6.12597	5.26e-05	0.00137278	2.25751	PFC_v_CN
ENST00000269593	1.02552	3.92482	6.25066	4.36e-05	0.00120215	2.25571	PFC_v_CN
ENST00000261401	1.07976	4.29748	6.26196	4.29e-05	0.00119207	2.25444	PFC_v_CN
ENST00000267205	1.95203	2.85174	6.11777	5.32e-05	0.00138375	2.25231	PFC_v_CN
ENST00000371733	1.39624	5.17345	6.33564	3.84e-05	0.00110478	2.24365	PFC_v_CN
ENST00000480769	-2.77077	2.07231	-6.1365	5.17e-05	0.0013582	2.24002	PFC_v_CN
ENST00000475046	-1.75598	4.07471	-6.29192	4.1e-05	0.00115218	2.23224	PFC_v_CN
ENST00000218200	0.941687	4.93311	6.29871	4.06e-05	0.00114708	2.22622	PFC_v_CN
ENST00000371878	-3.87016	1.31048	-6.14722	5.09e-05	0.00134326	2.22208	PFC_v_CN
ENST00000393693	2.82041	2.21674	6.14736	5.09e-05	0.00134326	2.21873	PFC_v_CN
ENST00000636569	1.08007	5.44105	6.34109	3.81e-05	0.001098	2.21383	PFC_v_CN
ENST00000564887	-1.11265	3.7795	-6.2349	4.46e-05	0.00121992	2.21229	PFC_v_CN
ENST00000371696	1.14381	2.87551	6.14893	5.08e-05	0.00134305	2.20805	PFC_v_CN
ENST00000377067	-1.57875	3.08499	-6.22158	4.55e-05	0.00123993	2.20765	PFC_v_CN
ENST00000475665	-0.910743	4.45051	-6.3792	3.6e-05	0.00105521	2.20492	PFC_v_CN
ENST00000248150	3.42182	3.828	6.08943	5.56e-05	0.00143438	2.20429	PFC_v_CN
ENST00000509580	1.80429	4.81748	6.26151	4.29e-05	0.00119207	2.20428	PFC_v_CN
ENST00000271417	2.01421	1.58161	6.08436	5.6e-05	0.00144294	2.20173	PFC_v_CN
ENST00000544538	2.58737	2.88426	6.09661	5.5e-05	0.00142243	2.19352	PFC_v_CN
ENST00000257897	-1.43497	4.3527	-6.28932	4.12e-05	0.00115446	2.18617	PFC_v_CN
ENST00000377801	1.66094	4.00888	6.12872	5.24e-05	0.00136941	2.1831	PFC_v_CN
ENST00000242719	0.989058	4.44105	6.24669	4.39e-05	0.00120531	2.18117	PFC_v_CN
ENST00000608655	1.90117	3.43427	6.12121	5.3e-05	0.00137778	2.18054	PFC_v_CN
ENST00000590278	-0.827495	6.60941	-6.42295	3.38e-05	0.00100717	2.18047	PFC_v_CN
ENST00000555122	3.32602	2.41921	6.08715	5.58e-05	0.00143811	2.17811	PFC_v_CN
ENST00000649273	-7.57821	1.40197	-6.67246	2.35e-05	0.000762704	2.17745	PFC_v_CN
ENST00000320152	-0.913009	4.04069	-6.25392	4.34e-05	0.00120215	2.17724	PFC_v_CN
ENST00000262776	-0.836275	5.47462	-6.35504	3.73e-05	0.0010808	2.17666	PFC_v_CN
ENST00000421836	-1.18086	4.45406	-6.29673	4.07e-05	0.0011483	2.17359	PFC_v_CN
ENST00000338700	0.580015	8.06972	6.45651	3.21e-05	0.000968462	2.16682	PFC_v_CN
ENST00000470527	-1.80893	1.52666	-6.06862	5.73e-05	0.00147146	2.16529	PFC_v_CN
ENST00000370103	1.58921	4.72222	6.23801	4.44e-05	0.00121761	2.1652	PFC_v_CN
ENST00000497712	1.46625	2.21987	6.05543	5.85e-05	0.00149224	2.1641	PFC_v_CN
ENST00000304952	-1.25546	3.41482	-6.20299	4.68e-05	0.00126227	2.14655	PFC_v_CN
ENST00000541354	-1.48208	3.18931	-6.16818	4.93e-05	0.00131692	2.14363	PFC_v_CN
ENST00000397491	1.10557	3.33651	6.14862	5.08e-05	0.00134305	2.14088	PFC_v_CN
ENST00000396166	-4.25353	1.06569	-6.06684	5.75e-05	0.00147291	2.13799	PFC_v_CN
ENST00000328457	1.5003	3.91052	6.0961	5.5e-05	0.00142243	2.13766	PFC_v_CN
ENST00000626040	3.99153	-0.0940908	6.63867	2.47e-05	0.000790376	2.13534	PFC_v_CN
ENST00000280187	0.560082	10.0287	6.51676	2.94e-05	0.000900501	2.13422	PFC_v_CN
ENST00000623533	-2.08451	1.23945	-6.08017	5.63e-05	0.00144965	2.13407	PFC_v_CN
ENST00000368196	-5.18329	-0.739853	-6.60928	2.57e-05	0.000814979	2.13221	PFC_v_CN
ENST00000490673	2.30231	2.4463	6.07031	5.72e-05	0.00146896	2.12972	PFC_v_CN
ENST00000371554	0.664039	7.80756	6.41856	3.4e-05	0.00101097	2.12179	PFC_v_CN
ENST00000414542	-0.765943	5.78529	-6.33432	3.85e-05	0.00110508	2.12072	PFC_v_CN
ENST00000432730	1.54446	3.73191	6.13733	5.17e-05	0.00135769	2.11954	PFC_v_CN
ENST00000522781	-2.34441	1.35839	-6.03831	6e-05	0.0015251	2.11511	PFC_v_CN
ENST00000333775	-0.956167	5.73889	-6.31652	3.95e-05	0.00112247	2.11233	PFC_v_CN
ENST00000530340	2.04275	3.01032	6.12429	5.27e-05	0.00137497	2.10583	PFC_v_CN
ENST00000294964	1.85622	1.80887	6.02262	6.15e-05	0.00155142	2.10419	PFC_v_CN
ENST00000377211	-1.63991	4.15865	-6.2115	4.62e-05	0.0012541	2.10395	PFC_v_CN
ENST00000374115	-6.65129	-0.787139	-6.69361	2.28e-05	0.000746006	2.10223	PFC_v_CN
ENST00000368352	1.22894	5.70991	6.27414	4.21e-05	0.00117752	2.09583	PFC_v_CN
ENST00000337386	0.796377	4.91693	6.19931	4.71e-05	0.00126811	2.09556	PFC_v_CN
ENST00000649249	5.23692	-0.771367	7.01481	1.45e-05	0.000533308	2.09413	PFC_v_CN
ENST00000396045	1.14685	6.59826	6.32953	3.88e-05	0.00110522	2.09235	PFC_v_CN
ENST00000372624	0.877763	5.3385	6.24666	4.39e-05	0.00120531	2.09062	PFC_v_CN
ENST00000396170	-3.59701	2.16369	-6.03699	6.02e-05	0.00152687	2.08892	PFC_v_CN
ENST00000495994	-1.76853	1.49219	-6.0171	6.2e-05	0.00156056	2.08311	PFC_v_CN
ENST00000308874	2.15203	1.39215	6.01034	6.27e-05	0.00157408	2.08067	PFC_v_CN
ENST00000359634	1.03439	5.25784	6.27087	4.23e-05	0.00118217	2.07869	PFC_v_CN
ENST00000262294	0.804182	7.19949	6.35706	3.72e-05	0.00107862	2.07762	PFC_v_CN
ENST00000294353	0.8302	6.18668	6.29751	4.07e-05	0.00114804	2.07474	PFC_v_CN
ENST00000337706	-1.04582	3.62123	-6.15189	5.06e-05	0.00134241	2.07441	PFC_v_CN
ENST00000614363	-0.782735	5.14726	-6.26279	4.28e-05	0.00119203	2.0737	PFC_v_CN
ENST00000585395	-6.59146	-1.14228	-6.67418	2.34e-05	0.000761653	2.07354	PFC_v_CN
ENST00000395052	2.59416	2.47848	5.9941	6.42e-05	0.00159348	2.0734	PFC_v_CN
ENST00000242152	-1.96031	4.42756	-6.29379	4.09e-05	0.00115115	2.07039	PFC_v_CN
ENST00000536413	0.814759	6.2163	6.31008	3.99e-05	0.00113216	2.06613	PFC_v_CN
ENST00000379494	4.49359	1.35221	6.8704	1.77e-05	0.000618701	2.06144	PFC_v_CN
ENST00000659111	-5.81956	-1.08391	-6.66841	2.36e-05	0.000765635	2.05509	PFC_v_CN
ENST00000361131	1.34353	3.52879	6.12967	5.23e-05	0.00136892	2.05061	PFC_v_CN
ENST00000493224	-1.07618	6.34794	-6.29035	4.11e-05	0.00115378	2.04587	PFC_v_CN
ENST00000217195	-4.54878	0.450421	-6.14675	5.09e-05	0.00134326	2.03967	PFC_v_CN
ENST00000263979	1.23712	5.15939	6.19222	4.76e-05	0.00127775	2.03577	PFC_v_CN
ENST00000620992	-2.18086	1.35498	-5.96506	6.72e-05	0.00164322	2.03139	PFC_v_CN
ENST00000235372	0.817109	5.22434	6.22053	4.56e-05	0.00124074	2.02879	PFC_v_CN
ENST00000313735	2.44168	1.37485	5.99224	6.44e-05	0.00159667	2.02215	PFC_v_CN
ENST00000369795	1.48184	3.4382	6.02737	6.11e-05	0.00154415	2.02128	PFC_v_CN
ENST00000371827	4.71267	1.69946	6.29193	4.1e-05	0.00115218	2.01251	PFC_v_CN
ENST00000463592	1.02794	4.68134	6.2107	4.63e-05	0.0012541	2.00667	PFC_v_CN
ENST00000429345	2.97784	-0.0348853	6.07835	5.65e-05	0.00145239	2.00552	PFC_v_CN
ENST00000340694	-1.10898	4.15993	-6.16306	4.97e-05	0.00132356	2.00529	PFC_v_CN
ENST00000600213	-1.04983	8.75138	-6.40525	3.47e-05	0.00102451	1.99988	PFC_v_CN
ENST00000359446	-1.2941	3.58286	-6.0639	5.78e-05	0.00147821	1.99634	PFC_v_CN
ENST00000303824	-4.18546	-0.650492	-6.36356	3.69e-05	0.00107039	1.99372	PFC_v_CN
ENST00000369694	1.40213	6.48827	6.23689	4.45e-05	0.00121845	1.99033	PFC_v_CN
ENST00000613834	-1.43829	4.53458	-6.12954	5.23e-05	0.00136892	1.98949	PFC_v_CN
ENST00000353801	0.655708	7.802	6.33221	3.86e-05	0.00110508	1.98855	PFC_v_CN
ENST00000371646	0.655645	7.80198	6.33136	3.87e-05	0.00110508	1.98723	PFC_v_CN
ENST00000393792	-0.85851	5.13444	-6.14914	5.08e-05	0.00134305	1.98649	PFC_v_CN
ENST00000393658	0.895864	8.10716	6.32726	3.89e-05	0.00110683	1.98548	PFC_v_CN
ENST00000371699	2.24926	0.819025	5.93515	7.03e-05	0.00169476	1.98506	PFC_v_CN
ENST00000469568	-1.20762	5.13456	-6.20898	4.64e-05	0.0012544	1.98139	PFC_v_CN
ENST00000263846	0.775298	6.11108	6.25159	4.35e-05	0.00120215	1.98039	PFC_v_CN
ENST00000320623	-1.52005	2.44877	-6.00747	6.29e-05	0.00157608	1.97921	PFC_v_CN
ENST00000611979	1.18716	3.80543	6.03536	6.03e-05	0.00152805	1.97671	PFC_v_CN
ENST00000412726	-1.22219	2.18369	-6.0073	6.3e-05	0.00157608	1.97385	PFC_v_CN
ENST00000442544	-1.22219	2.18369	-6.0073	6.3e-05	0.00157608	1.97385	PFC_v_CN
ENST00000251287	-1.05527	7.47352	-6.33228	3.86e-05	0.00110508	1.97241	PFC_v_CN
ENST00000374232	0.942373	5.42345	6.17666	4.87e-05	0.00130256	1.9711	PFC_v_CN
ENST00000396618	-5.13259	0.0686977	-6.43797	3.3e-05	0.000990158	1.96839	PFC_v_CN
ENST00000292140	-2.69337	0.511814	-5.98582	6.51e-05	0.00160976	1.96419	PFC_v_CN
ENST00000359426	0.782755	5.69103	6.19526	4.74e-05	0.00127353	1.96309	PFC_v_CN
ENST00000360295	-1.63265	3.47107	-6.00229	6.34e-05	0.00158105	1.95424	PFC_v_CN
ENST00000562365	-1.41362	2.23875	-5.93316	7.05e-05	0.00169858	1.95118	PFC_v_CN
ENST00000483371	1.77415	3.21319	5.96302	6.74e-05	0.00164322	1.95062	PFC_v_CN
ENST00000261655	0.968293	3.48658	6.09918	5.47e-05	0.0014195	1.9477	PFC_v_CN
ENST00000399848	-1.24398	3.55975	-6.02671	6.11e-05	0.00154438	1.94113	PFC_v_CN
ENST00000395336	1.89748	4.66047	6.05547	5.85e-05	0.00149224	1.94077	PFC_v_CN
ENST00000263468	-0.905903	4.06859	-6.09773	5.49e-05	0.00142138	1.93937	PFC_v_CN
ENST00000358649	-2.19876	0.742721	-5.96592	6.71e-05	0.00164322	1.9352	PFC_v_CN
ENST00000347970	0.977402	6.11668	6.20974	4.63e-05	0.0012541	1.9343	PFC_v_CN
ENST00000356388	1.05591	5.02498	6.13997	5.15e-05	0.00135348	1.93402	PFC_v_CN
ENST00000620073	0.669761	7.78002	6.29431	4.08e-05	0.00115115	1.93157	PFC_v_CN
ENST00000339562	1.8966	3.78858	5.95131	6.86e-05	0.00165983	1.93154	PFC_v_CN
ENST00000339598	-5.35128	-1.21188	-6.56305	2.75e-05	0.000855044	1.92633	PFC_v_CN
ENST00000261835	-1.43014	6.34225	-6.2795	4.18e-05	0.00116927	1.92424	PFC_v_CN
ENST00000394967	-1.54993	1.2687	-5.92762	7.11e-05	0.00170759	1.91999	PFC_v_CN
ENST00000599937	2.85851	1.09618	5.96937	6.67e-05	0.00163992	1.91949	PFC_v_CN
ENST00000530245	-1.68374	3.1909	-6.00593	6.31e-05	0.00157728	1.91936	PFC_v_CN
ENST00000374763	-2.36041	3.9619	-6.1055	5.42e-05	0.00140722	1.91464	PFC_v_CN
ENST00000406875	-0.900158	6.72285	-6.24342	4.41e-05	0.00121004	1.91286	PFC_v_CN
ENST00000611068	1.5537	5.70376	6.1423	5.13e-05	0.00135062	1.90979	PFC_v_CN
ENST00000304546	-5.34536	-0.137353	-6.15055	5.07e-05	0.00134305	1.90762	PFC_v_CN
ENST00000368642	4.67159	1.6639	6.24086	4.42e-05	0.00121356	1.90043	PFC_v_CN
ENST00000355893	-1.77985	3.00202	-5.9569	6.8e-05	0.00165113	1.89632	PFC_v_CN
ENST00000263666	1.33452	2.16102	5.90356	7.38e-05	0.00175646	1.89369	PFC_v_CN
ENST00000373201	1.46771	2.27858	5.94995	6.87e-05	0.0016607	1.89203	PFC_v_CN
ENST00000438466	1.39798	3.44967	5.95083	6.86e-05	0.00165983	1.88714	PFC_v_CN
ENST00000361961	1.07206	5.48119	6.12193	5.29e-05	0.00137778	1.87229	PFC_v_CN
ENST00000360905	-1.23295	3.1177	-5.91549	7.25e-05	0.0017314	1.87197	PFC_v_CN
ENST00000264554	1.34699	3.40856	5.99542	6.41e-05	0.00159292	1.87081	PFC_v_CN
ENST00000436233	-0.758739	6.00502	-6.16315	4.97e-05	0.00132356	1.86561	PFC_v_CN
ENST00000321367	-1.77741	2.40385	-5.86566	7.83e-05	0.00184026	1.86155	PFC_v_CN
ENST00000652617	-1.77741	2.40385	-5.86566	7.83e-05	0.00184026	1.86155	PFC_v_CN
ENST00000379287	0.88424	4.99743	6.0812	5.63e-05	0.00144863	1.84855	PFC_v_CN
ENST00000299886	1.02744	4.28013	5.99451	6.42e-05	0.00159348	1.83952	PFC_v_CN
ENST00000394718	-0.843389	4.50482	-6.12593	5.26e-05	0.00137278	1.83787	PFC_v_CN
ENST00000458733	-1.61901	2.89308	-5.96305	6.74e-05	0.00164322	1.83776	PFC_v_CN
ENST00000331588	-0.666953	5.572	-6.12125	5.29e-05	0.00137778	1.83091	PFC_v_CN
ENST00000318803	1.24961	3.13626	6.02853	6.09e-05	0.00154273	1.82899	PFC_v_CN
ENST00000623249	-5.07453	-0.632103	-6.36565	3.67e-05	0.00106813	1.82665	PFC_v_CN
ENST00000356884	1.16191	4.14566	5.94825	6.89e-05	0.0016637	1.82578	PFC_v_CN
ENST00000542335	-4.43938	2.04239	-5.85477	7.96e-05	0.00185689	1.8222	PFC_v_CN
ENST00000574151	-0.797837	5.36748	-6.10572	5.42e-05	0.00140722	1.81441	PFC_v_CN
ENST00000409402	0.850912	5.01898	6.05047	5.89e-05	0.00150097	1.81142	PFC_v_CN
ENST00000410092	0.850912	5.01898	6.05047	5.89e-05	0.00150097	1.81142	PFC_v_CN
ENST00000329565	-0.655781	7.45848	-6.20982	4.63e-05	0.0012541	1.81067	PFC_v_CN
ENST00000490277	-1.57536	6.36906	-6.16459	4.96e-05	0.00132288	1.81056	PFC_v_CN
ENST00000448387	2.87417	1.50631	5.8224	8.37e-05	0.00193129	1.81039	PFC_v_CN
ENST00000532038	-3.47596	0.431786	-6.01745	6.2e-05	0.00156056	1.8102	PFC_v_CN
ENST00000297313	-1.94183	3.20843	-5.93181	7.07e-05	0.00170075	1.80998	PFC_v_CN
ENST00000651257	-1.6433	2.7975	-5.89252	7.51e-05	0.0017767	1.80752	PFC_v_CN
ENST00000369849	0.692598	8.10445	6.22531	4.53e-05	0.0012353	1.80325	PFC_v_CN
ENST00000370836	-0.87714	4.18132	-6.02087	6.17e-05	0.00155425	1.79751	PFC_v_CN
ENST00000454950	1.25053	3.16727	5.88217	7.63e-05	0.001801	1.79462	PFC_v_CN
ENST00000339490	-2.38417	0.866633	-5.84282	8.11e-05	0.00188125	1.79147	PFC_v_CN
ENST00000592595	-2.34353	3.52345	-5.9548	6.82e-05	0.00165376	1.78709	PFC_v_CN
ENST00000533898	-1.05844	5.69486	-6.09487	5.51e-05	0.00142385	1.78306	PFC_v_CN
ENST00000375238	1.58505	4.27672	6.00195	6.35e-05	0.00158105	1.78118	PFC_v_CN
ENST00000263233	1.4628	8.33586	6.21461	4.6e-05	0.00124952	1.77371	PFC_v_CN
ENST00000374139	5.19767	-0.505946	6.66828	2.36e-05	0.000765635	1.77368	PFC_v_CN
ENST00000343242	0.960294	4.32654	6.0003	6.36e-05	0.00158239	1.77333	PFC_v_CN
ENST00000269197	2.05211	0.581086	5.83719	8.18e-05	0.0018948	1.77318	PFC_v_CN
ENST00000409852	1.44247	3.31974	5.85036	8.01e-05	0.00186815	1.77309	PFC_v_CN
ENST00000528667	-0.944133	4.13588	-6.00571	6.31e-05	0.00157728	1.7709	PFC_v_CN
ENST00000366882	-5.57457	1.93013	-5.81611	8.45e-05	0.00194571	1.76595	PFC_v_CN
ENST00000297290	-0.659387	6.87257	-6.15431	5.04e-05	0.00133979	1.76357	PFC_v_CN
ENST00000310513	-1.39136	5.50053	-6.06281	5.79e-05	0.0014794	1.75773	PFC_v_CN
ENST00000625585	2.81243	1.50844	5.77608	8.99e-05	0.00204059	1.75281	PFC_v_CN
ENST00000531735	-3.45447	-0.0360414	-6.04333	5.96e-05	0.00151607	1.74844	PFC_v_CN
ENST00000496754	1.26878	3.41743	5.89952	7.43e-05	0.00176462	1.74565	PFC_v_CN
ENST00000649451	-2.23459	3.90826	-5.963	6.74e-05	0.00164322	1.74489	PFC_v_CN
ENST00000405392	-0.998744	4.8029	-6.02403	6.14e-05	0.00154939	1.74405	PFC_v_CN
ENST00000443003	-0.553712	9.54922	-6.25962	4.3e-05	0.00119433	1.74059	PFC_v_CN
ENST00000268802	-0.959495	4.52907	-6.00038	6.36e-05	0.00158239	1.73683	PFC_v_CN
ENST00000608704	2.39073	3.39287	5.80382	8.61e-05	0.00197715	1.73353	PFC_v_CN
ENST00000547993	-1.03754	3.34743	-5.90003	7.42e-05	0.00176462	1.72454	PFC_v_CN
ENST00000530022	-0.531291	9.47487	-6.23632	4.45e-05	0.00121845	1.72417	PFC_v_CN
ENST00000614512	3.1382	1.17768	5.76229	9.19e-05	0.00207887	1.72362	PFC_v_CN
ENST00000342558	1.01908	3.50713	5.8642	7.84e-05	0.00184089	1.72177	PFC_v_CN
ENST00000432658	1.99199	1.96772	5.75384	9.31e-05	0.00209693	1.71971	PFC_v_CN
ENST00000656756	4.65261	-0.568286	6.6203	2.53e-05	0.000806388	1.71763	PFC_v_CN
ENST00000437042	-3.12881	0.707917	-5.75505	9.29e-05	0.00209458	1.71284	PFC_v_CN
ENST00000458646	-3.12881	0.707917	-5.75505	9.29e-05	0.00209458	1.71284	PFC_v_CN
ENST00000357790	-0.949694	8.25094	-6.18407	4.82e-05	0.00128931	1.71251	PFC_v_CN
ENST00000393085	-0.594497	8.20384	-6.19186	4.76e-05	0.00127775	1.71223	PFC_v_CN
ENST00000379561	-1.67687	1.45604	-5.74691	9.41e-05	0.00211817	1.69694	PFC_v_CN
ENST00000490549	-1.29965	5.14307	-6.00861	6.28e-05	0.00157608	1.68975	PFC_v_CN
ENST00000004982	-0.779771	4.834	-6.01242	6.25e-05	0.00157041	1.68857	PFC_v_CN
ENST00000326932	-0.734749	9.2689	-6.21721	4.58e-05	0.0012458	1.68837	PFC_v_CN
ENST00000310193	-1.17369	4.34695	-5.97518	6.61e-05	0.00163077	1.68537	PFC_v_CN
ENST00000333896	-1.42774	3.89505	-5.95713	6.8e-05	0.00165113	1.68413	PFC_v_CN
ENST00000353533	0.912016	4.04291	5.90858	7.32e-05	0.00174713	1.68333	PFC_v_CN
ENST00000377534	-2.03282	1.11719	-5.72479	9.75e-05	0.00217634	1.67972	PFC_v_CN
ENST00000491614	-1.06061	3.0033	-5.82003	8.4e-05	0.00193689	1.67663	PFC_v_CN
ENST00000426013	0.657101	8.55776	6.15378	5.04e-05	0.00133979	1.67393	PFC_v_CN
ENST00000480661	-1.0822	5.13697	-5.9808	6.56e-05	0.00161947	1.67367	PFC_v_CN
ENST00000626539	0.840709	6.35428	6.06207	5.79e-05	0.00147981	1.66924	PFC_v_CN
ENST00000366563	1.05099	4.75456	5.9627	6.74e-05	0.00164322	1.66818	PFC_v_CN
ENST00000377687	-1.90207	1.79965	-5.79133	8.78e-05	0.00200973	1.65962	PFC_v_CN
ENST00000439649	-1.4558	2.41252	-5.79441	8.74e-05	0.00200168	1.65795	PFC_v_CN
ENST00000403888	-1.75177	4.04552	-5.97437	6.62e-05	0.00163143	1.65293	PFC_v_CN
ENST00000424873	1.09415	3.75521	5.85592	7.95e-05	0.00185648	1.65204	PFC_v_CN
ENST00000264428	1.09062	4.49281	5.92784	7.11e-05	0.00170759	1.65022	PFC_v_CN
ENST00000244458	0.991244	4.88912	5.95796	6.79e-05	0.00165113	1.64927	PFC_v_CN
ENST00000264811	-2.7508	2.14387	-5.70084	0.000101178	0.00224279	1.64477	PFC_v_CN
ENST00000370626	0.884684	4.67255	5.92257	7.17e-05	0.00171538	1.63615	PFC_v_CN
ENST00000261937	-4.13854	1.26152	-5.69493	0.000102123	0.00225869	1.63473	PFC_v_CN
ENST00000457540	-1.51242	3.56807	-5.86391	7.85e-05	0.00184089	1.63449	PFC_v_CN
ENST00000424805	2.09653	2.57042	5.74287	9.47e-05	0.00212838	1.63349	PFC_v_CN
ENST00000372876	0.843867	4.82214	5.9246	7.15e-05	0.0017114	1.61825	PFC_v_CN
ENST00000555019	4.53069	0.571039	6.06713	5.75e-05	0.00147291	1.60291	PFC_v_CN
ENST00000610990	-0.998915	3.57745	-5.84533	8.08e-05	0.00187688	1.60132	PFC_v_CN
ENST00000619447	-0.998915	3.57745	-5.84533	8.08e-05	0.00187688	1.60132	PFC_v_CN
ENST00000281156	-1.55243	2.24206	-5.76956	9.09e-05	0.00205855	1.60103	PFC_v_CN
ENST00000356657	0.913496	4.62314	5.89706	7.46e-05	0.00176852	1.59851	PFC_v_CN
ENST00000416718	-1.08314	8.50915	-6.13252	5.21e-05	0.00136518	1.59488	PFC_v_CN
ENST00000406451	1.99588	2.37415	5.68307	0.000104043	0.00229265	1.5926	PFC_v_CN
ENST00000453837	-1.91567	2.93256	-5.7771	8.98e-05	0.00203913	1.58815	PFC_v_CN
ENST00000544848	-1.27073	3.06717	-5.78248	8.91e-05	0.00202873	1.57176	PFC_v_CN
ENST00000265361	1.42924	3.16195	5.78825	8.83e-05	0.00201785	1.57122	PFC_v_CN
ENST00000658036	4.26085	0.0430469	5.92556	7.14e-05	0.0017114	1.56043	PFC_v_CN
ENST00000648694	-0.663559	7.0806	-6.04128	5.98e-05	0.00151952	1.55804	PFC_v_CN
ENST00000359203	-0.816074	5.03106	-5.88739	7.57e-05	0.0017894	1.55527	PFC_v_CN
ENST00000316519	1.4775	4.59926	5.87031	7.77e-05	0.00182997	1.55506	PFC_v_CN
ENST00000415876	0.998898	4.92509	5.89409	7.49e-05	0.00177521	1.55433	PFC_v_CN
ENST00000340648	-0.898554	3.55583	-5.76485	9.15e-05	0.00207217	1.55266	PFC_v_CN
ENST00000252744	-1.06128	5.02458	-5.91685	7.23e-05	0.00172915	1.546	PFC_v_CN
ENST00000217456	0.718189	7.05798	5.98587	6.51e-05	0.00160976	1.54591	PFC_v_CN
ENST00000230381	1.94727	2.09087	5.65537	0.000108681	0.00234625	1.54452	PFC_v_CN
ENST00000406316	1.74269	2.07851	5.63328	0.000112535	0.00241371	1.54317	PFC_v_CN
ENST00000370455	0.971655	4.75071	5.8641	7.85e-05	0.00184089	1.54154	PFC_v_CN
ENST00000580029	-5.35814	3.21287	-5.69607	0.000101939	0.00225797	1.53999	PFC_v_CN
ENST00000503160	1.56682	4.23523	5.81837	8.42e-05	0.00194039	1.53848	PFC_v_CN
ENST00000315691	0.945265	5.00449	5.8475	8.05e-05	0.00187349	1.5371	PFC_v_CN
ENST00000264741	1.39621	2.16663	5.65989	0.00010791	0.00233584	1.52989	PFC_v_CN
ENST00000470336	-2.69972	0.651485	-5.69038	0.000102856	0.00226983	1.52969	PFC_v_CN
ENST00000542837	1.04999	6.33215	5.93623	7.02e-05	0.00169334	1.52754	PFC_v_CN
ENST00000262631	0.895026	8.07547	6.03612	6.02e-05	0.00152759	1.52738	PFC_v_CN
ENST00000304523	1.39358	3.87541	5.89823	7.44e-05	0.00176672	1.52581	PFC_v_CN
ENST00000520311	0.858779	4.88592	5.87136	7.76e-05	0.00182845	1.52476	PFC_v_CN
ENST00000619635	1.5402	2.74234	5.67228	0.000105825	0.00232036	1.52199	PFC_v_CN
ENST00000334654	3.09471	0.528304	5.66203	0.000107546	0.00233529	1.52158	PFC_v_CN
ENST00000222005	0.82853	6.81202	5.98108	6.55e-05	0.00161947	1.52085	PFC_v_CN
ENST00000553286	0.945166	6.93926	5.97775	6.59e-05	0.00162571	1.52051	PFC_v_CN
ENST00000620048	-1.33451	3.19653	-5.7288	9.68e-05	0.00216595	1.51873	PFC_v_CN
ENST00000658997	-4.05517	-0.339408	-5.89306	7.5e-05	0.00177662	1.51772	PFC_v_CN
ENST00000254765	2.67077	0.142246	5.75504	9.29e-05	0.00209458	1.51744	PFC_v_CN
ENST00000637060	1.07355	6.53539	5.9712	6.65e-05	0.00163746	1.51562	PFC_v_CN
ENST00000373084	-1.12266	5.91224	-5.9658	6.71e-05	0.00164322	1.51439	PFC_v_CN
ENST00000401669	1.85334	2.12509	5.6116	0.000116458	0.00247293	1.51138	PFC_v_CN
ENST00000433297	1.15446	6.49072	5.96523	6.71e-05	0.00164322	1.50392	PFC_v_CN
ENST00000429029	0.616463	7.66461	6.00201	6.35e-05	0.00158105	1.49319	PFC_v_CN
ENST00000464832	1.69961	5.11359	5.8338	8.22e-05	0.00190332	1.48797	PFC_v_CN
ENST00000379751	-0.641508	6.51787	-5.95813	6.79e-05	0.00165113	1.48649	PFC_v_CN
ENST00000663172	-1.38343	1.80607	-5.63183	0.000112793	0.00241685	1.48553	PFC_v_CN
ENST00000262861	1.13431	3.17623	5.74132	9.5e-05	0.0021319	1.48443	PFC_v_CN
ENST00000523955	-1.39232	2.07463	-5.65298	0.000109091	0.00235169	1.48103	PFC_v_CN
ENST00000491023	2.9578	0.590588	5.61808	0.000115271	0.00245745	1.47972	PFC_v_CN
ENST00000526014	1.88133	4.85256	5.83304	8.23e-05	0.00190408	1.47796	PFC_v_CN
ENST00000647821	1.6855	3.37375	5.62107	0.000114726	0.00244837	1.47718	PFC_v_CN
ENST00000391763	-0.711442	7.32692	-6.00284	6.34e-05	0.00158105	1.47659	PFC_v_CN
ENST00000323061	1.33354	7.22526	5.97088	6.66e-05	0.00163746	1.475	PFC_v_CN
ENST00000360943	0.940481	5.48038	5.87728	7.69e-05	0.00181322	1.46917	PFC_v_CN
ENST00000435606	-1.39634	3.29989	-5.7179	9.85e-05	0.00219338	1.46818	PFC_v_CN
ENST00000380007	2.23539	1.52116	5.58276	0.000121903	0.00256841	1.45914	PFC_v_CN
ENST00000526409	-0.650123	7.17779	-5.9597	6.77e-05	0.00164943	1.45761	PFC_v_CN
ENST00000358293	0.78463	5.11621	5.85846	7.91e-05	0.0018521	1.45567	PFC_v_CN
ENST00000360816	0.78463	5.11621	5.85846	7.91e-05	0.0018521	1.45567	PFC_v_CN
ENST00000518318	2.54264	0.370966	5.66203	0.000107546	0.00233529	1.45391	PFC_v_CN
ENST00000525340	-0.658526	7.17372	-5.95507	6.82e-05	0.00165376	1.45004	PFC_v_CN
ENST00000368679	-3.1051	0.770126	-5.67038	0.000106141	0.0023234	1.44681	PFC_v_CN
ENST00000367573	-1.63355	0.52993	-5.56601	0.000125187	0.00261724	1.44254	PFC_v_CN
ENST00000621791	-1.63355	0.52993	-5.56601	0.000125187	0.00261724	1.44254	PFC_v_CN
ENST00000313949	1.98943	5.07443	5.80616	8.58e-05	0.00197298	1.43978	PFC_v_CN
ENST00000264661	-3.98887	-0.501276	-5.70813	0.000100028	0.00222225	1.43829	PFC_v_CN
ENST00000450593	-1.73494	3.70929	-5.72309	9.77e-05	0.00218051	1.43764	PFC_v_CN
ENST00000371882	-2.89219	1.15165	-5.56276	0.000125836	0.00262528	1.42886	PFC_v_CN
ENST00000339997	1.08792	5.72631	5.88581	7.59e-05	0.00179234	1.42726	PFC_v_CN
ENST00000278829	1.03239	3.76824	5.73795	9.55e-05	0.00213835	1.42559	PFC_v_CN
ENST00000497341	3.90726	0.364072	5.66651	0.00010679	0.00233088	1.42298	PFC_v_CN
ENST00000341130	2.30705	1.2006	5.55362	0.000127677	0.00265807	1.41837	PFC_v_CN
ENST00000311208	2.53577	0.645928	5.61256	0.000116282	0.00247096	1.4132	PFC_v_CN
ENST00000547765	1.23674	3.19868	5.66387	0.000107235	0.00233489	1.411	PFC_v_CN
ENST00000496634	-0.658526	7.17517	-5.9248	7.14e-05	0.0017114	1.40151	PFC_v_CN
ENST00000375790	2.21885	1.09918	5.54784	0.000128857	0.00267443	1.39571	PFC_v_CN
ENST00000598098	-1.35883	2.22699	-5.56733	0.000124926	0.00261614	1.39451	PFC_v_CN
ENST00000303965	-0.785101	5.11702	-5.84326	8.1e-05	0.00188125	1.39321	PFC_v_CN
ENST00000592930	1.28189	2.47075	5.58467	0.000121533	0.00256244	1.39144	PFC_v_CN
ENST00000612258	-0.948544	3.59406	-5.71591	9.88e-05	0.00219859	1.38996	PFC_v_CN
ENST00000392687	0.714586	5.26833	5.80842	8.55e-05	0.00196758	1.3867	PFC_v_CN
ENST00000202773	-0.581367	8.28662	-5.96325	6.73e-05	0.00164322	1.38084	PFC_v_CN
ENST00000396596	-1.58489	1.47008	-5.54962	0.000128494	0.00267137	1.37855	PFC_v_CN
ENST00000315491	0.923516	7.47174	5.92914	7.1e-05	0.00170636	1.37733	PFC_v_CN
ENST00000555619	-0.920589	5.4923	-5.84976	8.02e-05	0.00186841	1.37614	PFC_v_CN
ENST00000622188	2.01209	3.38602	5.58008	0.000122421	0.00257509	1.37558	PFC_v_CN
ENST00000260187	-0.995577	3.99613	-5.71919	9.83e-05	0.00219059	1.37398	PFC_v_CN
ENST00000308302	-2.58233	2.30377	-5.51997	0.000134708	0.00275539	1.37371	PFC_v_CN
ENST00000667075	3.55818	-0.342282	5.90479	7.37e-05	0.00175455	1.37237	PFC_v_CN
ENST00000439399	1.09951	5.88645	5.82537	8.33e-05	0.00192388	1.37099	PFC_v_CN
ENST00000216410	1.15952	3.77644	5.65362	0.000108981	0.00235103	1.37018	PFC_v_CN
ENST00000345617	1.35373	2.45354	5.53536	0.000131442	0.0027076	1.36884	PFC_v_CN
ENST00000543185	1.35373	2.45354	5.53536	0.000131442	0.0027076	1.36884	PFC_v_CN
ENST00000261173	-2.21391	5.40005	-5.85507	7.96e-05	0.00185689	1.35838	PFC_v_CN
ENST00000397940	2.45401	2.40772	5.51739	0.000135264	0.00276201	1.35725	PFC_v_CN
ENST00000281821	1.04762	6.19833	5.85596	7.94e-05	0.00185648	1.35699	PFC_v_CN
ENST00000636500	0.752517	5.15383	5.78479	8.87e-05	0.00202565	1.35485	PFC_v_CN
ENST00000268154	-0.990222	3.10166	-5.62933	0.000113239	0.0024201	1.3529	PFC_v_CN
ENST00000487694	-0.971938	3.95753	-5.73607	9.57e-05	0.00214305	1.34816	PFC_v_CN
ENST00000393651	0.790327	5.25761	5.80381	8.61e-05	0.00197715	1.34732	PFC_v_CN
ENST00000536441	-0.882098	6.94654	-5.90772	7.33e-05	0.00174803	1.34685	PFC_v_CN
ENST00000261623	-1.40902	3.76494	-5.69508	0.000102099	0.00225869	1.34379	PFC_v_CN
ENST00000428638	-2.41319	1.61246	-5.51682	0.000135386	0.00276262	1.33994	PFC_v_CN
ENST00000381869	-1.34954	3.13562	-5.57934	0.000122566	0.00257509	1.33809	PFC_v_CN
ENST00000537927	1.76723	1.56051	5.51236	0.000136354	0.00277476	1.33478	PFC_v_CN
ENST00000394249	1.70105	2.75767	5.50716	0.00013749	0.00279598	1.33101	PFC_v_CN
ENST00000335312	0.688264	6.93555	5.86041	7.89e-05	0.00184944	1.32921	PFC_v_CN
ENST00000324907	1.60629	1.83396	5.48876	0.000141594	0.00285797	1.32786	PFC_v_CN
ENST00000370316	-1.35833	4.04302	-5.69191	0.000102608	0.00226772	1.3275	PFC_v_CN
ENST00000411798	3.26625	1.26502	5.49402	0.000140408	0.00283789	1.32181	PFC_v_CN
ENST00000537098	1.27043	5.31229	5.78136	8.92e-05	0.00202873	1.32145	PFC_v_CN
ENST00000611116	-3.30498	3.10563	-5.50302	0.000138401	0.00280685	1.31979	PFC_v_CN
ENST00000447459	-1.52263	2.3173	-5.59469	0.000119618	0.00253102	1.31931	PFC_v_CN
ENST00000233809	1.69505	3.63858	5.65911	0.000108042	0.00233584	1.31884	PFC_v_CN
ENST00000380612	-4.29365	-1.07085	-5.96623	6.7e-05	0.00164322	1.31536	PFC_v_CN
ENST00000555818	-1.18846	3.57493	-5.65998	0.000107893	0.00233584	1.30727	PFC_v_CN
ENST00000318682	3.78984	0.222095	5.95282	6.84e-05	0.00165743	1.29792	PFC_v_CN
ENST00000648627	-1.49213	3.17195	-5.59009	0.000120494	0.00254592	1.29524	PFC_v_CN
ENST00000514254	-1.25348	3.19391	-5.57949	0.000122537	0.00257509	1.29414	PFC_v_CN
ENST00000336576	1.41936	4.75906	5.67178	0.000105908	0.00232036	1.28148	PFC_v_CN
ENST00000433386	-1.10927	3.6779	-5.65932	0.000108007	0.00233584	1.2798	PFC_v_CN
ENST00000373461	1.29424	6.41843	5.83042	8.27e-05	0.00191033	1.27494	PFC_v_CN
ENST00000441052	1.74315	3.70586	5.56898	0.000124599	0.00261412	1.27145	PFC_v_CN
ENST00000602710	1.30177	4.12783	5.6647	0.000107094	0.00233489	1.27015	PFC_v_CN
ENST00000628272	-1.12829	3.64959	-5.62956	0.000113199	0.0024201	1.26879	PFC_v_CN
ENST00000343975	1.02856	4.02491	5.64352	0.00011073	0.00238006	1.26701	PFC_v_CN
ENST00000399443	1.17487	6.5791	5.8381	8.17e-05	0.00189362	1.26501	PFC_v_CN
ENST00000372189	-1.25551	4.07491	-5.67645	0.000105133	0.00231152	1.25952	PFC_v_CN
ENST00000438166	-1.0955	3.19912	-5.56716	0.000124959	0.00261614	1.25844	PFC_v_CN
ENST00000359221	1.64582	2.91644	5.52575	0.000133472	0.00274234	1.25822	PFC_v_CN
ENST00000409911	1.25619	2.58495	5.54778	0.000128869	0.00267443	1.25025	PFC_v_CN
ENST00000288976	-2.1384	1.45675	-5.45294	0.000149956	0.00298629	1.2479	PFC_v_CN
ENST00000661475	2.17001	0.987784	5.47437	0.000144894	0.00290489	1.24742	PFC_v_CN
ENST00000313669	1.53608	2.53322	5.50538	0.000137882	0.00280012	1.24655	PFC_v_CN
ENST00000613501	1.53608	2.53322	5.50538	0.000137882	0.00280012	1.24655	PFC_v_CN
ENST00000299954	-0.956155	3.4149	-5.58907	0.000120688	0.00254822	1.23942	PFC_v_CN
ENST00000453890	2.00431	2.50243	5.46377	0.000147374	0.00294471	1.23785	PFC_v_CN
ENST00000260600	-1.04475	4.76654	-5.7045	0.0001006	0.00223329	1.23768	PFC_v_CN
ENST00000369615	1.22609	2.73321	5.48521	0.000142399	0.00286909	1.23768	PFC_v_CN
ENST00000253496	-1.19114	1.56007	-5.51922	0.000134868	0.00275583	1.23758	PFC_v_CN
ENST00000377486	-4.46837	-1.32813	-5.91168	7.29e-05	0.00174019	1.23734	PFC_v_CN
ENST00000390645	1.71426	5.57258	5.69113	0.000102733	0.00226881	1.23531	PFC_v_CN
ENST00000554243	-1.82239	1.64492	-5.44264	0.000152458	0.00302399	1.23503	PFC_v_CN
ENST00000374280	2.06616	3.03523	5.55319	0.000127764	0.00265807	1.23379	PFC_v_CN
ENST00000428771	-1.76947	3.38407	-5.65973	0.000107936	0.00233584	1.23252	PFC_v_CN
ENST00000396290	0.998719	6.03363	5.76105	9.21e-05	0.00208131	1.22797	PFC_v_CN
ENST00000508775	-1.0302	3.36034	-5.60358	0.000117946	0.00249917	1.22303	PFC_v_CN
ENST00000520809	0.631001	6.32631	5.77973	8.94e-05	0.00203235	1.21722	PFC_v_CN
ENST00000667466	2.40118	2.39288	5.45172	0.000150251	0.00298843	1.21598	PFC_v_CN
ENST00000358338	-0.892808	2.82151	-5.61328	0.000116149	0.00246988	1.21487	PFC_v_CN
ENST00000367567	-0.892808	2.82151	-5.61328	0.000116149	0.00246988	1.21487	PFC_v_CN
ENST00000621551	-0.892808	2.82151	-5.61328	0.000116149	0.00246988	1.21487	PFC_v_CN
ENST00000513154	1.73324	2.35961	5.5247	0.000133696	0.00274506	1.20976	PFC_v_CN
ENST00000553251	-0.961476	3.99633	-5.60776	0.000117168	0.00248624	1.20612	PFC_v_CN
ENST00000367843	1.47224	4.96793	5.66648	0.000106795	0.00233088	1.19954	PFC_v_CN
ENST00000543086	-1.20727	3.1047	-5.48443	0.000142577	0.00286909	1.19511	PFC_v_CN
ENST00000659765	-2.63333	0.0224706	-5.40423	0.000162174	0.00317027	1.1937	PFC_v_CN
ENST00000374332	1.77118	2.08921	5.39999	0.000163287	0.00318183	1.19255	PFC_v_CN
ENST00000611903	1.77118	2.08921	5.39999	0.000163287	0.00318183	1.19255	PFC_v_CN
ENST00000433454	0.693625	6.54615	5.78743	8.84e-05	0.00201888	1.18963	PFC_v_CN
ENST00000636509	1.57445	2.41495	5.41612	0.000159099	0.00312686	1.18742	PFC_v_CN
ENST00000357545	-1.08697	4.3702	-5.67168	0.000105924	0.00232036	1.18721	PFC_v_CN
ENST00000456331	-1.10212	4.01902	-5.6357	0.000112106	0.00240623	1.18375	PFC_v_CN
ENST00000377819	1.10737	5.8098	5.73843	9.54e-05	0.00213835	1.18279	PFC_v_CN
ENST00000619747	0.792463	6.17896	5.74085	9.5e-05	0.0021319	1.18026	PFC_v_CN
ENST00000355572	-0.952277	3.62007	-5.65542	0.000108671	0.00234625	1.17715	PFC_v_CN
ENST00000604624	1.13016	3.60071	5.54453	0.000129538	0.00268559	1.16948	PFC_v_CN
ENST00000348850	-2.81949	4.37676	-5.56822	0.000124749	0.00261543	1.16761	PFC_v_CN
ENST00000371236	1.77807	2.44257	5.3844	0.000167446	0.00322629	1.16685	PFC_v_CN
ENST00000319420	-1.87661	0.67806	-5.38022	0.00016858	0.00323396	1.1634	PFC_v_CN
ENST00000441076	0.769069	5.2503	5.67481	0.000105403	0.00231576	1.16272	PFC_v_CN
ENST00000371320	1.66295	3.9842	5.51586	0.000135593	0.00276306	1.16029	PFC_v_CN
ENST00000323115	1.92576	5.22658	5.6597	0.000107941	0.00233584	1.15889	PFC_v_CN
ENST00000164139	-1.1403	4.44527	-5.6313	0.000112888	0.00241685	1.15852	PFC_v_CN
ENST00000372142	1.23274	2.51099	5.47874	0.000143882	0.00288811	1.15848	PFC_v_CN
ENST00000668907	-2.76378	-0.46804	-5.49293	0.000140653	0.00284091	1.15337	PFC_v_CN
ENST00000249016	2.64373	1.75749	5.38329	0.000167747	0.00322629	1.14165	PFC_v_CN
ENST00000405010	2.01949	3.34375	5.42775	0.000156149	0.00307876	1.13897	PFC_v_CN
ENST00000606448	-1.57406	1.43236	-5.38527	0.000167211	0.00322629	1.12855	PFC_v_CN
ENST00000261574	0.840535	4.42127	5.58485	0.000121499	0.00256244	1.12802	PFC_v_CN
ENST00000622432	-4.85917	-1.476	-5.795	8.73e-05	0.00200136	1.12658	PFC_v_CN
ENST00000422127	-2.86466	1.47002	-5.4392	0.000153302	0.00303466	1.12283	PFC_v_CN
ENST00000376292	-1.48527	1.47911	-5.40576	0.000161776	0.00316645	1.12136	PFC_v_CN
ENST00000509844	3.74703	0.441172	5.37949	0.000168777	0.00323566	1.11997	PFC_v_CN
ENST00000598409	1.12429	3.6126	5.4813	0.000143293	0.00287862	1.11926	PFC_v_CN
ENST00000312263	0.881263	5.33113	5.66353	0.000107293	0.00233489	1.11848	PFC_v_CN
ENST00000477675	-1.87826	1.26274	-5.38061	0.000168473	0.00323396	1.11791	PFC_v_CN
ENST00000336292	1.44601	4.03991	5.56522	0.000125345	0.00261871	1.11464	PFC_v_CN
ENST00000519824	-0.985651	5.47801	-5.66899	0.000106373	0.00232508	1.10597	PFC_v_CN
ENST00000359032	1.08557	6.55959	5.70336	0.00010078	0.00223561	1.10436	PFC_v_CN
ENST00000468826	-4.91871	-1.15716	-5.78172	8.92e-05	0.00202873	1.10394	PFC_v_CN
ENST00000323346	-2.26889	0.165668	-5.34108	0.000179598	0.00338644	1.1029	PFC_v_CN
ENST00000519741	1.47659	2.97668	5.43433	0.000154506	0.00305242	1.10152	PFC_v_CN
ENST00000406934	-0.508951	8.13497	-5.77567	9e-05	0.00204059	1.09775	PFC_v_CN
ENST00000263150	0.860043	4.5127	5.56283	0.000125821	0.00262528	1.09718	PFC_v_CN
ENST00000367674	0.686612	5.85851	5.66947	0.000106294	0.00232504	1.09569	PFC_v_CN
ENST00000545682	-0.961824	3.50349	-5.49562	0.000140048	0.00283254	1.08971	PFC_v_CN
ENST00000451301	1.37803	6.26214	5.67186	0.000105894	0.00232036	1.08079	PFC_v_CN
ENST00000305747	0.657941	5.22292	5.61783	0.000115317	0.00245745	1.07941	PFC_v_CN
ENST00000540167	-3.89538	0.728666	-5.3805	0.000168503	0.00323396	1.07919	PFC_v_CN
ENST00000372792	-0.910764	5.78258	-5.6786	0.000104778	0.00230542	1.07523	PFC_v_CN
ENST00000599539	-0.584105	8.77325	-5.80132	8.65e-05	0.00198331	1.073	PFC_v_CN
ENST00000368924	-2.54237	0.361909	-5.33908	0.000180181	0.00339282	1.07275	PFC_v_CN
ENST00000257215	0.783352	4.16022	5.53558	0.000131397	0.0027076	1.07169	PFC_v_CN
ENST00000158762	-2.17006	0.838508	-5.31241	0.000188148	0.00351285	1.05881	PFC_v_CN
ENST00000246151	0.679286	7.24654	5.70943	9.98e-05	0.00221939	1.05062	PFC_v_CN
ENST00000562212	0.805437	6.66161	5.68202	0.000104215	0.00229473	1.0494	PFC_v_CN
ENST00000327569	-2.65745	1.01605	-5.34343	0.000178915	0.00337784	1.04743	PFC_v_CN
ENST00000249700	0.760507	7.45733	5.7261	9.72e-05	0.00217349	1.0452	PFC_v_CN
ENST00000370557	-2.57517	0.834381	-5.39052	0.0001658	0.00320955	1.04397	PFC_v_CN
ENST00000339686	-4.12183	-1.39039	-5.74585	9.43e-05	0.0021201	1.0405	PFC_v_CN
ENST00000197268	0.720699	5.92372	5.64309	0.000110806	0.00238006	1.04041	PFC_v_CN
ENST00000270115	-2.28823	1.10708	-5.29329	0.000194088	0.00357882	1.03171	PFC_v_CN
ENST00000473312	0.670228	7.57917	5.72051	9.81e-05	0.00218768	1.02936	PFC_v_CN
ENST00000373476	-2.16856	1.04777	-5.29963	0.000192097	0.00355243	1.02911	PFC_v_CN
ENST00000331559	2.57819	2.16813	5.29303	0.000194171	0.00357882	1.02782	PFC_v_CN
ENST00000270642	1.44706	3.71328	5.37632	0.000169645	0.0032474	1.02576	PFC_v_CN
ENST00000397080	1.24188	2.98224	5.36048	0.000174044	0.00330683	1.01509	PFC_v_CN
ENST00000383832	2.03822	3.71642	5.39363	0.000164969	0.0032018	1.01009	PFC_v_CN
ENST00000345714	-1.3564	1.42968	-5.3113	0.000188488	0.00351285	1.00995	PFC_v_CN
ENST00000521198	-1.3564	1.42968	-5.3113	0.000188488	0.00351285	1.00995	PFC_v_CN
ENST00000260442	-2.09735	0.84152	-5.28347	0.000197216	0.00361788	1.00991	PFC_v_CN
ENST00000367202	-1.6402	2.41491	-5.38695	0.000166758	0.00322238	1.00802	PFC_v_CN
ENST00000379863	1.13834	4.1015	5.45558	0.000149324	0.00297569	1.00651	PFC_v_CN
ENST00000404338	0.62137	6.42689	5.647	0.000110124	0.00236881	1.00136	PFC_v_CN
ENST00000344277	-1.79503	2.75562	-5.38598	0.000167019	0.00322477	1.001	PFC_v_CN
ENST00000367816	0.908428	9.42518	5.78228	8.91e-05	0.00202873	0.998263	PFC_v_CN
ENST00000373095	-1.43006	2.3683	-5.37012	0.000171354	0.00327241	0.988104	PFC_v_CN
ENST00000264637	-0.739533	7.46309	-5.6897	0.000102965	0.00227055	0.986965	PFC_v_CN
ENST00000624003	-4.01549	-0.876972	-5.66254	0.000107459	0.00233529	0.986492	PFC_v_CN
ENST00000441633	-1.61877	3.81518	-5.48411	0.000142652	0.00286909	0.983388	PFC_v_CN
ENST00000399022	0.520972	6.70832	5.64999	0.000109606	0.0023611	0.982163	PFC_v_CN
ENST00000637513	1.65316	1.39452	5.27633	0.000199523	0.00365348	0.97997	PFC_v_CN
ENST00000496387	0.872143	5.65317	5.57992	0.000122453	0.00257509	0.979365	PFC_v_CN
ENST00000246190	1.45972	2.85844	5.35417	0.000175831	0.00333653	0.974974	PFC_v_CN
ENST00000242208	-2.87607	1.07848	-5.25633	0.000206141	0.00373649	0.974628	PFC_v_CN
ENST00000283147	-1.52498	1.90851	-5.30193	0.000191381	0.00354505	0.97423	PFC_v_CN
ENST00000634891	-1.77245	1.83217	-5.29457	0.000193686	0.00357516	0.973085	PFC_v_CN
ENST00000481533	0.805049	5.24904	5.5588	0.00012663	0.00264001	0.96746	PFC_v_CN
ENST00000355780	0.740759	4.88132	5.53703	0.000131094	0.0027076	0.967177	PFC_v_CN
ENST00000325926	2.53885	1.79751	5.25808	0.000205552	0.00372948	0.966338	PFC_v_CN
ENST00000356300	-0.603593	6.20755	-5.63109	0.000112925	0.00241685	0.966288	PFC_v_CN
ENST00000393130	1.36123	2.83211	5.30527	0.000190345	0.00353759	0.965017	PFC_v_CN
ENST00000556726	-4.58051	0.188903	-5.43129	0.000155264	0.00306536	0.963108	PFC_v_CN
ENST00000380050	0.834499	5.12958	5.53505	0.000131508	0.0027076	0.962183	PFC_v_CN
ENST00000465254	0.796122	5.77504	5.57376	0.000123656	0.00259617	0.962076	PFC_v_CN
ENST00000584262	4.10112	-0.511593	5.66433	0.000107158	0.00233489	0.961432	PFC_v_CN
ENST00000652176	0.90755	3.96264	5.39404	0.000164861	0.00320179	0.95839	PFC_v_CN
ENST00000302926	-0.59466	6.39904	-5.62754	0.000113559	0.0024252	0.955298	PFC_v_CN
ENST00000561482	-1.25056	2.12421	-5.29965	0.000192092	0.00355243	0.954827	PFC_v_CN
ENST00000267890	1.61536	2.3298	5.26352	0.000203734	0.00371231	0.953888	PFC_v_CN
ENST00000349503	-1.56613	2.19003	-5.27922	0.000198586	0.00363855	0.953089	PFC_v_CN
ENST00000271234	-1.48646	3.09119	-5.36261	0.000173445	0.00329967	0.950914	PFC_v_CN
ENST00000249363	1.04632	4.56903	5.48454	0.000142554	0.00286909	0.95087	PFC_v_CN
ENST00000222247	-0.632956	9.54449	-5.75541	9.29e-05	0.00209458	0.949892	PFC_v_CN
ENST00000310454	-0.965422	3.39055	-5.38684	0.000166787	0.00322238	0.949731	PFC_v_CN
ENST00000265563	0.924235	4.45842	5.46745	0.000146509	0.00292939	0.947355	PFC_v_CN
ENST00000403425	-0.68733	6.97146	-5.64943	0.000109704	0.00236148	0.946484	PFC_v_CN
ENST00000372676	-2.49604	2.36947	-5.39074	0.000165742	0.00320955	0.943286	PFC_v_CN
ENST00000460581	-4.82184	-0.106043	-5.52028	0.000134642	0.00275539	0.943283	PFC_v_CN
ENST00000160373	-0.983097	4.63402	-5.51596	0.000135572	0.00276306	0.941608	PFC_v_CN
ENST00000448775	2.88711	1.88842	5.40848	0.000161068	0.00315902	0.939741	PFC_v_CN
ENST00000618027	-1.80594	1.44062	-5.23369	0.000213908	0.00382517	0.935982	PFC_v_CN
ENST00000339083	-0.905859	4.85351	-5.53845	0.000130797	0.00270545	0.935828	PFC_v_CN
ENST00000258526	0.911112	4.66781	5.46226	0.000147731	0.00294986	0.928503	PFC_v_CN
ENST00000399211	4.64223	-0.899818	5.78417	8.88e-05	0.00202605	0.926238	PFC_v_CN
ENST00000217246	-0.954473	3.64722	-5.42664	0.000156429	0.00308019	0.926072	PFC_v_CN
ENST00000370388	-3.55589	0.494229	-5.25	0.000208281	0.00375675	0.922901	PFC_v_CN
ENST00000355387	0.686932	5.13473	5.52254	0.000134156	0.0027507	0.921575	PFC_v_CN
ENST00000360990	1.58125	3	5.365	0.000172778	0.00329119	0.921233	PFC_v_CN
ENST00000562648	-3.61322	2.90399	-5.40161	0.00016286	0.00318159	0.919245	PFC_v_CN
ENST00000369936	-1.24873	1.67802	-5.3073	0.000189719	0.00352815	0.917774	PFC_v_CN
ENST00000369939	-1.24873	1.67802	-5.3073	0.000189719	0.00352815	0.917774	PFC_v_CN
ENST00000266732	1.31063	3.22776	5.31113	0.000188542	0.00351285	0.915995	PFC_v_CN
ENST00000436702	-2.68105	-0.878059	-5.39138	0.00016557	0.00320928	0.90935	PFC_v_CN
ENST00000602388	-1.12638	3.26809	-5.34359	0.00017887	0.00337784	0.901876	PFC_v_CN
ENST00000354673	-1.74667	0.863357	-5.20837	0.000222959	0.00392114	0.89924	PFC_v_CN
ENST00000625672	1.74269	2.04696	5.20569	0.000223943	0.00392915	0.896169	PFC_v_CN
ENST00000638991	0.953674	3.56052	5.38365	0.000167648	0.00322629	0.892307	PFC_v_CN
ENST00000639601	0.953674	3.56052	5.38365	0.000167648	0.00322629	0.892307	PFC_v_CN
ENST00000639913	0.953674	3.56052	5.38365	0.000167648	0.00322629	0.892307	PFC_v_CN
ENST00000340799	0.668012	5.64774	5.53039	0.000132488	0.00272588	0.889725	PFC_v_CN
ENST00000511928	-2.14004	0.845157	-5.20116	0.000225611	0.0039468	0.888051	PFC_v_CN
ENST00000351559	0.681554	5.65157	5.52802	0.00013299	0.00273432	0.886654	PFC_v_CN
ENST00000368850	-2.68923	0.318243	-5.32786	0.00018349	0.00343807	0.8865	PFC_v_CN
ENST00000368851	-2.68923	0.318243	-5.32786	0.00018349	0.00343807	0.8865	PFC_v_CN
ENST00000368444	1.33121	6.74454	5.53816	0.000130859	0.00270545	0.88545	PFC_v_CN
ENST00000309931	-1.91878	0.507918	-5.22025	0.000218664	0.00386368	0.883684	PFC_v_CN
ENST00000371821	5.18647	1.6923	5.52082	0.000134525	0.00275539	0.882662	PFC_v_CN
ENST00000543779	1.11388	5.48288	5.50184	0.000138663	0.00281023	0.882336	PFC_v_CN
ENST00000367481	1.03704	5.54019	5.49891	0.000139314	0.0028215	0.877307	PFC_v_CN
ENST00000423723	-1.62238	1.37494	-5.21991	0.000218785	0.00386368	0.875317	PFC_v_CN
ENST00000479870	-0.847774	6.74245	-5.60285	0.000118082	0.00250029	0.875231	PFC_v_CN
ENST00000620044	-0.814082	5.04498	-5.51338	0.000136131	0.00277213	0.873521	PFC_v_CN
ENST00000407025	-0.754727	6.8476	-5.60683	0.00011734	0.00248811	0.873228	PFC_v_CN
ENST00000668323	-4.72787	-0.99987	-5.54758	0.00012891	0.00267443	0.871596	PFC_v_CN
ENST00000645353	-1.46051	2.52585	-5.29026	0.000195048	0.00358917	0.870766	PFC_v_CN
ENST00000528815	0.595846	6.06488	5.54215	0.000130029	0.0026939	0.869456	PFC_v_CN
ENST00000372797	-0.901691	5.82013	-5.55385	0.000127632	0.00265807	0.866729	PFC_v_CN
ENST00000548548	-2.17449	1.17178	-5.19164	0.000229163	0.00399721	0.864278	PFC_v_CN
ENST00000489134	1.96999	0.703043	5.18478	0.00023176	0.00403541	0.863681	PFC_v_CN
ENST00000257209	1.55008	2.92739	5.29053	0.000194965	0.00358917	0.862614	PFC_v_CN
ENST00000302005	3.5817	0.601153	5.22932	0.000215442	0.00384338	0.861471	PFC_v_CN
ENST00000370641	-1.41902	4.01389	-5.42789	0.000156113	0.00307876	0.855855	PFC_v_CN
ENST00000356501	1.35087	2.50933	5.26817	0.000202196	0.00369333	0.855728	PFC_v_CN
ENST00000302550	-0.950532	4.39573	-5.39744	0.00016396	0.00318843	0.852212	PFC_v_CN
ENST00000580974	-0.812916	3.88755	-5.39999	0.000163288	0.00318183	0.851868	PFC_v_CN
ENST00000297142	3.51505	3.25362	5.25092	0.000207968	0.00375675	0.849892	PFC_v_CN
ENST00000358514	-1.17943	3.86476	-5.39994	0.000163299	0.00318183	0.845276	PFC_v_CN
ENST00000394111	3.84311	0.0768252	5.31973	0.000185925	0.00348015	0.83959	PFC_v_CN
ENST00000369800	1.28391	2.16888	5.27122	0.000201192	0.00368177	0.838708	PFC_v_CN
ENST00000014930	-0.694156	5.49215	-5.50425	0.000138131	0.00280327	0.838657	PFC_v_CN
ENST00000315190	2.49438	1.78056	5.2459	0.000209681	0.00377451	0.838602	PFC_v_CN
ENST00000310528	-1.10713	5.23508	-5.48476	0.000142502	0.00286909	0.834662	PFC_v_CN
ENST00000242315	0.976436	5.65634	5.51975	0.000134754	0.00275539	0.833038	PFC_v_CN
ENST00000430223	1.58435	3.03453	5.25431	0.000206821	0.00374261	0.831844	PFC_v_CN
ENST00000619236	-1.42426	4.58042	-5.469	0.000146145	0.002928	0.821697	PFC_v_CN
ENST00000377698	1.86273	1.90849	5.15854	0.000241977	0.0041431	0.818336	PFC_v_CN
ENST00000261622	0.852889	5.34898	5.45931	0.000148433	0.00296189	0.815397	PFC_v_CN
ENST00000337335	-3.62937	0.461638	-5.20306	0.00022491	0.00394148	0.813617	PFC_v_CN
ENST00000641983	1.65105	1.7396	5.15922	0.000241708	0.0041431	0.812435	PFC_v_CN
ENST00000602414	-0.820647	4.28056	-5.37319	0.000170505	0.00325847	0.805914	PFC_v_CN
ENST00000376705	0.84811	4.34713	5.446	0.000151636	0.0030137	0.805825	PFC_v_CN
ENST00000300022	1.54636	4.99131	5.40713	0.00016142	0.00316383	0.804908	PFC_v_CN
ENST00000336904	1.28341	5.25325	5.43856	0.000153459	0.00303575	0.79949	PFC_v_CN
ENST00000380916	1.22724	3.60338	5.27047	0.000201439	0.00368402	0.797656	PFC_v_CN
ENST00000448513	3.74834	0.0850186	5.39698	0.00016408	0.0031887	0.797496	PFC_v_CN
ENST00000376560	1.57199	2.78051	5.19766	0.000226911	0.00396489	0.796495	PFC_v_CN
ENST00000545703	-3.54341	1.53851	-5.14299	0.000248254	0.00422378	0.793852	PFC_v_CN
ENST00000494142	0.820181	5.62515	5.4838	0.000142723	0.00286909	0.784072	PFC_v_CN
ENST00000359152	2.67491	0.361371	5.26104	0.000204561	0.00371838	0.782119	PFC_v_CN
ENST00000251413	0.742991	4.90346	5.41606	0.000159114	0.00312686	0.779546	PFC_v_CN
ENST00000533050	-1.00595	2.75309	-5.2449	0.000210022	0.00377837	0.77482	PFC_v_CN
ENST00000394237	-2.77753	-0.590764	-5.22426	0.000217233	0.00385449	0.770631	PFC_v_CN
ENST00000659095	-2.77753	-0.590764	-5.22426	0.000217233	0.00385449	0.770631	PFC_v_CN
ENST00000557769	-0.936685	5.33778	-5.40944	0.00016082	0.00315622	0.764096	PFC_v_CN
ENST00000412389	-1.35763	4.29686	-5.35826	0.000174671	0.00331664	0.757537	PFC_v_CN
ENST00000354534	0.82732	4.67816	5.39866	0.000163636	0.00318423	0.753984	PFC_v_CN
ENST00000545061	0.82732	4.67816	5.39866	0.000163636	0.00318423	0.753984	PFC_v_CN
ENST00000415485	1.58486	5.82502	5.44146	0.000152745	0.00302767	0.753715	PFC_v_CN
ENST00000522553	3.23576	1.41425	5.11388	0.000260472	0.00437182	0.74988	PFC_v_CN
ENST00000053469	-2.65448	-0.642628	-5.20963	0.0002225	0.00391769	0.745246	PFC_v_CN
ENST00000591578	-1.37488	2.84552	-5.24378	0.000210407	0.00378072	0.741972	PFC_v_CN
ENST00000372264	0.829819	4.57305	5.35098	0.000176742	0.00334742	0.741515	PFC_v_CN
ENST00000591161	1.98432	1.29502	5.10917	0.000262507	0.00438555	0.740553	PFC_v_CN
ENST00000589057	-1.61375	2.20802	-5.20033	0.000225921	0.0039499	0.738649	PFC_v_CN
ENST00000318622	-1.04313	5.17161	-5.45729	0.000148914	0.00296951	0.737338	PFC_v_CN
ENST00000331898	1.23238	4.64192	5.31494	0.000187378	0.0035043	0.73618	PFC_v_CN
ENST00000540419	-2.51848	1.81113	-5.12988	0.000253679	0.00428679	0.733975	PFC_v_CN
ENST00000263354	0.674324	7.91984	5.54098	0.000130271	0.00269704	0.728891	PFC_v_CN
ENST00000409096	0.746429	5.03277	5.39237	0.000165305	0.00320623	0.725047	PFC_v_CN
ENST00000643927	-1.16513	7.72348	-5.59303	0.000119934	0.0025359	0.721296	PFC_v_CN
ENST00000564459	-1.46942	1.471	-5.11568	0.000259696	0.00436618	0.709334	PFC_v_CN
ENST00000540641	-1.46503	3.45854	-5.28718	0.00019603	0.00359834	0.709054	PFC_v_CN
ENST00000323301	1.26032	3.21063	5.18069	0.000233323	0.00404732	0.708494	PFC_v_CN
ENST00000361132	1.87873	2.8879	5.08726	0.000272198	0.00449518	0.708168	PFC_v_CN
ENST00000459912	1.03521	3.82606	5.2424	0.000210883	0.00378699	0.703911	PFC_v_CN
ENST00000370591	1.35887	4.18338	5.30269	0.000191145	0.00354362	0.703468	PFC_v_CN
ENST00000305202	-1.32851	5.05638	-5.4784	0.00014396	0.00288811	0.701041	PFC_v_CN
ENST00000359707	0.679329	6.61827	5.46821	0.00014633	0.00292939	0.697934	PFC_v_CN
ENST00000397137	-0.841949	5.72096	-5.44493	0.000151897	0.00301689	0.697119	PFC_v_CN
ENST00000355300	1.61264	5.15299	5.40539	0.000161872	0.00316645	0.688167	PFC_v_CN
ENST00000376188	0.918331	5.13436	5.36551	0.000172634	0.00329053	0.687405	PFC_v_CN
ENST00000447531	1.23612	2.425	5.11773	0.000258821	0.00435392	0.68579	PFC_v_CN
ENST00000448867	1.23612	2.425	5.11773	0.000258821	0.00435392	0.68579	PFC_v_CN
ENST00000665028	3.38816	0.00224749	5.44017	0.000153062	0.00303194	0.676609	PFC_v_CN
ENST00000515064	1.14708	3.67703	5.36331	0.000173251	0.00329808	0.676135	PFC_v_CN
ENST00000411826	-3.52402	-0.182791	-5.12299	0.00025658	0.00432844	0.671718	PFC_v_CN
ENST00000395842	1.43758	4.09387	5.24668	0.000209414	0.00377198	0.668611	PFC_v_CN
ENST00000267984	-1.68054	1.54248	-5.06661	0.000281674	0.00461586	0.660569	PFC_v_CN
ENST00000412611	-0.860588	3.62775	-5.22684	0.000216317	0.00384978	0.656553	PFC_v_CN
ENST00000278568	1.82184	2.05415	5.0521	0.000288539	0.00468966	0.654744	PFC_v_CN
ENST00000600960	1.70803	1.30264	5.05746	0.000285981	0.0046659	0.653943	PFC_v_CN
ENST00000294428	-1.0685	2.97502	-5.14543	0.00024726	0.00421176	0.6506	PFC_v_CN
ENST00000389701	-2.14968	0.693186	-5.05414	0.000287562	0.00468144	0.648938	PFC_v_CN
ENST00000378746	0.753768	6.33824	5.42694	0.000156354	0.00308019	0.648894	PFC_v_CN
ENST00000647780	-2.31043	1.38827	-5.05485	0.000287226	0.00467922	0.648456	PFC_v_CN
ENST00000414552	1.38221	5.8242	5.37625	0.000169663	0.0032474	0.64589	PFC_v_CN
ENST00000389232	-2.73169	0.361869	-5.07881	0.00027603	0.00454086	0.644295	PFC_v_CN
ENST00000250930	-1.19545	3.46348	-5.26289	0.000203945	0.00371389	0.644243	PFC_v_CN
ENST00000433436	1.08163	5.77953	5.37606	0.000169717	0.0032474	0.644204	PFC_v_CN
ENST00000264051	-0.87825	6.99279	-5.53551	0.000131412	0.0027076	0.64305	PFC_v_CN
ENST00000329542	1.14125	3.43978	5.22391	0.000217358	0.00385449	0.642736	PFC_v_CN
ENST00000588265	2.11511	0.425528	5.04974	0.00028967	0.0046978	0.64193	PFC_v_CN
ENST00000330884	1.87829	6.93169	5.43758	0.000153702	0.00303855	0.638665	PFC_v_CN
ENST00000225726	-0.587163	6.76758	-5.44356	0.000152233	0.00302154	0.637834	PFC_v_CN
ENST00000356713	-0.725083	5.27069	-5.38254	0.000167949	0.0032281	0.637685	PFC_v_CN
ENST00000375175	-0.882918	4.51235	-5.3118	0.000188336	0.00351285	0.636733	PFC_v_CN
ENST00000544246	1.08876	4.20288	5.30168	0.00019146	0.00354505	0.634512	PFC_v_CN
ENST00000644874	-4.82111	1.54259	-5.03772	0.000295517	0.00476411	0.632754	PFC_v_CN
ENST00000596657	-0.705473	4.72349	-5.3125	0.000188123	0.00351285	0.632112	PFC_v_CN
ENST00000654851	-1.16644	3.18414	-5.23427	0.000213705	0.00382384	0.627809	PFC_v_CN
ENST00000415385	0.831454	4.03057	5.26044	0.00020476	0.00371964	0.627603	PFC_v_CN
ENST00000543304	-2.3255	1.65359	-5.02961	0.000299529	0.00480796	0.621501	PFC_v_CN
ENST00000318493	2.18081	1.27482	5.0292	0.000299735	0.00480868	0.620959	PFC_v_CN
ENST00000372625	0.868578	5.55577	5.34856	0.000177436	0.00335631	0.620066	PFC_v_CN
ENST00000332262	0.727391	4.94595	5.32954	0.00018299	0.00343302	0.614247	PFC_v_CN
ENST00000434582	0.811909	5.09643	5.34403	0.000178741	0.00337784	0.612744	PFC_v_CN
ENST00000541050	1.41524	2.46499	5.05476	0.000287268	0.00467922	0.610306	PFC_v_CN
ENST00000670630	4.51067	-0.87141	5.46785	0.000146415	0.00292939	0.607605	PFC_v_CN
ENST00000437916	-4.10585	-0.635683	-5.22625	0.000216526	0.00385118	0.60241	PFC_v_CN
ENST00000543496	-2.41231	0.51995	-5.01664	0.000306066	0.00488656	0.601096	PFC_v_CN
ENST00000272641	1.49332	2.82247	5.12248	0.000256797	0.00432965	0.59887	PFC_v_CN
ENST00000373243	-0.964327	7.92091	-5.49578	0.000140012	0.00283254	0.593291	PFC_v_CN
ENST00000242108	-1.27148	2.79064	-5.12664	0.000255041	0.00430493	0.592898	PFC_v_CN
ENST00000372339	-0.941119	3.59967	-5.22518	0.000216905	0.00385449	0.591385	PFC_v_CN
ENST00000375640	-0.697962	5.29766	-5.34277	0.000179108	0.00337935	0.588405	PFC_v_CN
ENST00000216241	-0.798144	3.87947	-5.25406	0.000206904	0.00374261	0.587947	PFC_v_CN
ENST00000222329	-0.883547	3.94766	-5.26645	0.000202763	0.00370142	0.585555	PFC_v_CN
ENST00000454580	0.78818	6.09366	5.36078	0.000173961	0.00330683	0.58276	PFC_v_CN
ENST00000543253	0.702428	4.96069	5.31012	0.00018885	0.00351639	0.582679	PFC_v_CN
ENST00000564832	1.62468	1.00942	5.0447	0.000292109	0.00472705	0.579852	PFC_v_CN
ENST00000318348	-0.701029	5.13462	-5.33875	0.000180278	0.00339282	0.5771	PFC_v_CN
ENST00000618539	0.940479	3.31318	5.14376	0.000247939	0.00422092	0.57509	PFC_v_CN
ENST00000369733	-2.8686	-0.79239	-5.1322	0.000252709	0.00428254	0.572657	PFC_v_CN
ENST00000648076	-2.8686	-0.79239	-5.1322	0.000252709	0.00428254	0.572657	PFC_v_CN
ENST00000230895	-0.74223	4.95988	-5.33209	0.000182233	0.00342121	0.572553	PFC_v_CN
ENST00000495397	2.14075	1.50545	5.00314	0.000313033	0.0049553	0.570989	PFC_v_CN
ENST00000599551	-1.11885	5.89878	-5.36828	0.000171864	0.00327795	0.568621	PFC_v_CN
ENST00000219797	0.943717	4.21455	5.20216	0.000225242	0.00394497	0.568426	PFC_v_CN
ENST00000622501	-1.1248	5.61904	-5.36893	0.000171682	0.00327659	0.567974	PFC_v_CN
ENST00000332687	0.921528	4.91757	5.28032	0.00019823	0.00363426	0.5627	PFC_v_CN
ENST00000373542	-2.09838	0.816161	-4.99304	0.000318349	0.00500489	0.559669	PFC_v_CN
ENST00000537909	1.37603	5.06976	5.23468	0.00021356	0.00382355	0.557547	PFC_v_CN
ENST00000544915	2.04569	1.412	4.98823	0.000320917	0.00502669	0.555235	PFC_v_CN
ENST00000354828	-1.3549	3.69009	-5.17187	0.000236729	0.00408612	0.553741	PFC_v_CN
ENST00000562811	1.72944	2.69099	5.05172	0.000288721	0.00469006	0.549535	PFC_v_CN
ENST00000376926	-1.57697	1.79531	-5.01247	0.000308201	0.00491274	0.549474	PFC_v_CN
ENST00000405846	-1.2052	5.05653	-5.29499	0.000193554	0.00357494	0.549047	PFC_v_CN
ENST00000565831	-3.34391	-0.0193273	-5.00633	0.000311374	0.00493691	0.546731	PFC_v_CN
ENST00000381655	0.821787	5.52988	5.30276	0.000191123	0.00354362	0.544172	PFC_v_CN
ENST00000260191	4.36065	-0.445745	5.34994	0.000177039	0.00335092	0.544031	PFC_v_CN
ENST00000377999	2.42905	0.376901	5.01087	0.000309022	0.00492022	0.542889	PFC_v_CN
ENST00000649076	2.72078	1.03806	4.99785	0.000315804	0.00497726	0.542265	PFC_v_CN
ENST00000579000	-5.59228	2.98842	-5.04225	0.000293301	0.00474119	0.541999	PFC_v_CN
ENST00000561816	-1.30775	2.22945	-5.16603	0.000239014	0.00411126	0.536962	PFC_v_CN
ENST00000571650	0.887447	3.80323	5.14231	0.000248533	0.00422378	0.536087	PFC_v_CN
ENST00000560748	1.05243	4.6491	5.2485	0.000208791	0.00376304	0.535727	PFC_v_CN
ENST00000291478	0.838699	3.67536	5.23056	0.000215006	0.00384021	0.533655	PFC_v_CN
ENST00000326974	0.535084	8.20084	5.45166	0.000150264	0.00298843	0.532269	PFC_v_CN
ENST00000404933	0.738042	6.52673	5.35373	0.000175955	0.00333676	0.530723	PFC_v_CN
ENST00000314177	-2.02563	1.37985	-4.97269	0.00032936	0.0051079	0.526051	PFC_v_CN
ENST00000292853	1.39875	3.66461	5.1129	0.000260892	0.0043764	0.525968	PFC_v_CN
ENST00000538487	-1.57856	4.81609	-5.13955	0.000249666	0.00424029	0.525906	PFC_v_CN
ENST00000327214	1.16602	4.54212	5.2283	0.000215801	0.00384749	0.525817	PFC_v_CN
ENST00000334186	1.14546	5.44456	5.28911	0.000195413	0.00359367	0.524647	PFC_v_CN
ENST00000381348	-0.729698	4.72954	-5.29795	0.000192623	0.00355994	0.52449	PFC_v_CN
ENST00000243563	-0.646092	5.11037	-5.28736	0.000195971	0.00359834	0.522867	PFC_v_CN
ENST00000380554	-1.37704	3.72194	-5.20736	0.000223332	0.00392538	0.521447	PFC_v_CN
ENST00000276204	-2.89148	0.901127	-4.96427	0.000334026	0.00516951	0.520109	PFC_v_CN
ENST00000312358	-1.63859	1.78594	-5.00231	0.000313467	0.00495954	0.519246	PFC_v_CN
ENST00000356338	0.560147	5.44647	5.30304	0.000191035	0.00354362	0.515365	PFC_v_CN
ENST00000295952	-1.20782	3.6435	-5.19055	0.000229576	0.00399972	0.514742	PFC_v_CN
ENST00000389856	-3.85151	-0.96044	-5.17979	0.000233667	0.00404733	0.505191	PFC_v_CN
ENST00000397312	2.09538	4.61845	5.16965	0.000237595	0.00409394	0.504955	PFC_v_CN
ENST00000303749	1.84324	1.32999	4.95511	0.000339187	0.00522226	0.504401	PFC_v_CN
ENST00000425225	3.10649	0.354066	5.06565	0.00028212	0.00462063	0.502624	PFC_v_CN
ENST00000331710	0.794182	4.61019	5.2223	0.000217931	0.00385745	0.500932	PFC_v_CN
ENST00000639161	0.888761	3.82396	5.13925	0.000249789	0.00424029	0.500531	PFC_v_CN
ENST00000409408	0.883837	4.31643	5.16483	0.000239484	0.00411697	0.498888	PFC_v_CN
ENST00000346049	1.39367	5.68975	5.26979	0.000201663	0.00368586	0.497636	PFC_v_CN
ENST00000335251	-1.40966	3.08093	-5.1285	0.000254257	0.00429412	0.496871	PFC_v_CN
ENST00000360760	0.867356	4.64683	5.22942	0.000215405	0.00384338	0.49642	PFC_v_CN
ENST00000649761	-5.34812	-0.697246	-5.21605	0.000220175	0.00388363	0.496318	PFC_v_CN
ENST00000216962	0.529965	7.3804	5.37316	0.000170514	0.00325847	0.494969	PFC_v_CN
ENST00000485775	1.48184	3.44337	5.07402	0.000278233	0.00456952	0.493573	PFC_v_CN
ENST00000369146	0.548507	8.12475	5.42153	0.000157719	0.00310353	0.491553	PFC_v_CN
ENST00000540134	-5.17336	0.644818	-4.96966	0.000331033	0.00513119	0.490992	PFC_v_CN
ENST00000611549	-1.69971	3.48815	-5.10872	0.000262702	0.00438555	0.488104	PFC_v_CN
ENST00000376363	-1.2343	1.8215	-5.00115	0.000314072	0.00496078	0.483907	PFC_v_CN
ENST00000380900	1.72478	2.38902	4.96145	0.00033561	0.00517977	0.483526	PFC_v_CN
ENST00000469308	-0.518551	7.92076	-5.41232	0.000160074	0.00314366	0.481449	PFC_v_CN
ENST00000361820	2.86522	0.409968	4.97932	0.00032573	0.00507274	0.47963	PFC_v_CN
ENST00000651040	2.86522	0.409968	4.97932	0.00032573	0.00507274	0.47963	PFC_v_CN
ENST00000612177	0.997085	4.14312	5.15992	0.000241429	0.00414085	0.477404	PFC_v_CN
ENST00000558588	-1.72858	0.681064	-4.95294	0.000340423	0.00523587	0.476108	PFC_v_CN
ENST00000439861	0.815269	4.77529	5.21934	0.00021899	0.00386501	0.476015	PFC_v_CN
ENST00000400199	0.925844	3.77578	5.09009	0.000270924	0.00447911	0.473505	PFC_v_CN
ENST00000511363	1.6082	2.11903	4.97776	0.000326579	0.00507971	0.469487	PFC_v_CN
ENST00000562756	1.03329	3.78381	5.09875	0.000267069	0.00443507	0.468585	PFC_v_CN
ENST00000423994	-1.30914	2.01666	-4.95609	0.000338632	0.0052191	0.467827	PFC_v_CN
ENST00000297293	0.728315	5.74059	5.2928	0.000194245	0.00357882	0.465078	PFC_v_CN
ENST00000526507	-1.37791	2.99259	-5.09471	0.00026886	0.00445489	0.464596	PFC_v_CN
ENST00000340635	1.37666	1.90341	4.9505	0.000341815	0.00524104	0.464002	PFC_v_CN
ENST00000287202	2.11576	3.17931	5.00188	0.000313691	0.00496045	0.462033	PFC_v_CN
ENST00000298894	0.851368	6.7346	5.33954	0.000180046	0.00339275	0.461351	PFC_v_CN
ENST00000358502	2.56405	1.97788	4.92076	0.000359296	0.0054116	0.457525	PFC_v_CN
ENST00000344686	-1.58919	1.99254	-4.95544	0.000338999	0.00522205	0.455599	PFC_v_CN
ENST00000375300	-1.03283	4.70785	-5.22162	0.000218173	0.00385745	0.451427	PFC_v_CN
ENST00000587090	0.608541	5.56975	5.26141	0.000204437	0.00371838	0.444995	PFC_v_CN
ENST00000307720	0.676812	5.11832	5.24409	0.000210301	0.00378072	0.443532	PFC_v_CN
ENST00000367908	1.7828	5.89202	5.33205	0.000182246	0.00342121	0.443452	PFC_v_CN
ENST00000657090	2.17127	4.94628	5.16411	0.000239768	0.00411711	0.443236	PFC_v_CN
ENST00000267938	1.01632	4.4102	5.1518	0.000244675	0.00417729	0.442781	PFC_v_CN
ENST00000602548	-2.49731	-0.274853	-4.99037	0.000319774	0.00501568	0.442385	PFC_v_CN
ENST00000634648	-2.49731	-0.274853	-4.99037	0.000319774	0.00501568	0.442385	PFC_v_CN
ENST00000522956	3.54805	0.203648	5.03463	0.000297037	0.00477825	0.442247	PFC_v_CN
ENST00000669318	2.41172	-0.214353	4.9358	0.000350345	0.00530966	0.441464	PFC_v_CN
ENST00000245206	0.740822	7.36247	5.35104	0.000176725	0.00334742	0.441113	PFC_v_CN
ENST00000419783	0.636938	6.56879	5.31959	0.000185969	0.00348015	0.441015	PFC_v_CN
ENST00000590497	1.57513	2.46012	4.9367	0.000349815	0.0053073	0.44087	PFC_v_CN
ENST00000371917	0.718454	5.61383	5.26403	0.000203565	0.00371151	0.440308	PFC_v_CN
ENST00000447873	-1.05711	2.33875	-5.00748	0.000310773	0.00493	0.440048	PFC_v_CN
ENST00000305798	1.0489	6.84543	5.30416	0.000190687	0.00354174	0.439595	PFC_v_CN
ENST00000637305	2.89963	3.50739	4.98222	0.000324156	0.00505615	0.43901	PFC_v_CN
ENST00000426426	3.36948	-0.0841931	4.99218	0.00031881	0.00500949	0.435518	PFC_v_CN
ENST00000258362	-1.19025	4.17729	-5.19202	0.00022902	0.00399704	0.433736	PFC_v_CN
ENST00000374847	0.788871	4.90813	5.19489	0.000227946	0.00398064	0.43302	PFC_v_CN
ENST00000585159	3.75952	1.37336	4.90288	0.000370252	0.00552633	0.426383	PFC_v_CN
ENST00000360388	0.885794	4.55318	5.22285	0.000217736	0.00385686	0.41739	PFC_v_CN
ENST00000269141	0.592067	5.57384	5.25115	0.000207891	0.00375675	0.415348	PFC_v_CN
ENST00000571555	1.10335	4.03861	5.10654	0.000263652	0.00439301	0.415226	PFC_v_CN
ENST00000297056	0.703135	4.3204	5.16702	0.000238625	0.00410693	0.413761	PFC_v_CN
ENST00000342179	-0.999506	3.23082	-5.05354	0.000287849	0.00468355	0.410999	PFC_v_CN
ENST00000658832	1.7609	2.9849	4.94755	0.000343512	0.00524816	0.408823	PFC_v_CN
ENST00000377652	-2.5685	-0.831885	-4.97764	0.000326645	0.00507971	0.407772	PFC_v_CN
ENST00000587773	2.17084	0.987639	4.94026	0.000347731	0.00529496	0.407503	PFC_v_CN
ENST00000330735	-1.63879	0.922826	-4.88972	0.00037854	0.00561348	0.406882	PFC_v_CN
ENST00000410059	1.24057	2.02456	4.95631	0.000338508	0.0052191	0.406861	PFC_v_CN
ENST00000226279	-1.45823	1.54135	-4.948	0.00034325	0.00524684	0.404852	PFC_v_CN
ENST00000391860	0.850749	3.84051	5.10818	0.000262937	0.00438601	0.40117	PFC_v_CN
ENST00000518721	0.737207	3.53496	5.09314	0.000269561	0.00446401	0.400322	PFC_v_CN
ENST00000360929	2.3008	3.347	5.00478	0.000312175	0.00494698	0.399843	PFC_v_CN
ENST00000662361	3.10132	-0.71534	5.11514	0.000259931	0.00436695	0.39971	PFC_v_CN
ENST00000330909	0.81212	4.45384	5.13077	0.000253308	0.00428611	0.398826	PFC_v_CN
ENST00000317089	-0.689552	4.73877	-5.1805	0.000233395	0.00404732	0.397244	PFC_v_CN
ENST00000541867	0.997085	4.14794	5.11192	0.000261314	0.00438101	0.396393	PFC_v_CN
ENST00000393447	1.81644	3.28094	4.93994	0.000347921	0.00529496	0.396248	PFC_v_CN
ENST00000336174	1.79041	2.86779	4.95091	0.000341584	0.0052402	0.396173	PFC_v_CN
ENST00000371564	-2.71023	0.396082	-4.89752	0.000373603	0.00556047	0.392117	PFC_v_CN
ENST00000396009	-2.71023	0.396082	-4.89752	0.000373603	0.00556047	0.392117	PFC_v_CN
ENST00000524391	1.56981	1.2885	4.96239	0.000335082	0.00517778	0.39166	PFC_v_CN
ENST00000524381	0.997085	4.12861	5.10893	0.000262609	0.00438555	0.391333	PFC_v_CN
ENST00000417737	0.599259	5.9941	5.26102	0.000204566	0.00371838	0.389011	PFC_v_CN
ENST00000447302	-2.10374	0.744411	-4.88605	0.000380886	0.00563596	0.388528	PFC_v_CN
ENST00000359943	1.08457	6.80037	5.28768	0.00019587	0.00359834	0.385352	PFC_v_CN
ENST00000400075	-1.38141	3.70335	-5.07167	0.000279318	0.0045823	0.383716	PFC_v_CN
ENST00000233813	-1.01823	6.04575	-5.25828	0.000205484	0.00372948	0.381766	PFC_v_CN
ENST00000268383	-0.834792	4.96097	-5.20146	0.0002255	0.0039468	0.378304	PFC_v_CN
ENST00000567435	1.25282	3.62295	5.02755	0.000300559	0.00481153	0.375858	PFC_v_CN
ENST00000342048	2.83671	-0.105652	4.90856	0.000366735	0.0054931	0.375	PFC_v_CN
ENST00000617316	-1.15531	2.49277	-4.98311	0.000323672	0.0050539	0.373606	PFC_v_CN
ENST00000299194	-1.1434	2.22758	-5.08814	0.0002718	0.00449111	0.37001	PFC_v_CN
ENST00000504953	-1.08316	3.76564	-5.10612	0.000263834	0.0043936	0.369675	PFC_v_CN
ENST00000529639	-0.476652	9.04862	-5.38855	0.000166328	0.00321769	0.36677	PFC_v_CN
ENST00000375638	-0.701256	5.1148	-5.17778	0.000234441	0.00405838	0.366289	PFC_v_CN
ENST00000548411	0.90755	3.94461	5.03772	0.000295518	0.00476411	0.365554	PFC_v_CN
ENST00000333007	-1.26745	2.04764	-4.94532	0.000344798	0.0052624	0.362963	PFC_v_CN
ENST00000297578	0.992589	3.97895	5.05667	0.000286358	0.00466949	0.360319	PFC_v_CN
ENST00000545631	0.915327	3.74165	5.05851	0.000285482	0.00466032	0.358341	PFC_v_CN
ENST00000373279	1.0262	5.52063	5.18124	0.000233111	0.00404732	0.358311	PFC_v_CN
ENST00000641047	1.35239	2.26773	4.91938	0.000360132	0.00541871	0.357376	PFC_v_CN
ENST00000272519	0.95257	5.86029	5.23833	0.000212291	0.00380999	0.357198	PFC_v_CN
ENST00000369303	-1.08567	3.83884	-5.061	0.000284308	0.00464624	0.355724	PFC_v_CN
ENST00000270625	-0.560495	9.72158	-5.40627	0.000161644	0.00316614	0.35433	PFC_v_CN
ENST00000519597	0.806806	5.27578	5.18426	0.000231957	0.00403627	0.353104	PFC_v_CN
ENST00000318948	0.925844	3.78128	5.01831	0.00030522	0.00487566	0.352702	PFC_v_CN
ENST00000400202	0.925844	3.78128	5.01831	0.00030522	0.00487566	0.352702	PFC_v_CN
ENST00000450728	3.34149	-0.51078	5.04923	0.000289918	0.00469926	0.351414	PFC_v_CN
ENST00000416382	1.8902	2.60325	4.88579	0.000381053	0.00563596	0.350211	PFC_v_CN
ENST00000297404	1.11488	1.86243	4.99779	0.000315839	0.00497726	0.349701	PFC_v_CN
ENST00000644744	1.33714	2.98809	4.98252	0.000323992	0.00505615	0.349668	PFC_v_CN
ENST00000312493	-0.87412	4.85033	-5.18394	0.00023208	0.00403627	0.349267	PFC_v_CN
ENST00000475953	-1.70384	2.44791	-4.92872	0.000354527	0.00535989	0.347543	PFC_v_CN
ENST00000225823	1.09897	3.85407	5.00969	0.000309632	0.00492239	0.343249	PFC_v_CN
ENST00000644902	0.940919	4.35929	5.13491	0.000251585	0.00426836	0.342942	PFC_v_CN
ENST00000588740	-1.49608	2.60658	-4.97311	0.000329125	0.00510693	0.34209	PFC_v_CN
ENST00000466387	0.569533	5.11402	5.22281	0.000217751	0.00385686	0.336785	PFC_v_CN
ENST00000514824	4.10207	-1.3679	5.25618	0.000206189	0.00373649	0.336617	PFC_v_CN
ENST00000314067	-0.865129	3.76191	-5.08154	0.000274788	0.00452792	0.335337	PFC_v_CN
ENST00000277549	-1.24213	1.29446	-4.87165	0.00039024	0.00572147	0.334928	PFC_v_CN
ENST00000277551	-1.24213	1.29446	-4.87165	0.00039024	0.00572147	0.334928	PFC_v_CN
ENST00000306107	-0.88056	5.95654	-5.26438	0.000203448	0.00371151	0.333756	PFC_v_CN
ENST00000526895	-0.524793	8.40454	-5.33644	0.000180953	0.00340338	0.333279	PFC_v_CN
ENST00000360392	0.836325	5.2033	5.16417	0.000239745	0.00411711	0.332924	PFC_v_CN
ENST00000422154	0.70365	5.27547	5.17633	0.000234998	0.00406095	0.327767	PFC_v_CN
ENST00000322444	0.75649	6.41414	5.20651	0.000223642	0.00392619	0.326934	PFC_v_CN
ENST00000620890	0.599933	6.51799	5.2499	0.000208316	0.00375675	0.32668	PFC_v_CN
ENST00000233615	-0.604675	5.85135	-5.22722	0.000216184	0.00384978	0.326207	PFC_v_CN
ENST00000303694	-0.953379	3.12311	-5.00088	0.000314212	0.00496078	0.325788	PFC_v_CN
ENST00000549260	-0.953379	3.12311	-5.00088	0.000314212	0.00496078	0.325788	PFC_v_CN
ENST00000367658	0.769169	4.9902	5.15495	0.000243409	0.00415805	0.324742	PFC_v_CN
ENST00000276659	3.28689	2.48144	4.91431	0.00036321	0.00545126	0.324642	PFC_v_CN
ENST00000397909	1.39942	4.25425	5.04146	0.000293683	0.00474479	0.324278	PFC_v_CN
ENST00000555082	-4.80553	-0.12939	-4.96183	0.000335393	0.00517977	0.32355	PFC_v_CN
ENST00000235180	-0.912923	4.54599	-5.17054	0.000237247	0.00409266	0.322593	PFC_v_CN
ENST00000496406	-2.4954	0.978712	-4.83313	0.000416459	0.00598801	0.318878	PFC_v_CN
ENST00000413765	0.628514	5.25009	5.17979	0.000233667	0.00404733	0.317712	PFC_v_CN
ENST00000372195	-1.11947	4.4127	-5.12173	0.000257115	0.00433012	0.312477	PFC_v_CN
ENST00000395925	-1.69375	1.25738	-4.87544	0.000387752	0.00569621	0.311592	PFC_v_CN
ENST00000492037	-5.56859	3.00363	-4.90526	0.000368774	0.00551532	0.310798	PFC_v_CN
ENST00000448582	-2.34361	0.933001	-4.84004	0.000411622	0.00593852	0.309885	PFC_v_CN
ENST00000461783	1.30959	4.16577	5.09887	0.000267016	0.00443507	0.309763	PFC_v_CN
ENST00000284006	1.16376	3.32548	4.95004	0.000342079	0.00524193	0.307991	PFC_v_CN
ENST00000453542	-3.32266	-0.99679	-4.99444	0.000317607	0.00499585	0.307819	PFC_v_CN
ENST00000402802	0.997267	3.06137	4.94169	0.000346899	0.00528635	0.307701	PFC_v_CN
ENST00000392607	2.54954	1.55067	4.83009	0.000418609	0.00600733	0.303676	PFC_v_CN
ENST00000509736	-1.01122	3.99407	-5.06189	0.000283885	0.00464187	0.302211	PFC_v_CN
ENST00000505283	-0.899864	4.90876	-5.20531	0.000224083	0.0039293	0.301359	PFC_v_CN
ENST00000397752	2.20397	1.27281	4.8278	0.000420233	0.00601325	0.300577	PFC_v_CN
ENST00000573095	-1.50795	2.46234	-4.94876	0.000342818	0.00524306	0.300388	PFC_v_CN
ENST00000346299	1.0529	2.79968	4.93837	0.000348837	0.00529961	0.299742	PFC_v_CN
ENST00000393223	1.0529	2.79968	4.93837	0.000348837	0.00529961	0.299742	PFC_v_CN
ENST00000248089	-0.597183	6.60001	-5.25054	0.000208097	0.00375675	0.298391	PFC_v_CN
ENST00000377102	1.77505	3.65147	4.90701	0.000367692	0.00550467	0.29821	PFC_v_CN
ENST00000323249	-1.19647	4.71716	-5.156	0.000242989	0.00415325	0.297745	PFC_v_CN
ENST00000651721	0.774704	4.39205	5.0831	0.000274076	0.00451869	0.294787	PFC_v_CN
ENST00000306675	2.0656	2.12989	4.89455	0.00037548	0.0055792	0.292104	PFC_v_CN
ENST00000281924	0.910893	4.59158	5.04085	0.000293981	0.00474703	0.289647	PFC_v_CN
ENST00000233047	-1.84932	2.96233	-4.91534	0.000362583	0.00544735	0.288273	PFC_v_CN
ENST00000621064	-0.862011	3.34575	-5.02876	0.000299956	0.00480963	0.285754	PFC_v_CN
ENST00000518857	0.955872	4.45835	5.10966	0.000262293	0.00438555	0.284589	PFC_v_CN
ENST00000439040	-0.980755	3.19731	-4.97459	0.000328317	0.00509969	0.284294	PFC_v_CN
ENST00000259526	1.48198	2.01495	4.86932	0.000391778	0.00572775	0.284251	PFC_v_CN
ENST00000451037	2.48282	5.16079	5.00412	0.000312522	0.00494985	0.282475	PFC_v_CN
ENST00000361739	-0.991343	14.6504	-5.52365	0.000133919	0.00274775	0.282008	PFC_v_CN
ENST00000378719	0.538761	7.37282	5.25446	0.00020677	0.00374261	0.277625	PFC_v_CN
ENST00000488337	-1.88299	3.73745	-5.06336	0.000283194	0.00463313	0.277064	PFC_v_CN
ENST00000376325	-0.735959	4.58452	-5.15024	0.000245308	0.00418569	0.27542	PFC_v_CN
ENST00000612754	1.12728	5.23022	5.13055	0.0002534	0.00428611	0.272048	PFC_v_CN
ENST00000455394	0.594405	5.95896	5.19069	0.00022952	0.00399972	0.271851	PFC_v_CN
ENST00000347404	1.26787	2.95529	4.93342	0.000351744	0.00532748	0.270235	PFC_v_CN
ENST00000437081	-2.10547	0.579592	-4.80669	0.000435521	0.00618448	0.263254	PFC_v_CN
ENST00000641317	1.92657	1.9147	4.83384	0.000415961	0.00598373	0.261187	PFC_v_CN
ENST00000216373	-0.713588	4.53648	-5.09532	0.000268586	0.00445282	0.260139	PFC_v_CN
ENST00000622241	-1.00959	4.37816	-5.03631	0.000296212	0.00477271	0.259315	PFC_v_CN
ENST00000280362	0.909917	3.16152	4.94296	0.000346161	0.00527781	0.258368	PFC_v_CN
ENST00000369049	1.2492	2.23357	4.91053	0.000365522	0.00547768	0.256732	PFC_v_CN
ENST00000524481	4.47653	0.0998331	5.14232	0.000248527	0.00422378	0.255444	PFC_v_CN
ENST00000420973	3.11436	2.10608	4.80207	0.000438943	0.00621235	0.254571	PFC_v_CN
ENST00000394729	-1.45311	2.93875	-4.93572	0.000350389	0.00530966	0.251584	PFC_v_CN
ENST00000654055	4.62027	-0.209246	5.14917	0.000245738	0.00419062	0.251123	PFC_v_CN
ENST00000342232	-1.34144	5.1667	-5.12204	0.000256985	0.00433012	0.247886	PFC_v_CN
ENST00000589038	2.61562	-0.222658	4.85098	0.000404085	0.00585265	0.241613	PFC_v_CN
ENST00000378226	1.47359	5.41007	5.06453	0.000282645	0.00462668	0.241135	PFC_v_CN
ENST00000330899	0.918529	7.31585	5.23674	0.000212841	0.00381527	0.240913	PFC_v_CN
ENST00000396481	-4.02446	-0.405992	-4.89656	0.000374212	0.00556493	0.238854	PFC_v_CN
ENST00000264712	0.671934	6.23807	5.1812	0.000233126	0.00404732	0.237772	PFC_v_CN
ENST00000603012	-2.13444	-0.490363	-4.80081	0.000439885	0.00621491	0.23751	PFC_v_CN
ENST00000379284	0.827398	4.95321	5.09632	0.000268144	0.00445044	0.23734	PFC_v_CN
ENST00000595535	2.03816	1.45874	4.77922	0.000456299	0.00639119	0.234049	PFC_v_CN
ENST00000586360	-3.08317	-0.815494	-4.91131	0.000365042	0.00547324	0.23354	PFC_v_CN
ENST00000264027	0.822753	5.23095	5.10858	0.000262762	0.00438555	0.232083	PFC_v_CN
ENST00000357077	0.822576	6.37443	5.17394	0.000235926	0.00407461	0.230557	PFC_v_CN
ENST00000316851	0.498401	7.31114	5.22712	0.00021622	0.00384978	0.230051	PFC_v_CN
ENST00000597229	0.541444	7.02406	5.20896	0.000222746	0.0039197	0.229679	PFC_v_CN
ENST00000474024	0.615448	7.66193	5.2349	0.000213485	0.00382355	0.228439	PFC_v_CN
ENST00000374786	1.84872	4.94582	4.98007	0.000325321	0.00507168	0.223977	PFC_v_CN
ENST00000328514	-1.82948	1.87609	-4.78597	0.000451096	0.00632724	0.223314	PFC_v_CN
ENST00000496558	0.748576	5.4512	5.15812	0.000242143	0.00414355	0.223269	PFC_v_CN
ENST00000394991	0.853801	6.46483	5.18071	0.000233314	0.00404732	0.219485	PFC_v_CN
ENST00000345851	1.90925	3.49229	4.87223	0.000389859	0.00572147	0.21723	PFC_v_CN
ENST00000545006	-1.88853	1.16342	-4.7986	0.000441532	0.00622828	0.214821	PFC_v_CN
ENST00000616146	0.589389	6.14088	5.1575	0.000242392	0.00414543	0.214441	PFC_v_CN
ENST00000566763	-2.30015	0.511893	-4.76478	0.000467626	0.00650398	0.211669	PFC_v_CN
ENST00000216101	0.805495	4.291	5.10898	0.000262586	0.00438555	0.211641	PFC_v_CN
ENST00000299798	-1.69293	2.16247	-4.79958	0.000440802	0.00622093	0.20196	PFC_v_CN
ENST00000342933	1.22879	6.62223	5.15854	0.000241978	0.0041431	0.200384	PFC_v_CN
ENST00000256246	-2.83057	-0.722574	-4.83718	0.000413616	0.00596152	0.197042	PFC_v_CN
ENST00000638951	-2.83057	-0.722574	-4.83718	0.000413616	0.00596152	0.197042	PFC_v_CN
ENST00000606861	-1.40043	0.908666	-4.87832	0.000385876	0.00568266	0.195267	PFC_v_CN
ENST00000263774	-0.695552	7.10975	-5.21393	0.00022094	0.00389482	0.195053	PFC_v_CN
ENST00000416516	-2.15733	-0.509541	-4.77806	0.0004572	0.00639779	0.191337	PFC_v_CN
ENST00000636136	-2.15733	-0.509541	-4.77806	0.0004572	0.00639779	0.191337	PFC_v_CN
ENST00000493253	3.0703	-0.0764883	4.84531	0.000407976	0.00589448	0.190548	PFC_v_CN
ENST00000549412	1.20448	2.47638	4.82458	0.000422524	0.00604023	0.190427	PFC_v_CN
ENST00000621518	-0.729098	5.20344	-5.11489	0.000260035	0.00436695	0.190405	PFC_v_CN
ENST00000319331	-1.35332	2.50888	-4.86546	0.000394335	0.00575038	0.187967	PFC_v_CN
ENST00000389722	-0.746627	4.19486	-4.97725	0.00032686	0.00507971	0.185658	PFC_v_CN
ENST00000644917	-0.746627	4.19486	-4.97725	0.00032686	0.00507971	0.185658	PFC_v_CN
ENST00000286918	1.10635	2.89556	4.82462	0.000422502	0.00604023	0.185387	PFC_v_CN
ENST00000318607	-0.653576	7.66408	-5.20679	0.000223538	0.00392619	0.184705	PFC_v_CN
ENST00000275954	-1.27086	5.95061	-5.16754	0.000238419	0.00410576	0.179682	PFC_v_CN
ENST00000229329	0.774666	6.5837	5.17019	0.000237383	0.00409266	0.179447	PFC_v_CN
ENST00000393189	-3.06709	2.15932	-4.89995	0.00037208	0.00555083	0.178984	PFC_v_CN
ENST00000373713	1.46499	5.25613	5.10696	0.000263468	0.00439242	0.178927	PFC_v_CN
ENST00000646804	1.47479	3.39819	4.886	0.000380918	0.00563596	0.177206	PFC_v_CN
ENST00000459755	0.95939	2.87554	4.87106	0.000390628	0.00572435	0.176041	PFC_v_CN
ENST00000417955	1.23006	4.44117	5.00761	0.000310707	0.00493	0.175314	PFC_v_CN
ENST00000560702	-3.13235	0.373558	-4.74094	0.000486988	0.00671058	0.173158	PFC_v_CN
ENST00000614411	-1.35292	2.9943	-4.91449	0.000363101	0.00545126	0.171677	PFC_v_CN
ENST00000360578	0.539848	7.96115	5.23685	0.000212805	0.00381527	0.170074	PFC_v_CN
ENST00000320892	-0.782093	4.39691	-4.99017	0.000319877	0.00501568	0.164474	PFC_v_CN
ENST00000637033	2.12506	0.79634	4.73356	0.000493152	0.00676468	0.164378	PFC_v_CN
ENST00000652337	-0.983612	4.51631	-5.05066	0.000289231	0.00469323	0.15746	PFC_v_CN
ENST00000396652	2.96133	1.90364	4.73181	0.000494623	0.00676761	0.155402	PFC_v_CN
ENST00000647912	0.856986	5.3365	5.08092	0.00027507	0.00453006	0.154555	PFC_v_CN
ENST00000253193	-0.65123	5.25209	-5.07957	0.000275685	0.00453768	0.154383	PFC_v_CN
ENST00000263991	0.790354	5.62302	5.07682	0.000276943	0.00455085	0.150748	PFC_v_CN
ENST00000664455	5.2962	-0.247418	5.03993	0.000294434	0.00475177	0.149214	PFC_v_CN
ENST00000544232	-3.34063	-0.386072	-4.73335	0.000493326	0.00676468	0.147137	PFC_v_CN
ENST00000337682	-2.34361	1.06152	-4.72712	0.000498595	0.00679823	0.139458	PFC_v_CN
ENST00000448472	2.55839	2.14081	4.71819	0.000506252	0.00687431	0.139326	PFC_v_CN
ENST00000395254	1.48805	6.24995	5.13032	0.000253495	0.00428611	0.137607	PFC_v_CN
ENST00000445352	1.74079	7.97804	5.17714	0.000234686	0.00406025	0.135478	PFC_v_CN
ENST00000236877	0.730635	5.51218	5.04315	0.000292862	0.00473668	0.133245	PFC_v_CN
ENST00000614311	-3.77259	0.281081	-4.80637	0.00043576	0.00618492	0.132254	PFC_v_CN
ENST00000538780	-1.138	4.69759	-5.0106	0.000309165	0.00492022	0.13138	PFC_v_CN
ENST00000360534	2.80519	-0.70108	4.88372	0.000382382	0.00564236	0.127691	PFC_v_CN
ENST00000502396	3.73702	0.103013	4.7998	0.000440635	0.00622093	0.123071	PFC_v_CN
ENST00000294189	-0.463133	8.5207	-5.22176	0.000218124	0.00385745	0.120614	PFC_v_CN
ENST00000022615	0.562762	7.16247	5.14818	0.000246139	0.00419506	0.115643	PFC_v_CN
ENST00000373313	1.34454	2.17108	4.80994	0.000433133	0.00615645	0.11547	PFC_v_CN
ENST00000391916	1.17306	1.94846	4.76886	0.000464399	0.00647723	0.114996	PFC_v_CN
ENST00000564318	-0.965231	3.48341	-4.91729	0.000361398	0.00543501	0.110456	PFC_v_CN
ENST00000647103	-2.51082	1.60747	-4.69876	0.000523329	0.00703566	0.108609	PFC_v_CN
ENST00000243213	-2.15747	-0.240813	-4.71382	0.000510035	0.00691309	0.108307	PFC_v_CN
ENST00000402752	0.618745	6.2042	5.09277	0.000269722	0.0044642	0.104685	PFC_v_CN
ENST00000562942	-4.12437	-0.257535	-4.80075	0.000439928	0.00621491	0.104163	PFC_v_CN
ENST00000327536	1.60186	1.10828	4.71059	0.000512861	0.00693497	0.103571	PFC_v_CN
ENST00000337198	0.738182	4.71888	4.99568	0.000316953	0.00499063	0.102294	PFC_v_CN
ENST00000392807	0.930197	3.51264	4.89342	0.000376188	0.00558416	0.102276	PFC_v_CN
ENST00000353107	0.613126	6.41092	5.10062	0.000266244	0.00442631	0.0988532	PFC_v_CN
ENST00000409520	3.50216	0.385067	4.79248	0.00044614	0.00627842	0.0986191	PFC_v_CN
ENST00000544496	1.57592	3.21266	4.85223	0.000403239	0.00584589	0.0979769	PFC_v_CN
ENST00000568196	-1.26323	8.16373	-5.23266	0.000214269	0.00382933	0.0969089	PFC_v_CN
ENST00000439096	2.0059	2.13325	4.6903	0.000530953	0.00711248	0.0965336	PFC_v_CN
ENST00000258180	1.09523	5.31819	5.01533	0.000306738	0.00489205	0.0953417	PFC_v_CN
ENST00000538274	1.09523	5.31819	5.01533	0.000306738	0.00489205	0.0953417	PFC_v_CN
ENST00000546307	1.74887	3.10698	4.76391	0.000468324	0.00651064	0.0952562	PFC_v_CN
ENST00000394989	1.85625	4.70813	4.94979	0.000342225	0.00524193	0.0916841	PFC_v_CN
ENST00000489303	2.11009	-0.128628	4.69895	0.000523157	0.00703566	0.0910038	PFC_v_CN
ENST00000619701	1.12123	3.89747	4.87645	0.000387093	0.00569495	0.0909391	PFC_v_CN
ENST00000379024	1.40468	5.35277	5.03174	0.000298468	0.00479868	0.0899563	PFC_v_CN
ENST00000330432	1.64952	3.37007	4.80463	0.000437042	0.00619831	0.0890234	PFC_v_CN
ENST00000469415	0.918146	6.11842	5.0478	0.000290604	0.00470782	0.0882225	PFC_v_CN
ENST00000618019	-1.03493	1.75875	-4.81247	0.00043128	0.00613596	0.0863033	PFC_v_CN
ENST00000535772	0.68325	5.61397	5.05118	0.000288978	0.00469168	0.0855299	PFC_v_CN
ENST00000533567	-1.50697	6.21256	-5.10388	0.000264812	0.00440495	0.0821026	PFC_v_CN
ENST00000334389	-1.16465	3.03852	-4.9395	0.000348175	0.00529496	0.0788242	PFC_v_CN
ENST00000434807	-2.40099	-0.587621	-4.71189	0.000511724	0.00692653	0.0785347	PFC_v_CN
ENST00000361833	0.594751	6.04019	5.08503	0.000273202	0.00450927	0.0774683	PFC_v_CN
ENST00000617571	-1.30554	5.42435	-5.10886	0.000262638	0.00438555	0.0744152	PFC_v_CN
ENST00000398904	-0.906763	3.79334	-4.96123	0.000335732	0.00517977	0.072882	PFC_v_CN
ENST00000380084	-0.764797	5.66193	-5.07171	0.0002793	0.0045823	0.0721794	PFC_v_CN
ENST00000291041	-0.964077	3.25998	-4.8563	0.000400472	0.0058086	0.0713639	PFC_v_CN
ENST00000653074	2.58078	0.0540494	4.71318	0.000510593	0.00691436	0.0710702	PFC_v_CN
ENST00000376552	-0.904586	2.55165	-4.80335	0.000437994	0.00620517	0.067797	PFC_v_CN
ENST00000376351	-0.999205	5.92233	-5.05253	0.000288334	0.00468889	0.0644017	PFC_v_CN
ENST00000491130	3.60241	2.48493	4.74951	0.000479932	0.00664103	0.0622982	PFC_v_CN
ENST00000336097	0.752152	6.79726	5.10944	0.00026239	0.00438555	0.0603843	PFC_v_CN
ENST00000342782	-2.04737	-0.172944	-4.67767	0.000542547	0.0072191	0.055446	PFC_v_CN
ENST00000370167	-2.04737	-0.172944	-4.67767	0.000542547	0.0072191	0.055446	PFC_v_CN
ENST00000469032	-4.63853	1.22842	-4.68122	0.000539266	0.0071915	0.0548723	PFC_v_CN
ENST00000508877	-1.30395	1.36511	-4.69175	0.000529632	0.00710116	0.0545253	PFC_v_CN
ENST00000307972	0.852321	3.91611	4.90313	0.000370098	0.00552633	0.0544995	PFC_v_CN
[truncated: 27,176 more rows]

## Sheet: Supp_Table_3_DIU
transcript_id	gene_id	gene_name	comp1	comp2	gene_biotype	iso_biotype	gene_overall_mean	gene_value_1	gene_value_2	gene_stderr_1	gene_stderr_2	gene_log2_fold_change	gene_q_value	iso_overall_mean	iso_value_1	iso_value_2	iso_stderr_1	iso_stderr_2	iso_log2_fold_change	iso_q_value	IF_overall	IF1	IF2	dIF	isoform_switch_q_value	gene_switch_q_value
ENST00000334444	ENSG00000114770	ABCC5	PFC	CN	protein_coding	protein_coding	46.5908	42.6893	48.5374	1.68536	3.71442	0.185184	0.0616079	18.0022	17.4107	22.2625	0.763225	2.47147	0.354459	1	0.38692	0.4088	0.456167	0.0473667	0.378096	0.289416
ENST00000427120	ENSG00000114770	ABCC5	PFC	CN	protein_coding	protein_coding	46.5908	42.6893	48.5374	1.68536	3.71442	0.185184	0.0616079	6.83678	4.09364	2.41934	0.7164	0.470724	-0.756336	1	0.14315	0.09485	0.0489333	-0.0459167	0.289416	0.289416
ENST00000437205	ENSG00000114770	ABCC5	PFC	CN	protein_coding	nonsense_mediated_decay	46.5908	42.6893	48.5374	1.68536	3.71442	0.185184	0.0616079	14.8605	15.7948	15.8845	1.07071	0.985313	0.00816471	1	0.32186	0.369675	0.328	-0.041675	0.921234	0.289416
ENST00000361737	ENSG00000163995	ABLIM2	PFC	CN	protein_coding	protein_coding	62.4638	75.1599	84.1601	2.50182	3.09242	0.163152	0.0020503	18.4703	20.0204	22.3369	1.28	1.87611	0.157885	1	0.34419	0.26765	0.266967	-0.000683333	0.929214	0.322507
ENST00000447017	ENSG00000163995	ABLIM2	PFC	CN	protein_coding	protein_coding	62.4638	75.1599	84.1601	2.50182	3.09242	0.163152	0.0020503	19.8555	30.5515	20.1809	5.05973	5.43588	-0.598006	1	0.29999	0.40395	0.2372	-0.16675	0.381667	0.322507
ENST00000512594	ENSG00000163995	ABLIM2	PFC	CN	protein_coding	retained_intron	62.4638	75.1599	84.1601	2.50182	3.09242	0.163152	0.0020503	11.7867	9.16608	23.9678	2.58218	3.83101	1.38575	0.00913445	0.17416	0.1238	0.287067	0.163267	0.322507	0.322507
ENST00000514025	ENSG00000163995	ABLIM2	PFC	CN	protein_coding	protein_coding	62.4638	75.1599	84.1601	2.50182	3.09242	0.163152	0.0020503	6.21186	8.2863	9.4368	1.09852	1.63177	0.187357	1	0.08001	0.109675	0.111233	0.00155833	0.972669	0.322507
ENST00000229195	ENSG00000111596	AC092881.1	PFC	CN	protein_coding	protein_coding	48.989	35.1441	28.1951	0.966577	0.0676976	-0.317737	0.686273	25.1269	13.0304	9.57705	0.876133	0.041587	-0.44383	1	0.44228	0.370375	0.3397	-0.030675	0.957039	0.942486
ENST00000418359	ENSG00000111596	AC092881.1	PFC	CN	protein_coding	protein_coding	48.989	35.1441	28.1951	0.966577	0.0676976	-0.317737	0.686273	12.3635	12.3443	10.0996	0.724605	0.0444683	-0.289278	1	0.29784	0.350425	0.3582	0.007775	1	0.942486
ENST00000550641	ENSG00000111596	AC092881.1	PFC	CN	protein_coding	protein_coding	48.989	35.1441	28.1951	0.966577	0.0676976	-0.317737	0.686273	6.29024	5.86165	5.47381	1.17197	0.199035	-0.0985862	1	0.15303	0.16975	0.194133	0.0243833	0.942486	0.942486
ENST00000333167	ENSG00000060971	ACAA1	PFC	CN	protein_coding	protein_coding	45.6778	49.0546	40.106	2.96923	1.73906	-0.290507	1	15.6924	16.2439	16.5201	3.00341	3.1588	0.0243146	1	0.3431	0.3247	0.406633	0.0819333	0.81288	0.79994
ENST00000411549	ENSG00000060971	ACAA1	PFC	CN	protein_coding	nonsense_mediated_decay	45.6778	49.0546	40.106	2.96923	1.73906	-0.290507	1	7.13586	5.55405	2.99956	0.26076	0.0506218	-0.886586	1	0.15301	0.114275	0.075	-0.039275	0.79994	0.79994
ENST00000627515	ENSG00000060971	ACAA1	PFC	CN	protein_coding	protein_coding	45.6778	49.0546	40.106	2.96923	1.73906	-0.290507	1	20.6134	25.6088	18.1718	1.58835	0.981493	-0.494706	1	0.45327	0.52695	0.4569	-0.07005	0.921255	0.79994
ENST00000217455	ENSG00000101473	ACOT8	PFC	CN	protein_coding	protein_coding	40.8147	45.5897	41.4876	1.64026	5.6051	-0.135995	0.693685	27.7421	33.0971	32.9033	2.35665	5.23615	-0.00846774	1	0.66512	0.72315	0.7869	0.06375	0.724695	0.724695
ENST00000461272	ENSG00000101473	ACOT8	PFC	CN	protein_coding	nonsense_mediated_decay	40.8147	45.5897	41.4876	1.64026	5.6051	-0.135995	0.693685	5.91798	5.93746	3.44648	0.355867	0.325782	-0.78297	1	0.15293	0.1312	0.0891333	-0.0420667	0.737382	0.724695
ENST00000193403	ENSG00000072110	ACTN1	PFC	CN	protein_coding	protein_coding	90.3609	100.47	137.796	3.35815	13.3329	0.455739	0.00162496	54.4072	56.0323	93.3787	2.01963	10.6832	0.736732	0.000470048	0.56367	0.55765	0.675133	0.117483	0.000733769	0.000733769
ENST00000394419	ENSG00000072110	ACTN1	PFC	CN	protein_coding	protein_coding	90.3609	100.47	137.796	3.35815	13.3329	0.455739	0.00162496	26.8487	36.5299	30.6022	1.78612	4.43511	-0.255365	1	0.31366	0.36365	0.220667	-0.142983	0.0122582	0.000733769
ENST00000553882	ENSG00000072110	ACTN1	PFC	CN	protein_coding	retained_intron	90.3609	100.47	137.796	3.35815	13.3329	0.455739	0.00162496	6.5582	5.93266	9.34466	0.33147	0.303311	0.654576	1	0.09033	0.059225	0.0696333	0.0104083	0.892131	0.000733769
ENST00000238918	ENSG00000135298	ADGRB3	PFC	CN	protein_coding	protein_coding	68.1955	71.0363	67.1012	3.18202	1.59609	-0.0822065	0.827155	11.7537	12.5402	21.328	4.6755	1.52727	0.76571	1	0.17052	0.1755	0.317133	0.141633	0.646577	0.645085
ENST00000370598	ENSG00000135298	ADGRB3	PFC	CN	protein_coding	protein_coding	68.1955	71.0363	67.1012	3.18202	1.59609	-0.0822065	0.827155	55.4495	57.4736	45.0802	4.62103	0.444598	-0.350336	1	0.81491	0.810325	0.672333	-0.137992	0.645085	0.645085
ENST00000336984	ENSG00000204310	AGPAT1	PFC	CN	protein_coding	protein_coding	110.28	126.939	102.172	4.02319	3.50906	-0.313111	1	5.73004	6.44299	7.55744	1.37766	1.49413	0.229837	1	0.05189	0.050125	0.0751333	0.0250083	0.865485	0.309048
ENST00000375107	ENSG00000204310	AGPAT1	PFC	CN	protein_coding	protein_coding	110.28	126.939	102.172	4.02319	3.50906	-0.313111	1	74.5873	84.1209	58.695	5.82933	4.31527	-0.519153	1	0.67993	0.66425	0.572933	-0.0913167	0.48492	0.309048
ENST00000395496	ENSG00000204310	AGPAT1	PFC	CN	protein_coding	protein_coding	110.28	126.939	102.172	4.02319	3.50906	-0.313111	1	5.82121	6.51622	7.64378	1.34179	0.385006	0.229923	1	0.0527	0.05125	0.0752333	0.0239833	0.93185	0.309048
ENST00000395499	ENSG00000204310	AGPAT1	PFC	CN	protein_coding	protein_coding	110.28	126.939	102.172	4.02319	3.50906	-0.313111	1	10.3181	11.1016	13.0578	1.0968	2.56644	0.233945	1	0.09344	0.087875	0.126433	0.0385583	0.309048	0.309048
ENST00000399163	ENSG00000183773	AIFM3	PFC	CN	protein_coding	protein_coding	40.8024	48.5748	35.9025	5.5682	4.21739	-0.436017	0.268433	11.987	12.0725	15.4981	1.31819	1.95253	0.360102	1	0.30328	0.256	0.430633	0.174633	0.0240134	2.83e-07
ENST00000399167	ENSG00000183773	AIFM3	PFC	CN	protein_coding	protein_coding	40.8024	48.5748	35.9025	5.5682	4.21739	-0.436017	0.268433	8.90829	13.2949	1.8732	2.20218	0.0206918	-2.8207	0.00732418	0.21072	0.273	0.0537333	-0.219267	0.0091876	2.83e-07
ENST00000405089	ENSG00000183773	AIFM3	PFC	CN	protein_coding	protein_coding	40.8024	48.5748	35.9025	5.5682	4.21739	-0.436017	0.268433	8.8664	8.09663	14.825	1.80084	2.09782	0.871835	0.0457447	0.22272	0.164075	0.4104	0.246325	2.83e-07	2.83e-07
ENST00000440238	ENSG00000183773	AIFM3	PFC	CN	protein_coding	protein_coding	40.8024	48.5748	35.9025	5.5682	4.21739	-0.436017	0.268433	8.48462	12.6643	1.68366	2.3888	0.147884	-2.90369	0.0103026	0.19864	0.25675	0.0476	-0.20915	0.0128747	2.83e-07
ENST00000409155	ENSG00000148218	ALAD	PFC	CN	protein_coding	protein_coding	48.1543	47.7096	53.847	2.71882	0.925401	0.174552	0.0348927	27.8769	28.6401	35.7357	0.734455	0.269666	0.319232	0.0309924	0.57529	0.606325	0.6639	0.057575	0.852015	0.852015
ENST00000482847	ENSG00000148218	ALAD	PFC	CN	protein_coding	retained_intron	48.1543	47.7096	53.847	2.71882	0.925401	0.174552	0.0348927	19.7753	18.4012	17.8822	2.99682	0.801515	-0.0412557	1	0.41359	0.378775	0.331767	-0.0470083	0.85225	0.852015
ENST00000310271	ENSG00000023330	ALAS1	PFC	CN	protein_coding	protein_coding	56.1338	49.2185	28.7767	2.07268	3.58488	-0.774092	0.0447733	15.1908	20.0744	12.3556	1.30067	0.537074	-0.699747	1	0.33181	0.406775	0.439467	0.0326917	1	0.957039
ENST00000394965	ENSG00000023330	ALAS1	PFC	CN	protein_coding	protein_coding	56.1338	49.2185	28.7767	2.07268	3.58488	-0.774092	0.0447733	19.0442	13.6721	7.68706	0.403117	1.55678	-0.829906	0.0178359	0.31177	0.2797	0.261067	-0.0186333	0.957039	0.957039
ENST00000484952	ENSG00000023330	ALAS1	PFC	CN	protein_coding	protein_coding	56.1338	49.2185	28.7767	2.07268	3.58488	-0.774092	0.0447733	21.0233	14.7672	8.62643	1.00528	1.46395	-0.774866	0.0415512	0.34354	0.299175	0.2959	-0.003275	1	0.957039
ENST00000368877	ENSG00000123505	AMD1	PFC	CN	protein_coding	protein_coding	98.8131	98.816	80.0475	3.2514	2.251	-0.303853	0.677706	7.01334	8.84067	6.15833	1.39482	0.466153	-0.520908	1	0.07236	0.088775	0.0767333	-0.0120417	0.997728	0.996529
ENST00000368885	ENSG00000123505	AMD1	PFC	CN	protein_coding	protein_coding	98.8131	98.816	80.0475	3.2514	2.251	-0.303853	0.677706	81.8861	77.8826	58.9461	6.6698	4.02193	-0.401845	1	0.81585	0.785775	0.734867	-0.0509083	0.996529	0.996529
ENST00000354293	ENSG00000196961	AP2A1	PFC	CN	protein_coding	protein_coding	127.936	152.719	82.2941	3.3337	7.24702	-0.891938	0.490184	23.1812	23.7249	32.4345	2.2129	3.05436	0.450964	0.0284519	0.20858	0.15555	0.393733	0.238183	0.00426088	0.00405232
ENST00000359032	ENSG00000196961	AP2A1	PFC	CN	protein_coding	protein_coding	127.936	152.719	82.2941	3.3337	7.24702	-0.891938	0.490184	101.336	126.205	47.0242	4.00477	4.21325	-1.4241	0.00223561	0.76324	0.826125	0.571267	-0.254858	0.00405232	0.00405232
ENST00000299402	ENSG00000166313	APBB1	PFC	CN	protein_coding	protein_coding	285.249	330.27	134.977	29.5164	13.9248	-1.29087	0.00154908	32.2609	38.4365	26.9681	5.1808	0.270744	-0.511064	1	0.13183	0.11735	0.2037	0.08635	0.319297	0.136863
ENST00000311051	ENSG00000166313	APBB1	PFC	CN	protein_coding	protein_coding	285.249	330.27	134.977	29.5164	13.9248	-1.29087	0.00154908	27.3798	29.8113	21.9819	1.58226	0.425224	-0.439372	1	0.11088	0.0924	0.166433	0.0740333	0.136863	0.136863
ENST00000389906	ENSG00000166313	APBB1	PFC	CN	protein_coding	protein_coding	285.249	330.27	134.977	29.5164	13.9248	-1.29087	0.00154908	53.6381	61.5782	27.7182	6.49952	3.91423	-1.1513	0.0085994	0.19158	0.1884	0.2038	0.0154	1	0.136863
ENST00000609360	ENSG00000166313	APBB1	PFC	CN	protein_coding	protein_coding	285.249	330.27	134.977	29.5164	13.9248	-1.29087	0.00154908	128.707	142.776	42.0213	27.685	8.2564	-1.76432	0.012929	0.41582	0.4194	0.305233	-0.114167	0.254897	0.136863
ENST00000264183	ENSG00000054267	ARID4B	PFC	CN	protein_coding	protein_coding	65.0553	60.1972	49.0977	1.10966	1.62324	-0.293987	0.268347	15.074	11.7572	8.56571	0.891655	1.27667	-0.456438	1	0.21955	0.196025	0.173067	-0.0229583	0.875929	0.875929
ENST00000349213	ENSG00000054267	ARID4B	PFC	CN	protein_coding	protein_coding	65.0553	60.1972	49.0977	1.10966	1.62324	-0.293987	0.268347	9.96653	8.45492	7.46427	1.20292	0.51451	-0.179564	1	0.15168	0.140025	0.153	0.012975	0.952773	0.875929
ENST00000366603	ENSG00000054267	ARID4B	PFC	CN	protein_coding	protein_coding	65.0553	60.1972	49.0977	1.10966	1.62324	-0.293987	0.268347	12.5843	10.1417	8.29419	0.528841	1.23846	-0.289811	1	0.18686	0.1687	0.1676	-0.0011	1	0.875929
ENST00000474953	ENSG00000054267	ARID4B	PFC	CN	protein_coding	nonsense_mediated_decay	65.0553	60.1972	49.0977	1.10966	1.62324	-0.293987	0.268347	27.2106	29.6726	24.6893	1.32508	0.443265	-0.265151	1	0.43882	0.492425	0.5046	0.012175	0.986904	0.875929
ENST00000358441	ENSG00000114098	ARMC8	PFC	CN	protein_coding	protein_coding	70.2396	54.5208	35.8352	0.646323	0.743259	-0.605292	0.0575294	11.8498	9.61437	6.45799	0.5473	0.613898	-0.573373	1	0.17267	0.176475	0.1797	0.003225	0.993069	0.638115
ENST00000469044	ENSG00000114098	ARMC8	PFC	CN	protein_coding	protein_coding	70.2396	54.5208	35.8352	0.646323	0.743259	-0.605292	0.0575294	12.7467	6.35912	4.82359	0.461623	0.433983	-0.398	1	0.15638	0.116425	0.1342	0.017775	0.996529	0.638115
ENST00000470821	ENSG00000114098	ARMC8	PFC	CN	protein_coding	protein_coding	70.2396	54.5208	35.8352	0.646323	0.743259	-0.605292	0.0575294	17.5325	20.7677	12.2669	0.68934	0.34951	-0.759093	1	0.29957	0.380725	0.342867	-0.0378583	0.638115	0.638115
ENST00000481646	ENSG00000114098	ARMC8	PFC	CN	protein_coding	protein_coding	70.2396	54.5208	35.8352	0.646323	0.743259	-0.605292	0.0575294	9.18944	7.40653	5.22093	1.21229	0.263306	-0.503679	1	0.13501	0.135325	0.1456	0.010275	1	0.638115
ENST00000538260	ENSG00000114098	ARMC8	PFC	CN	protein_coding	protein_coding	70.2396	54.5208	35.8352	0.646323	0.743259	-0.605292	0.0575294	12.8908	5.83426	4.79866	0.648707	0.610443	-0.281386	1	0.15592	0.10745	0.1347	0.02725	0.793625	0.638115
ENST00000249822	ENSG00000128989	ARPP19	PFC	CN	protein_coding	protein_coding	603.169	584.869	1066.22	46.5958	136.48	0.866313	6.28e-06	118.143	133.107	153.937	10.8792	14.5556	0.209736	1	0.24886	0.2302	0.145667	-0.0845333	0.183464	2.94e-06
ENST00000561650	ENSG00000128989	ARPP19	PFC	CN	protein_coding	protein_coding	603.169	584.869	1066.22	46.5958	136.48	0.866313	6.28e-06	52.8063	37.7657	119.699	4.58804	14.0094	1.66401	7.02e-05	0.07033	0.063975	0.112633	0.0486583	2.94e-06	2.94e-06
ENST00000566423	ENSG00000128989	ARPP19	PFC	CN	protein_coding	protein_coding	603.169	584.869	1066.22	46.5958	136.48	0.866313	6.28e-06	37.5361	45.513	49.3106	4.04962	4.00285	0.115596	1	0.07285	0.0785	0.0468667	-0.0316333	0.0757634	2.94e-06
ENST00000568196	ENSG00000128989	ARPP19	PFC	CN	protein_coding	protein_coding	603.169	584.869	1066.22	46.5958	136.48	0.866313	6.28e-06	391.554	365.637	738.126	36.484	103.526	1.01344	0.00382933	0.60197	0.6226	0.690133	0.0675333	0.691755	2.94e-06
ENST00000187397	ENSG00000172995	ARPP21	PFC	CN	protein_coding	protein_coding	488.758	131.324	1339.73	8.72375	20.5848	3.35063	1.81e-08	20.2956	19.7193	17.7396	4.92943	1.62534	-0.152555	1	0.12991	0.155375	0.0132333	-0.142142	2.83e-07	3.92e-16
ENST00000396482	ENSG00000172995	ARPP21	PFC	CN	protein_coding	protein_coding	488.758	131.324	1339.73	8.72375	20.5848	3.35063	1.81e-08	114.359	16.0004	353.444	1.72333	23.4131	4.46444	6.28e-07	0.14418	0.1211	0.2641	0.143	1.76e-06	3.92e-16
ENST00000412048	ENSG00000172995	ARPP21	PFC	CN	protein_coding	protein_coding	488.758	131.324	1339.73	8.72375	20.5848	3.35063	1.81e-08	109.498	25.2048	325.446	5.99117	32.2719	3.69012	5.21e-06	0.16338	0.1867	0.2434	0.0567	0.747343	3.92e-16
ENST00000428373	ENSG00000172995	ARPP21	PFC	CN	protein_coding	protein_coding	488.758	131.324	1339.73	8.72375	20.5848	3.35063	1.81e-08	96.5049	18.4959	290.946	1.65778	17.0352	3.97474	5.34e-07	0.13697	0.140275	0.217467	0.0771917	0.0027691	3.92e-16
ENST00000434383	ENSG00000172995	ARPP21	PFC	CN	protein_coding	retained_intron	488.758	131.324	1339.73	8.72375	20.5848	3.35063	1.81e-08	39.939	3.92818	120.836	1.15122	50.1353	4.9395	0.00128514	0.05755	0.031625	0.0896333	0.0580083	0.60031	3.92e-16
ENST00000441454	ENSG00000172995	ARPP21	PFC	CN	protein_coding	protein_coding	488.758	131.324	1339.73	8.72375	20.5848	3.35063	1.81e-08	65.4474	5.83676	205.859	1.45888	36.6012	5.13795	6.76e-05	0.07534	0.0457	0.153067	0.107367	0.198205	3.92e-16
ENST00000444190	ENSG00000172995	ARPP21	PFC	CN	protein_coding	protein_coding	488.758	131.324	1339.73	8.72375	20.5848	3.35063	1.81e-08	34.7117	37.2317	10.7804	4.98725	3.09013	-1.78717	0.0131867	0.25999	0.2821	0.00813333	-0.273967	3.92e-16	3.92e-16
ENST00000281419	ENSG00000151693	ASAP2	PFC	CN	protein_coding	protein_coding	48.567	37.973	49.4465	2.65754	2.80817	0.380806	1	38.9631	30.9503	33.3241	0.38563	6.13516	0.106582	1	0.79794	0.826125	0.664667	-0.161458	0.506377	0.506377
ENST00000315273	ENSG00000151693	ASAP2	PFC	CN	protein_coding	protein_coding	48.567	37.973	49.4465	2.65754	2.80817	0.380806	1	6.74538	4.86737	10.3906	1.79962	1.47277	1.09249	0.0384214	0.14001	0.1204	0.214633	0.0942333	0.519539	0.506377
ENST00000277458	ENSG00000148331	ASB6	PFC	CN	protein_coding	protein_coding	28.5764	30.2819	23.2196	2.02418	1.66223	-0.38297	0.566208	6.65067	4.82409	5.9333	0.656135	1.0542	0.298018	1	0.23257	0.1603	0.2517	0.0914	0.376876	0.0419064
ENST00000277459	ENSG00000148331	ASB6	PFC	CN	protein_coding	protein_coding	28.5764	30.2819	23.2196	2.02418	1.66223	-0.38297	0.566208	16.6281	21.8832	13.3501	1.79115	0.808728	-0.712559	1	0.58327	0.721625	0.5763	-0.145325	0.0419064	0.0419064
ENST00000450050	ENSG00000148331	ASB6	PFC	CN	protein_coding	protein_coding	28.5764	30.2819	23.2196	2.02418	1.66223	-0.38297	0.566208	5.29764	3.57459	3.93622	0.433316	0.12955	0.138664	1	0.18419	0.118125	0.171967	0.0538417	0.358208	0.0419064
ENST00000379449	ENSG00000198363	ASPH	PFC	CN	protein_coding	protein_coding	163.721	144.224	103.841	8.27727	0.432552	-0.473897	0.0835584	78.2756	78.78	30.6494	3.06756	1.50013	-1.36168	0.000413884	0.45939	0.550925	0.295067	-0.255858	0.0414529	0.0240134
ENST00000379454	ENSG00000198363	ASPH	PFC	CN	protein_coding	protein_coding	163.721	144.224	103.841	8.27727	0.432552	-0.473897	0.0835584	11.4199	9.74062	9.52875	1.27576	0.309947	-0.0316929	1	0.07308	0.066925	0.0917333	0.0248083	0.709057	0.0240134
ENST00000518068	ENSG00000198363	ASPH	PFC	CN	protein_coding	protein_coding	163.721	144.224	103.841	8.27727	0.432552	-0.473897	0.0835584	14.1802	10.2771	19.1247	2.52707	1.47716	0.895361	1	0.10043	0.0696	0.184233	0.114633	0.217564	0.0240134
ENST00000519234	ENSG00000198363	ASPH	PFC	CN	protein_coding	protein_coding	163.721	144.224	103.841	8.27727	0.432552	-0.473897	0.0835584	49.7618	38.0928	37.6012	3.85624	0.340687	-0.0187348	1	0.30661	0.262	0.362133	0.100133	0.0240134	0.0240134
ENST00000313400	ENSG00000148219	ASTN2	PFC	CN	protein_coding	protein_coding	31.4113	30.1279	21.8405	0.912614	2.04155	-0.46391	0.35609	20.123	15.1951	12.9284	1.84674	1.8276	-0.232895	1	0.61352	0.50145	0.5867	0.08525	0.490569	0.490569
ENST00000361209	ENSG00000148219	ASTN2	PFC	CN	protein_coding	protein_coding	31.4113	30.1279	21.8405	0.912614	2.04155	-0.46391	0.35609	7.12975	9.51099	4.89807	0.573033	0.724949	-0.955956	1	0.23761	0.31775	0.222033	-0.0957167	0.504644	0.490569
ENST00000361242	ENSG00000198925	ATG9A	PFC	CN	protein_coding	protein_coding	76.5705	87.9016	60.6259	5.00052	9.66567	-0.53588	1	14.5521	17.5165	15.0088	0.879924	2.24219	-0.222769	1	0.1938	0.200375	0.248333	0.0479583	0.515627	0.296973
ENST00000396761	ENSG00000198925	ATG9A	PFC	CN	protein_coding	protein_coding	76.5705	87.9016	60.6259	5.00052	9.66567	-0.53588	1	13.3386	16.673	14.0066	1.08552	2.01831	-0.251246	1	0.17753	0.1905	0.232133	0.0416333	0.663451	0.296973
ENST00000409033	ENSG00000198925	ATG9A	PFC	CN	protein_coding	nonsense_mediated_decay	76.5705	87.9016	60.6259	5.00052	9.66567	-0.53588	1	10.0089	12.7038	11.0294	0.357877	1.49541	-0.203723	1	0.1348	0.14645	0.184	0.03755	0.707746	0.296973
ENST00000409618	ENSG00000198925	ATG9A	PFC	CN	protein_coding	protein_coding	76.5705	87.9016	60.6259	5.00052	9.66567	-0.53588	1	38.3927	40.5718	20.4221	4.61491	4.05498	-0.989995	0.0267215	0.49018	0.45775	0.332267	-0.125483	0.296973	0.296973
ENST00000378954	ENSG00000119787	ATL2	PFC	CN	protein_coding	protein_coding	30.9328	22.9298	24.1679	1.58419	0.0364864	0.0758326	0.0381945	17.097	12.3404	18.1569	2.31563	0.500845	0.556751	0.0478881	0.57818	0.530175	0.751267	0.221092	0.302662	0.302662
ENST00000406122	ENSG00000119787	ATL2	PFC	CN	protein_coding	protein_coding	30.9328	22.9298	24.1679	1.58419	0.0364864	0.0758326	0.0381945	13.1276	10.1467	5.37273	1.51496	0.556097	-0.916018	1	0.39949	0.45125	0.222333	-0.228917	0.311456	0.302662
ENST00000299575	ENSG00000166454	ATMIN	PFC	CN	protein_coding	protein_coding	35.015	41.355	31.2597	3.29087	1.44194	-0.403645	0.0441345	12.2392	13.6718	7.15932	2.35711	1.32326	-0.932344	1	0.35903	0.34245	0.232933	-0.109517	0.753761	0.753761
ENST00000539819	ENSG00000166454	ATMIN	PFC	CN	protein_coding	lncRNA	35.015	41.355	31.2597	3.29087	1.44194	-0.403645	0.0441345	15.9585	19.3054	15.9784	2.29443	0.794769	-0.27272	1	0.45188	0.462425	0.511	0.048575	0.753761	0.753761
ENST00000295598	ENSG00000163399	ATP1A1	PFC	CN	protein_coding	protein_coding	619.257	671.16	365.167	29.3061	47.5036	-0.878082	0.701798	470.17	476.251	180.454	75.6433	34.1005	-1.40004	1	0.70529	0.6986	0.486467	-0.212133	0.616508	0.616508
ENST00000369496	ENSG00000163399	ATP1A1	PFC	CN	protein_coding	protein_coding	619.257	671.16	365.167	29.3061	47.5036	-0.878082	0.701798	73.4268	96.1141	92.6907	23.2083	6.77095	-0.0523191	1	0.14603	0.1487	0.257767	0.109067	0.629571	0.616508
ENST00000537345	ENSG00000163399	ATP1A1	PFC	CN	protein_coding	protein_coding	619.257	671.16	365.167	29.3061	47.5036	-0.878082	0.701798	73.9724	97.2559	91.5785	23.8033	6.94196	-0.0867688	1	0.14631	0.150525	0.254633	0.104108	0.641525	0.616508
ENST00000261173	ENSG00000070961	ATP2B1	PFC	CN	protein_coding	protein_coding	240.379	222.693	379.926	4.76283	13.501	0.770632	1.16e-05	61.8484	42.3527	134.76	10.1302	29.2758	1.66964	0.00185689	0.21745	0.1908	0.350867	0.160067	0.481725	0.480914
ENST00000359142	ENSG00000070961	ATP2B1	PFC	CN	protein_coding	protein_coding	240.379	222.693	379.926	4.76283	13.501	0.770632	1.16e-05	172.052	172.566	238.496	11.4155	15.6817	0.466798	0.0067636	0.7523	0.774425	0.631333	-0.143092	0.480914	0.480914
ENST00000357681	ENSG00000058668	ATP2B4	PFC	CN	protein_coding	protein_coding	82.8002	131.808	38.6553	9.94402	1.59843	-1.76944	4.57e-06	21.0311	33.3476	13.3767	6.13929	0.704094	-1.31721	0.0468869	0.26459	0.247625	0.345833	0.0982083	0.448957	0.448957
ENST00000367218	ENSG00000058668	ATP2B4	PFC	CN	protein_coding	protein_coding	82.8002	131.808	38.6553	9.94402	1.59843	-1.76944	4.57e-06	48.189	74.6856	15.8541	4.5571	0.497057	-2.23525	6.61e-05	0.5733	0.5823	0.410667	-0.171633	0.711794	0.448957
ENST00000484746	ENSG00000058668	ATP2B4	PFC	CN	protein_coding	nonsense_mediated_decay	82.8002	131.808	38.6553	9.94402	1.59843	-1.76944	4.57e-06	13.1093	23.1401	9.10869	8.05102	0.543265	-1.34412	1	0.15576	0.165175	0.235267	0.0700917	0.933073	0.448957
ENST00000359530	ENSG00000047249	ATP6V1H	PFC	CN	protein_coding	protein_coding	168.651	216.037	148.562	6.09326	16.3694	-0.540179	0.0789666	18.4354	22.5323	16.0783	1.81557	0.290264	-0.486623	1	0.11152	0.104875	0.110467	0.00559167	0.732994	0.658157
ENST00000396774	ENSG00000047249	ATP6V1H	PFC	CN	protein_coding	protein_coding	168.651	216.037	148.562	6.09326	16.3694	-0.540179	0.0789666	49.7608	65.4005	27.1454	14.0873	9.37205	-1.26828	1	0.29377	0.2979	0.173233	-0.124667	0.658157	0.658157
ENST00000520188	ENSG00000047249	ATP6V1H	PFC	CN	protein_coding	protein_coding	168.651	216.037	148.562	6.09326	16.3694	-0.540179	0.0789666	85.3131	108.349	88.1535	8.97113	6.55831	-0.297571	1	0.50608	0.506275	0.598033	0.0917583	0.764197	0.658157
ENST00000377526	ENSG00000115307	AUP1	PFC	CN	protein_coding	protein_coding	41.6994	41.512	31.3228	2.04295	3.31669	-0.406204	0.745627	29.2332	33.0616	23.1052	1.07741	1.05552	-0.516751	1	0.71712	0.7986	0.747267	-0.0513333	0.920519	0.920519
ENST00000463900	ENSG00000115307	AUP1	PFC	CN	protein_coding	retained_intron	41.6994	41.512	31.3228	2.04295	3.31669	-0.406204	0.745627	5.67595	3.6213	3.76263	0.789208	1.10668	0.0550869	1	0.12852	0.08565	0.1153	0.02965	0.93025	0.920519
ENST00000338338	ENSG00000175756	AURKAIP1	PFC	CN	protein_coding	protein_coding	43.8828	50.3576	36.3668	5.07497	4.84543	-0.46948	0.613691	20.649	22.283	22.1312	2.42647	4.18212	-0.00985641	1	0.47728	0.446025	0.599767	0.153742	0.159856	0.159856
ENST00000378853	ENSG00000175756	AURKAIP1	PFC	CN	protein_coding	protein_coding	43.8828	50.3576	36.3668	5.07497	4.84543	-0.46948	0.613691	17.5227	20.7443	11.752	2.11996	0.4585	-0.81927	1	0.3976	0.41185	0.331067	-0.0807833	0.162684	0.159856
ENST00000341156	ENSG00000135454	B4GALNT1	PFC	CN	protein_coding	protein_coding	85.9975	83.9829	68.5359	1.56194	6.54755	-0.293198	0.307444	12.2551	9.00743	8.98529	1.0419	1.2324	-0.00354667	1	0.13809	0.107625	0.1301	0.022475	0.83423	0.338724
ENST00000550764	ENSG00000135454	B4GALNT1	PFC	CN	protein_coding	protein_coding	85.9975	83.9829	68.5359	1.56194	6.54755	-0.293198	0.307444	39.6166	45.7779	34.7169	1.22765	2.09057	-0.398913	1	0.47402	0.544925	0.5101	-0.034825	0.338724	0.338724
ENST00000552468	ENSG00000135454	B4GALNT1	PFC	CN	protein_coding	retained_intron	85.9975	83.9829	68.5359	1.56194	6.54755	-0.293198	0.307444	7.84736	8.77274	7.84548	0.478677	1.04886	-0.160971	1	0.0944	0.104425	0.113633	0.00920833	0.822284	0.338724
ENST00000553142	ENSG00000135454	B4GALNT1	PFC	CN	protein_coding	retained_intron	85.9975	83.9829	68.5359	1.56194	6.54755	-0.293198	0.307444	16.0495	9.15202	9.84187	0.253254	0.769405	0.104732	1	0.17572	0.108925	0.144067	0.0351417	0.450627	0.338724
ENST00000428708	ENSG00000175866	BAIAP2	PFC	CN	protein_coding	protein_coding	50.044	57.8891	52.0737	3.59845	2.89086	-0.152709	0.880702	6.48603	6.74522	6.88114	0.20616	0.0712961	0.0287407	1	0.13313	0.117525	0.133	0.015475	0.774094	0.634358
ENST00000572329	ENSG00000175866	BAIAP2	PFC	CN	protein_coding	nonsense_mediated_decay	50.044	57.8891	52.0737	3.59845	2.89086	-0.152709	0.880702	20.9091	28.6903	13.3366	6.08633	4.38904	-1.1046	1	0.4152	0.487225	0.253133	-0.234092	0.634358	0.634358
ENST00000575841	ENSG00000175866	BAIAP2	PFC	CN	protein_coding	protein_coding	50.044	57.8891	52.0737	3.59845	2.89086	-0.152709	0.880702	17.9896	18.7752	27.0286	4.41872	4.33488	0.525428	1	0.35254	0.331675	0.521333	0.189658	0.707746	0.634358
ENST00000278100	ENSG00000107949	BCCIP	PFC	CN	protein_coding	protein_coding	25.8608	25.5199	20.7418	1.86599	1.79707	-0.298955	0.094094	15.1851	17.3081	13.8295	1.37703	1.26765	-0.323487	1	0.60171	0.6777	0.666333	-0.0113667	0.93185	0.93185
ENST00000299130	ENSG00000107949	BCCIP	PFC	CN	protein_coding	protein_coding	25.8608	25.5199	20.7418	1.86599	1.79707	-0.298955	0.094094	5.54971	5.4237	4.64148	0.54014	0.694748	-0.224246	1	0.21441	0.211825	0.2214	0.009575	0.945872	0.93185
ENST00000368759	ENSG00000107949	BCCIP	PFC	CN	protein_coding	protein_coding	25.8608	25.5199	20.7418	1.86599	1.79707	-0.298955	0.094094	5.089	2.74687	2.27077	0.206154	0.15499	-0.273513	1	0.18266	0.109	0.1123	0.0033	1	0.93185
ENST00000394950	ENSG00000103507	BCKDK	PFC	CN	protein_coding	protein_coding	35.7143	42.8314	26.8991	1.99668	1.228	-0.670909	0.162106	11.5031	10.3193	8.57629	0.996034	0.430965	-0.26664	1	0.32996	0.244175	0.318667	0.0744917	0.634358	0.630474
ENST00000394951	ENSG00000103507	BCKDK	PFC	CN	protein_coding	protein_coding	35.7143	42.8314	26.8991	1.99668	1.228	-0.670909	0.162106	20.4328	28.2222	15.6723	2.88418	0.776729	-0.848202	1	0.56342	0.65435	0.582433	-0.0719167	0.630474	0.630474
ENST00000527536	ENSG00000029363	BCLAF1	PFC	CN	protein_coding	protein_coding	98.2534	87.8532	79.2687	3.8834	2.22002	-0.148325	0.628579	25.5089	24.6521	27.7338	0.278225	0.278692	0.169874	1	0.27523	0.28265	0.350267	0.0676167	0.575252	0.362443
ENST00000527613	ENSG00000029363	BCLAF1	PFC	CN	protein_coding	nonsense_mediated_decay	98.2534	87.8532	79.2687	3.8834	2.22002	-0.148325	0.628579	56.5413	49.1968	35.4323	3.60952	1.96655	-0.473386	1	0.55585	0.55775	0.4463	-0.11145	0.362443	0.362443
ENST00000531224	ENSG00000029363	BCLAF1	PFC	CN	protein_coding	protein_coding	98.2534	87.8532	79.2687	3.8834	2.22002	-0.148325	0.628579	5.8206	4.34857	4.5944	0.690213	0.454143	0.0791599	1	0.0575	0.04915	0.0577333	0.00858333	0.731598	0.362443
ENST00000316724	ENSG00000136717	BIN1	PFC	CN	protein_coding	protein_coding	127.011	146.327	120.205	11.2254	4.31813	-0.283675	0.561977	46.2733	55.6694	24.2938	6.64043	5.36225	-1.19596	1	0.36642	0.376825	0.201633	-0.175192	0.0625627	0.000980262
ENST00000346226	ENSG00000136717	BIN1	PFC	CN	protein_coding	protein_coding	127.011	146.327	120.205	11.2254	4.31813	-0.283675	0.561977	10.2402	10.6968	16.2855	0.31483	0.945544	0.605955	1	0.07971	0.07415	0.1356	0.06145	0.000980262	0.000980262
ENST00000352848	ENSG00000136717	BIN1	PFC	CN	protein_coding	protein_coding	127.011	146.327	120.205	11.2254	4.31813	-0.283675	0.561977	13.4493	18.7367	14.0632	0.702259	1.20655	-0.413689	1	0.10347	0.1313	0.1172	-0.0141	1	0.000980262
ENST00000393040	ENSG00000136717	BIN1	PFC	CN	protein_coding	protein_coding	127.011	146.327	120.205	11.2254	4.31813	-0.283675	0.561977	6.45079	5.73613	10.5629	0.778065	0.959181	0.879709	0.0423909	0.05101	0.038825	0.0877333	0.0489083	0.175525	0.000980262
ENST00000393041	ENSG00000136717	BIN1	PFC	CN	protein_coding	protein_coding	127.011	146.327	120.205	11.2254	4.31813	-0.283675	0.561977	12.6513	16.0931	14.2012	0.889087	2.19271	-0.180305	1	0.09809	0.111375	0.118233	0.00685833	0.854148	0.000980262
ENST00000409400	ENSG00000136717	BIN1	PFC	CN	protein_coding	protein_coding	127.011	146.327	120.205	11.2254	4.31813	-0.283675	0.561977	17.0931	23.2469	19.9766	5.07416	0.414739	-0.218628	1	0.12877	0.15525	0.1664	0.01115	0.863882	0.000980262
ENST00000462958	ENSG00000136717	BIN1	PFC	CN	protein_coding	retained_intron	127.011	146.327	120.205	11.2254	4.31813	-0.283675	0.561977	8.1678	5.3484	3.75008	0.83527	1.17576	-0.511038	1	0.06923	0.036	0.0310667	-0.00493333	1	0.000980262
ENST00000333229	ENSG00000185658	BRWD1	PFC	CN	protein_coding	protein_coding	102.859	137.288	96.22	4.30782	3.90965	-0.512747	0.152539	14.4378	12.867	8.63515	1.47677	0.251799	-0.574831	1	0.16978	0.093575	0.0898	-0.003775	0.986904	0.986904
ENST00000341322	ENSG00000185658	BRWD1	PFC	CN	protein_coding	protein_coding	102.859	137.288	96.22	4.30782	3.90965	-0.512747	0.152539	84.0485	119.526	84.0612	4.06827	3.47305	-0.507766	1	0.78321	0.8706	0.873567	0.00296667	0.986904	0.986904
ENST00000267103	ENSG00000139637	C12orf10	PFC	CN	protein_coding	protein_coding	66.3321	81.0621	48.5482	1.79223	2.52574	-0.739493	0.986098	33.2145	29.6989	23.2025	1.52085	0.132195	-0.355998	1	0.5137	0.368075	0.480567	0.112492	0.572313	0.571113
ENST00000548845	ENSG00000139637	C12orf10	PFC	CN	protein_coding	retained_intron	66.3321	81.0621	48.5482	1.79223	2.52574	-0.739493	0.986098	27.2708	42.7209	21.445	3.25224	1.65572	-0.993966	0.0407513	0.40089	0.52535	0.440567	-0.0847833	0.571113	0.571113
ENST00000356891	ENSG00000133641	C12orf29	PFC	CN	protein_coding	protein_coding	52.7412	53.8822	48.8245	3.63595	0.382622	-0.142176	0.196602	40.8316	40.9759	32.9353	4.34514	0.276553	-0.315052	1	0.76828	0.754375	0.674733	-0.0796417	0.263847	0.263847
ENST00000550333	ENSG00000133641	C12orf29	PFC	CN	protein_coding	nonsense_mediated_decay	52.7412	53.8822	48.8245	3.63595	0.382622	-0.142176	0.196602	6.71346	6.01915	10.471	1.20599	1.0837	0.797746	0.014611	0.13233	0.11745	0.214133	0.0966833	0.28047	0.263847
ENST00000504866	ENSG00000082213	C5orf22	PFC	CN	protein_coding	lncRNA	24.6426	25.7956	20.5909	1.41592	1.25975	-0.324979	0.714008	6.35966	7.77945	7.77234	1.49539	2.46776	-0.00131836	1	0.26403	0.302575	0.366	0.063425	0.961658	0.961386
ENST00000510659	ENSG00000082213	C5orf22	PFC	CN	protein_coding	nonsense_mediated_decay	24.6426	25.7956	20.5909	1.41592	1.25975	-0.324979	0.714008	16.354	15.4812	11.4041	2.27954	1.12536	-0.440628	1	0.65699	0.597525	0.564333	-0.0331917	0.961386	0.961386
ENST00000361901	ENSG00000122786	CALD1	PFC	CN	protein_coding	protein_coding	47.5034	36.6904	41.0143	2.34249	1.37317	0.160683	0.11635	11.9362	12.212	20.1485	0.753299	1.48335	0.72191	0.0290032	0.29587	0.33485	0.490067	0.155217	0.29195	0.290314
ENST00000443197	ENSG00000122786	CALD1	PFC	CN	protein_coding	nonsense_mediated_decay	47.5034	36.6904	41.0143	2.34249	1.37317	0.160683	0.11635	32.7085	22.2061	17.8771	1.81872	0.833322	-0.312685	1	0.64242	0.603425	0.438033	-0.165392	0.290314	0.290314
ENST00000350811	ENSG00000058404	CAMK2B	PFC	CN	protein_coding	protein_coding	336.55	275.032	342.784	9.63658	11.6492	0.317687	0.00274924	57.5555	38.6544	122.722	4.49427	6.60483	1.66643	5.54e-05	0.17676	0.141425	0.357767	0.216342	1.76e-06	1.76e-06
ENST00000395749	ENSG00000058404	CAMK2B	PFC	CN	protein_coding	protein_coding	336.55	275.032	342.784	9.63658	11.6492	0.317687	0.00274924	125.018	102.951	103.144	9.66932	3.01776	0.00269658	1	0.36784	0.37335	0.301167	-0.0721833	0.393463	1.76e-06
ENST00000457475	ENSG00000058404	CAMK2B	PFC	CN	protein_coding	protein_coding	336.55	275.032	342.784	9.63658	11.6492	0.317687	0.00274924	151.173	131.022	114.981	6.4876	3.88007	-0.18841	1	0.44711	0.47635	0.3355	-0.14085	2.28e-06	1.76e-06
ENST00000247461	ENSG00000127022	CANX	PFC	CN	protein_coding	protein_coding	157.004	156.003	138.804	9.60385	9.34942	-0.168518	0.733957	32.388	35.4439	47.5923	1.65358	2.10854	0.425087	0.0064275	0.21779	0.229675	0.344167	0.114492	0.0357788	0.0347425
ENST00000452673	ENSG00000127022	CANX	PFC	CN	protein_coding	protein_coding	157.004	156.003	138.804	9.60385	9.34942	-0.168518	0.733957	121.921	117.671	88.4636	9.86247	6.87002	-0.411568	1	0.76485	0.7517	0.636433	-0.115267	0.0347425	0.0347425
ENST00000229922	ENSG00000112186	CAP2	PFC	CN	protein_coding	protein_coding	192.933	285.944	180.468	9.68344	10.1045	-0.663956	0.154999	162.29	252.365	127.234	16.8367	14.5131	-0.987976	1	0.85302	0.8823	0.717167	-0.165133	0.604558	0.604558
ENST00000611958	ENSG00000112186	CAP2	PFC	CN	protein_coding	protein_coding	192.933	285.944	180.468	9.68344	10.1045	-0.663956	0.154999	14.9941	16.0984	26.5158	6.95983	12.1677	0.719583	1	0.07212	0.056475	0.140833	0.0843583	0.631719	0.604558
ENST00000616440	ENSG00000112186	CAP2	PFC	CN	protein_coding	protein_coding	192.933	285.944	180.468	9.68344	10.1045	-0.663956	0.154999	14.8877	16.0696	26.1912	6.96036	12.0175	0.7044	1	0.07157	0.05635	0.1391	0.08275	0.635823	0.604558
ENST00000299957	ENSG00000166734	CASC4	PFC	CN	protein_coding	protein_coding	99.9642	96.1683	94.0643	7.77985	0.481458	-0.0319096	0.188465	71.0707	66.7634	57.9461	3.16047	3.01382	-0.204313	1	0.70886	0.701875	0.615867	-0.0860083	0.789572	0.789572
ENST00000345795	ENSG00000166734	CASC4	PFC	CN	protein_coding	protein_coding	99.9642	96.1683	94.0643	7.77985	0.481458	-0.0319096	0.188465	26.2596	27.0891	34.7809	6.53834	3.22373	0.360462	1	0.26475	0.2733	0.369933	0.0966333	0.790922	0.789572
ENST00000389279	ENSG00000158941	CCAR2	PFC	CN	protein_coding	protein_coding	38.6015	44.677	30.1073	2.42215	4.25431	-0.569262	0.541614	27.9658	30.905	18.8974	3.26243	2.66711	-0.709353	1	0.71879	0.6891	0.627733	-0.0613667	1	1
ENST00000520738	ENSG00000158941	CCAR2	PFC	CN	protein_coding	protein_coding	38.6015	44.677	30.1073	2.42215	4.25431	-0.569262	0.541614	8.61246	11.9666	8.40587	2.15489	1.59378	-0.509031	1	0.22389	0.2697	0.2756	0.0059	1	1
ENST00000378825	ENSG00000151468	CCDC3	PFC	CN	protein_coding	protein_coding	37.6558	65.6897	32.4389	1.38189	1.7768	-1.01772	0.0616747	31.0769	58.7117	21.1361	2.84954	0.337884	-1.4735	0.000518474	0.776	0.89225	0.656533	-0.235717	0.00595957	0.00595957
ENST00000395254	ENSG00000138311	ZNF365	CN	CB	protein_coding	protein_coding	109.58	68.3864	44.02	2.12532	7.59688	-0.635435	0.00287269	93.4266	48.7537	41.6713	3.40338	6.32095	-0.226407	1	0.84786	0.713733	0.952933	0.2392	0.00174247	0.00174247
ENST00000300213	ENSG00000166946	CCNDBP1	PFC	CN	protein_coding	protein_coding	67.0933	75.2989	48.1176	5.31613	4.48373	-0.645956	0.065481	5.49087	4.53004	4.18283	0.491769	0.338598	-0.114782	1	0.08301	0.0612	0.0873333	0.0261333	0.783546	0.58723
ENST00000444658	ENSG00000166946	CCNDBP1	PFC	CN	protein_coding	retained_intron	67.0933	75.2989	48.1176	5.31613	4.48373	-0.645956	0.065481	14.5918	22.7178	12.9623	2.52333	2.63346	-0.809024	1	0.22185	0.30295	0.2636	-0.03935	0.852015	0.58723
ENST00000563065	ENSG00000166946	CCNDBP1	PFC	CN	protein_coding	nonsense_mediated_decay	67.0933	75.2989	48.1176	5.31613	4.48373	-0.645956	0.065481	30.8147	33.0538	22.9063	2.52755	0.242674	-0.528877	1	0.46351	0.439625	0.4837	0.044075	0.58723	0.58723
ENST00000566515	ENSG00000166946	CCNDBP1	PFC	CN	protein_coding	nonsense_mediated_decay	67.0933	75.2989	48.1176	5.31613	4.48373	-0.645956	0.065481	12.2688	12.4405	4.46525	2.4506	0.494207	-1.47616	1	0.17168	0.162025	0.0925	-0.069525	0.614468	0.58723
ENST00000381396	ENSG00000103540	CCP110	PFC	CN	protein_coding	protein_coding	43.0075	40.4885	33.76	2.32782	3.16082	-0.262127	0.693041	25.2803	26.9541	23.3397	3.71221	3.43151	-0.207635	1	0.60415	0.658625	0.684833	0.0262083	1	0.975677
ENST00000396208	ENSG00000103540	CCP110	PFC	CN	protein_coding	protein_coding	43.0075	40.4885	33.76	2.32782	3.16082	-0.262127	0.693041	8.73143	6.23026	5.20763	1.70118	0.288278	-0.25821	1	0.19463	0.156925	0.158367	0.00144167	0.990664	0.975677
ENST00000396212	ENSG00000103540	CCP110	PFC	CN	protein_coding	protein_coding	43.0075	40.4885	33.76	2.32782	3.16082	-0.262127	0.693041	8.84901	7.11103	4.98106	0.878337	0.199959	-0.512739	1	0.19692	0.17935	0.149233	-0.0301167	0.975677	0.975677
ENST00000394884	ENSG00000094880	CDC23	PFC	CN	protein_coding	protein_coding	23.2823	24.7379	20.3211	1.37547	0.806974	-0.283617	0.95277	8.55185	11.2149	8.95828	0.756418	0.738617	-0.323798	1	0.37077	0.452675	0.4435	-0.009175	1	1
ENST00000394886	ENSG00000094880	CDC23	PFC	CN	protein_coding	protein_coding	23.2823	24.7379	20.3211	1.37547	0.806974	-0.283617	0.95277	14.6759	13.5018	11.3147	0.681171	1.29161	-0.254738	1	0.62685	0.546475	0.5541	0.007625	1	1
ENST00000315554	ENSG00000070831	CDC42	PFC	CN	protein_coding	protein_coding	157.696	177.65	104.25	1.60595	0.436703	-0.768927	0.0165347	54.9911	69.7705	15.7852	3.99997	2.08409	-2.14334	0.000146262	0.32351	0.392525	0.1513	-0.241225	2.57e-05	2.47e-05
ENST00000320602	ENSG00000099904	ZDHHC8	PFC	CB	protein_coding	protein_coding	31.843	35.9181	28.8926	3.18056	0.591329	-0.313917	0.236422	14.4397	14.7323	18.6412	1.25474	0.648305	0.339301	1	0.45906	0.4136	0.6456	0.232	0.00764124	0.00764124
ENST00000357227	ENSG00000102225	CDK16	PFC	CN	protein_coding	protein_coding	88.8013	84.1328	50.4057	4.67555	3.193	-0.738966	0.0394594	36.6351	30.6732	14.0198	3.84201	3.18332	-1.12896	1	0.37716	0.3609	0.272233	-0.0886667	0.583835	0.579216
ENST00000518022	ENSG00000102225	CDK16	PFC	CN	protein_coding	protein_coding	88.8013	84.1328	50.4057	4.67555	3.193	-0.738966	0.0394594	40.5466	41.5801	28.8061	2.41299	1.32818	-0.529368	1	0.48475	0.49595	0.572833	0.0768833	0.579216	0.579216
ENST00000366542	ENSG00000143702	CEP170	PFC	CN	protein_coding	protein_coding	58.6413	56.3648	37.5387	3.26748	2.85976	-0.586289	0.0819974	27.1475	22.1535	12.7574	2.47398	1.1582	-0.795722	1	0.43201	0.3898	0.339167	-0.0506333	0.888613	0.758724
ENST00000366543	ENSG00000143702	CEP170	PFC	CN	protein_coding	protein_coding	58.6413	56.3648	37.5387	3.26748	2.85976	-0.586289	0.0819974	9.88418	11.541	8.4729	0.911836	0.406572	-0.445388	1	0.18325	0.20555	0.2267	0.02115	0.758724	0.758724
ENST00000366544	ENSG00000143702	CEP170	PFC	CN	protein_coding	protein_coding	58.6413	56.3648	37.5387	3.26748	2.85976	-0.586289	0.0819974	15.1985	16.4513	10.2826	1.51318	0.447145	-0.677474	1	0.2656	0.29035	0.2753	-0.01505	1	0.758724
ENST00000260569	ENSG00000011523	CEP68	PFC	CN	protein_coding	protein_coding	40.5574	37.6647	25.865	1.86582	4.17104	-0.542041	0.0079288	7.60782	8.53363	8.05554	1.90525	0.159528	-0.0830778	1	0.21846	0.2252	0.3259	0.1007	0.861199	0.858654
ENST00000377990	ENSG00000011523	CEP68	PFC	CN	protein_coding	protein_coding	40.5574	37.6647	25.865	1.86582	4.17104	-0.542041	0.0079288	32.7753	28.8985	17.758	2.08911	4.15407	-0.702206	1	0.7772	0.768475	0.671667	-0.0968083	0.858654	0.858654
ENST00000303759	ENSG00000170791	CHCHD7	PFC	CN	protein_coding	protein_coding	31.3491	31.4302	29.0397	1.87562	3.24558	-0.114086	0.431976	10.3208	6.92242	7.6806	1.75229	0.40242	0.149736	1	0.32584	0.2172	0.274533	0.0573333	0.731546	0.731546
ENST00000355315	ENSG00000170791	CHCHD7	PFC	CN	protein_coding	protein_coding	31.3491	31.4302	29.0397	1.87562	3.24558	-0.114086	0.431976	9.76322	11.4702	11.5334	2.31615	3.95811	0.00791099	1	0.31022	0.36645	0.3755	0.00905	1	0.731546
ENST00000518801	ENSG00000170791	CHCHD7	PFC	CN	protein_coding	protein_coding	31.3491	31.4302	29.0397	1.87562	3.24558	-0.114086	0.431976	9.26707	10.9023	8.30705	3.44791	0.833907	-0.391818	1	0.30063	0.346975	0.3001	-0.046875	0.979707	0.731546
ENST00000263856	ENSG00000115561	CHMP3	PFC	CN	protein_coding	protein_coding	48.8915	43.9377	45.9385	0.791402	3.18382	0.0642293	9.28e-05	34.1673	31.0219	26.639	0.818432	1.40718	-0.21967	1	0.6912	0.7059	0.5812	-0.1247	0.162684	0.162684
ENST00000409225	ENSG00000115561	CHMP3	PFC	CN	protein_coding	protein_coding	48.8915	43.9377	45.9385	0.791402	3.18382	0.0642293	9.28e-05	14.2143	12.8447	18.7074	0.46195	1.86738	0.54209	0.00634012	0.29912	0.292475	0.405533	0.113058	0.169261	0.162684
ENST00000222792	ENSG00000106069	CHN2	PFC	CN	protein_coding	protein_coding	165.262	62.152	36.8886	5.50353	4.71663	-0.752466	0.653014	151.364	42.2923	21.9584	2.68968	7.14716	-0.945305	0.0224882	0.74364	0.6887	0.5722	-0.1165	0.785694	0.785694
ENST00000412711	ENSG00000106069	CHN2	PFC	CN	protein_coding	protein_coding	165.262	62.152	36.8886	5.50353	4.71663	-0.752466	0.653014	12.9223	19.031	13.8949	3.82424	3.35107	-0.453514	1	0.24179	0.29855	0.398867	0.100317	0.788008	0.785694
ENST00000368687	ENSG00000160679	CHTOP	PFC	CN	protein_coding	protein_coding	53.306	45.4308	36.4048	1.65047	1.86225	-0.319465	0.904832	9.00152	10.0996	7.07589	0.246262	0.780918	-0.512702	1	0.18201	0.22275	0.193233	-0.0295167	1	0.892131
ENST00000368690	ENSG00000160679	CHTOP	PFC	CN	protein_coding	protein_coding	53.306	45.4308	36.4048	1.65047	1.86225	-0.319465	0.904832	16.7742	15.7671	12.3671	0.216298	1.01785	-0.350153	1	0.32445	0.3482	0.338867	-0.00933333	1	0.892131
ENST00000368694	ENSG00000160679	CHTOP	PFC	CN	protein_coding	protein_coding	53.306	45.4308	36.4048	1.65047	1.86225	-0.319465	0.904832	16.106	15.2234	10.6549	1.11802	0.33985	-0.514365	1	0.30648	0.33375	0.293267	-0.0404833	0.971272	0.892131
ENST00000403433	ENSG00000160679	CHTOP	PFC	CN	protein_coding	protein_coding	53.306	45.4308	36.4048	1.65047	1.86225	-0.319465	0.904832	7.91761	2.36426	3.02058	0.862798	0.377159	0.352119	1	0.12066	0.0512	0.0823667	0.0311667	0.892131	0.892131
ENST00000216756	ENSG00000100865	CINP	PFC	CN	protein_coding	protein_coding	26.3439	27.4758	22.3881	2.43284	0.177343	-0.295305	0.364023	12.2399	13.8398	12.9588	1.12692	0.936268	-0.0948118	1	0.4735	0.505475	0.578233	0.0727583	0.753761	0.753761
ENST00000559514	ENSG00000100865	CINP	PFC	CN	protein_coding	nonsense_mediated_decay	26.3439	27.4758	22.3881	2.43284	0.177343	-0.295305	0.364023	13.8102	13.2986	9.07516	1.30829	0.814144	-0.550774	1	0.51532	0.483075	0.405967	-0.0771083	0.753761	0.753761
ENST00000333926	ENSG00000122873	CISD1	PFC	CN	protein_coding	protein_coding	38.1684	42.135	38.1448	1.46413	1.09199	-0.143496	0.352147	5.13603	4.45857	2.39957	0.682333	0.176241	-0.891041	1	0.14111	0.10595	0.0627	-0.04325	0.79994	0.79994
ENST00000488388	ENSG00000122873	CISD1	PFC	CN	protein_coding	lncRNA	38.1684	42.135	38.1448	1.46413	1.09199	-0.143496	0.352147	20.5299	22.7128	23.7529	1.98354	1.25414	0.0645694	1	0.53422	0.5384	0.6256	0.0872	0.83423	0.79994
ENST00000489785	ENSG00000122873	CISD1	PFC	CN	protein_coding	lncRNA	38.1684	42.135	38.1448	1.46413	1.09199	-0.143496	0.352147	12.5025	14.9636	11.9923	1.22676	2.14178	-0.319107	1	0.32465	0.35565	0.311633	-0.0440167	0.917187	0.79994
ENST00000300283	ENSG00000237289	CKMT1B	PFC	CN	protein_coding	protein_coding	103.659	72.098	50.9456	10.599	2.42146	-0.500918	0.881637	30.7572	24.0621	20.5958	3.08481	2.29475	-0.224308	1	0.33229	0.33715	0.402033	0.0648833	0.852015	0.677181
ENST00000437534	ENSG00000237289	CKMT1B	PFC	CN	protein_coding	nonsense_mediated_decay	103.659	72.098	50.9456	10.599	2.42146	-0.500918	0.881637	32.5277	13.3917	9.56413	1.7394	1.25043	-0.485204	1	0.25606	0.192525	0.1901	-0.002425	0.996529	0.677181
ENST00000441322	ENSG00000237289	CKMT1B	PFC	CN	protein_coding	protein_coding	103.659	72.098	50.9456	10.599	2.42146	-0.500918	0.881637	39.9083	34.1738	20.7006	6.90381	1.01416	-0.722947	1	0.40691	0.463375	0.406267	-0.0571083	0.677181	0.677181
ENST00000242285	ENSG00000122705	CLTA	PFC	CN	protein_coding	protein_coding	190.325	215.339	127.061	11.9134	8.8096	-0.761035	0.0136021	53.3813	63.4608	24.0235	6.9706	4.80299	-1.40105	0.00577802	0.26685	0.29225	0.185867	-0.106383	0.174413	6.96e-06
ENST00000345519	ENSG00000122705	CLTA	PFC	CN	protein_coding	protein_coding	190.325	215.339	127.061	11.9134	8.8096	-0.761035	0.0136021	27.5682	28.2527	40.8852	2.91001	4.2162	0.533031	0.0107327	0.16955	0.132275	0.3281	0.195825	0.0122582	6.96e-06
ENST00000396603	ENSG00000122705	CLTA	PFC	CN	protein_coding	protein_coding	190.325	215.339	127.061	11.9134	8.8096	-0.761035	0.0136021	29.1664	38.7138	14.5336	0.276153	1.19912	-1.41284	0.000588051	0.14942	0.18135	0.114633	-0.0667167	0.0281225	6.96e-06
ENST00000433436	ENSG00000122705	CLTA	PFC	CN	protein_coding	protein_coding	190.325	215.339	127.061	11.9134	8.8096	-0.761035	0.0136021	59.9454	68.8302	27.4135	4.8536	5.6791	-1.32784	0.0032474	0.30093	0.319	0.211867	-0.107133	0.0974301	6.96e-06
ENST00000538225	ENSG00000122705	CLTA	PFC	CN	protein_coding	protein_coding	190.325	215.339	127.061	11.9134	8.8096	-0.761035	0.0136021	10.2593	7.49476	10.9801	0.428642	1.24305	0.550328	0.0190444	0.05794	0.034975	0.0861667	0.0511917	6.96e-06	6.96e-06
ENST00000299886	ENSG00000166685	COG1	PFC	CN	protein_coding	protein_coding	43.5337	44.9264	32.8689	2.86849	2.53054	-0.450723	1	21.2614	23.5449	8.95827	1.51671	0.276155	-1.39312	0.00159348	0.46868	0.5277	0.2746	-0.2531	0.00015164	0.00015164
ENST00000438720	ENSG00000166685	COG1	PFC	CN	protein_coding	protein_coding	43.5337	44.9264	32.8689	2.86849	2.53054	-0.450723	1	11.1777	8.82627	6.37536	1.06406	0.948297	-0.46867	1	0.24436	0.19445	0.191633	-0.00281667	1	0.00015164
ENST00000337387	ENSG00000146457	WTAP	CN	CB	protein_coding	protein_coding	57.7964	43.4089	70.0074	5.36629	3.1729	0.689392	0.140299	34.5262	28.2903	30.919	4.05343	1.84789	0.128143	1	0.60717	0.6483	0.441433	-0.206867	6.36e-05	6.36e-05
ENST00000266679	ENSG00000111605	CPSF6	PFC	CN	protein_coding	protein_coding	37.9878	37.3382	24.7098	3.83442	5.00679	-0.595371	0.140566	10.3304	12.662	9.0462	1.19312	0.983663	-0.484672	1	0.30188	0.34225	0.385667	0.0434167	0.858654	0.856933
ENST00000435070	ENSG00000111605	CPSF6	PFC	CN	protein_coding	protein_coding	37.9878	37.3382	24.7098	3.83442	5.00679	-0.595371	0.140566	25.5251	22.649	14.3956	3.11617	3.93823	-0.653455	1	0.64128	0.601625	0.5602	-0.041425	0.856933	0.856933
ENST00000292385	ENSG00000113758	DBN1	PFC	CN	protein_coding	protein_coding	62.0555	72.6827	77.5258	5.66067	2.5118	0.0930518	0.111881	9.1775	8.00265	10.679	1.00993	1.30392	0.415779	1	0.17361	0.1149	0.1389	0.024	0.931563	0.899541
ENST00000309007	ENSG00000113758	DBN1	PFC	CN	protein_coding	protein_coding	62.0555	72.6827	77.5258	5.66067	2.5118	0.0930518	0.111881	22.1824	24.4195	30.5483	3.54027	3.52383	0.322941	1	0.35392	0.331475	0.3961	0.064625	0.934973	0.899541
ENST00000393565	ENSG00000113758	DBN1	PFC	CN	protein_coding	protein_coding	62.0555	72.6827	77.5258	5.66067	2.5118	0.0930518	0.111881	23.0088	32.704	27.8308	5.08736	6.04513	-0.23271	1	0.33071	0.44375	0.355833	-0.0879167	0.899541	0.899541
ENST00000472831	ENSG00000113758	DBN1	PFC	CN	protein_coding	retained_intron	62.0555	72.6827	77.5258	5.66067	2.5118	0.0930518	0.111881	7.12073	6.71443	8.01414	1.95501	0.281863	0.254936	1	0.13296	0.0984	0.103467	0.00506667	1	0.899541
ENST00000360981	ENSG00000244274	DBNDD2	PFC	CN	protein_coding	protein_coding	291.594	321.659	320.944	17.1269	12.9453	-0.00321149	1	57.4287	52.7258	50.0742	2.68308	2.64684	-0.0744253	1	0.20867	0.164075	0.157133	-0.00694167	1	0.805531
ENST00000372710	ENSG00000244274	DBNDD2	PFC	CN	protein_coding	protein_coding	291.594	321.659	320.944	17.1269	12.9453	-0.00321149	1	85.1913	109.184	114.382	8.83949	11.2737	0.0671011	1	0.27463	0.339225	0.3548	0.015575	1	0.805531
ENST00000372712	ENSG00000244274	DBNDD2	PFC	CN	protein_coding	protein_coding	291.594	321.659	320.944	17.1269	12.9453	-0.00321149	1	16.2157	9.80445	7.90205	0.142437	0.33312	-0.310855	1	0.06425	0.030725	0.0246333	-0.00609167	0.805531	0.805531
ENST00000372720	ENSG00000244274	DBNDD2	PFC	CN	protein_coding	protein_coding	291.594	321.659	320.944	17.1269	12.9453	-0.00321149	1	108.447	128.357	125.132	9.86255	2.746	-0.0367114	1	0.36458	0.39835	0.390567	-0.00778333	1	0.805531
ENST00000284031	ENSG00000153904	DDAH1	PFC	CN	protein_coding	protein_coding	172.336	221.445	145.224	27.6262	6.04203	-0.60863	0.10764	99.8151	116.441	70.7638	6.25894	7.67397	-0.718438	1	0.60315	0.545025	0.4845	-0.060525	1	0.997728
ENST00000426972	ENSG00000153904	DDAH1	PFC	CN	protein_coding	protein_coding	172.336	221.445	145.224	27.6262	6.04203	-0.60863	0.10764	22.3937	32.1877	22.6971	8.4593	0.21336	-0.50381	1	0.12278	0.13925	0.156967	0.0177167	1	0.997728
ENST00000483110	ENSG00000153904	DDAH1	PFC	CN	protein_coding	lncRNA	172.336	221.445	145.224	27.6262	6.04203	-0.60863	0.10764	22.0379	32.0904	22.0407	8.27858	0.209685	-0.541772	1	0.12059	0.139025	0.1524	0.013375	1	0.997728
ENST00000535924	ENSG00000153904	DDAH1	PFC	CN	protein_coding	protein_coding	172.336	221.445	145.224	27.6262	6.04203	-0.60863	0.10764	28.0733	40.6844	29.7228	10.4912	1.23513	-0.452775	1	0.15341	0.1765	0.2061	0.0296	0.997728	0.997728
ENST00000517385	ENSG00000085788	DDHD2	PFC	CN	protein_coding	protein_coding	95.4962	97.6578	89.1676	2.04033	1.66901	-0.131202	0.508652	14.9905	15.3674	25.0027	5.65914	4.5447	0.701849	1	0.16245	0.16035	0.282367	0.122017	0.781539	0.779613
ENST00000520272	ENSG00000085788	DDHD2	PFC	CN	protein_coding	protein_coding	95.4962	97.6578	89.1676	2.04033	1.66901	-0.131202	0.508652	72.9877	72.4673	56.7089	6.97163	4.75232	-0.353702	1	0.75897	0.739675	0.634533	-0.105142	0.779613	0.779613
ENST00000330836	ENSG00000089737	DDX24	PFC	CN	protein_coding	protein_coding	230.046	269.651	190.786	11.8803	8.19308	-0.499117	0.126884	24.0471	34.8272	7.76682	10.6205	3.32067	-2.16338	1	0.09725	0.1251	0.0394333	-0.0856667	0.39714	0.39714
ENST00000544005	ENSG00000089737	DDX24	PFC	CN	protein_coding	protein_coding	230.046	269.651	190.786	11.8803	8.19308	-0.499117	0.126884	130.287	153.173	145.717	15.8022	2.13732	-0.0719953	1	0.57889	0.57735	0.765567	0.188217	0.732994	0.39714
ENST00000555054	ENSG00000089737	DDX24	PFC	CN	protein_coding	protein_coding	230.046	269.651	190.786	11.8803	8.19308	-0.499117	0.126884	59.6124	67.3034	23.7994	16.6475	5.07299	-1.49936	1	0.25145	0.24375	0.123067	-0.120683	0.655244	0.39714
ENST00000555762	ENSG00000089737	DDX24	PFC	CN	protein_coding	retained_intron	230.046	269.651	190.786	11.8803	8.19308	-0.499117	0.126884	13.8821	11.016	11.8841	1.14701	2.87801	0.109338	1	0.06301	0.04135	0.0635333	0.0221833	0.450248	0.39714
ENST00000421223	ENSG00000136271	DDX56	PFC	CN	protein_coding	nonsense_mediated_decay	40.4926	38.8591	29.1296	1.58387	0.193475	-0.41564	0.374492	22.9193	17.5852	13.325	2.24715	0.70917	-0.399963	1	0.53629	0.44875	0.4576	0.00885	0.99669	0.99669
ENST00000446987	ENSG00000136271	DDX56	PFC	CN	protein_coding	nonsense_mediated_decay	40.4926	38.8591	29.1296	1.58387	0.193475	-0.41564	0.374492	11.5263	13.4512	11.8202	1.17557	1.22605	-0.186329	1	0.31063	0.350625	0.405633	0.0550083	0.996692	0.99669
ENST00000515770	ENSG00000124795	DEK	PFC	CN	protein_coding	nonsense_mediated_decay	72.8992	45.3997	32.7067	1.04007	0.998835	-0.472977	0.144682	8.82312	3.85509	4.27248	0.691915	0.346522	0.147946	1	0.11303	0.08435	0.130233	0.0458833	0.656612	0.656612
ENST00000651624	ENSG00000124795	DEK	PFC	CN	protein_coding	protein_coding	72.8992	45.3997	32.7067	1.04007	0.998835	-0.472977	0.144682	27.754	23.1037	18.2661	2.32841	0.712481	-0.338793	1	0.46011	0.510075	0.560867	0.0507917	0.996529	0.656612
ENST00000651992	ENSG00000124795	DEK	PFC	CN	protein_coding	protein_coding	72.8992	45.3997	32.7067	1.04007	0.998835	-0.472977	0.144682	29.1277	15.278	8.50569	1.765	1.35222	-0.844204	1	0.34752	0.336	0.258	-0.078	0.863882	0.656612
ENST00000331444	ENSG00000183628	DGCR6	PFC	CN	protein_coding	protein_coding	50.6117	45.4281	45.6651	3.34565	6.23348	0.007503	1	5.35432	3.30852	2.74493	0.434849	0.163173	-0.268524	1	0.09849	0.0727	0.0630667	-0.00963333	0.936159	0.631719
ENST00000413981	ENSG00000183628	DGCR6	PFC	CN	protein_coding	protein_coding	50.6117	45.4281	45.6651	3.34565	6.23348	0.007503	1	15.2535	12.9778	19.9892	2.05337	2.18628	0.622785	1	0.31955	0.298625	0.441667	0.143042	0.631719	0.631719
ENST00000427407	ENSG00000183628	DGCR6	PFC	CN	protein_coding	nonsense_mediated_decay	50.6117	45.4281	45.6651	3.34565	6.23348	0.007503	1	20.388	20.6843	18.3226	3.61961	5.14211	-0.174825	1	0.4017	0.44605	0.386967	-0.0590833	0.753761	0.631719
ENST00000483718	ENSG00000183628	DGCR6	PFC	CN	protein_coding	nonsense_mediated_decay	50.6117	45.4281	45.6651	3.34565	6.23348	0.007503	1	5.35432	3.30852	2.74493	0.434849	0.163173	-0.268524	1	0.09849	0.0727	0.0630667	-0.00963333	0.936159	0.631719
ENST00000343674	ENSG00000149091	DGKZ	PFC	CN	protein_coding	protein_coding	185.562	262.14	135.358	7.68242	5.34061	-0.953506	0.00288547	31.7664	43.7706	30.1276	4.44072	1.11883	-0.538727	1	0.1728	0.166375	0.223833	0.0574583	0.33918	0.33918
ENST00000454345	ENSG00000149091	DGKZ	PFC	CN	protein_coding	protein_coding	185.562	262.14	135.358	7.68242	5.34061	-0.953506	0.00288547	18.8213	28.583	19.0255	8.06311	3.22646	-0.586969	1	0.10006	0.111875	0.142467	0.0305917	0.933379	0.33918
ENST00000456247	ENSG00000149091	DGKZ	PFC	CN	protein_coding	protein_coding	185.562	262.14	135.358	7.68242	5.34061	-0.953506	0.00288547	108.011	156.839	60.2311	17.6249	11.7017	-1.38056	0.0114409	0.5731	0.5942	0.439933	-0.154267	0.645685	0.33918
ENST00000524984	ENSG00000149091	DGKZ	PFC	CN	protein_coding	nonsense_mediated_decay	185.562	262.14	135.358	7.68242	5.34061	-0.953506	0.00288547	16.0534	20.9692	19.1493	5.4803	2.58409	-0.130914	1	0.09021	0.08205	0.143133	0.0610833	0.621124	0.33918
ENST00000412671	ENSG00000133943	DGLUCY	PFC	CN	protein_coding	protein_coding	47.2654	48.162	43.3119	2.87485	3.57193	-0.153099	0.874507	7.92435	9.0795	9.32507	2.78345	3.23375	0.0384588	1	0.16998	0.19545	0.2064	0.01095	1	0.921255
ENST00000522322	ENSG00000133943	DGLUCY	PFC	CN	protein_coding	protein_coding	47.2654	48.162	43.3119	2.87485	3.57193	-0.153099	0.874507	7.39251	7.98662	6.06913	3.10513	0.772952	-0.395525	1	0.15376	0.161325	0.139167	-0.0221583	1	0.921255
ENST00000523771	ENSG00000133943	DGLUCY	PFC	CN	protein_coding	protein_coding	47.2654	48.162	43.3119	2.87485	3.57193	-0.153099	0.874507	6.33677	6.72608	6.58284	1.7668	0.599596	-0.0310094	1	0.13595	0.139625	0.155733	0.0161083	0.921255	0.921255
ENST00000523816	ENSG00000133943	DGLUCY	PFC	CN	protein_coding	protein_coding	47.2654	48.162	43.3119	2.87485	3.57193	-0.153099	0.874507	12.7035	10.0759	8.4493	2.14038	0.702057	-0.253732	1	0.26477	0.204725	0.2002	-0.004525	1	0.921255
ENST00000326932	ENSG00000050165	DKK3	PFC	CN	protein_coding	protein_coding	1031.32	853.033	1532.4	20.3033	169.649	0.845114	5.41e-06	618.694	535.02	762.219	22.5026	117.132	0.510607	0.0012458	0.62801	0.6266	0.4937	-0.1329	0.0350117	0.0350117
ENST00000396505	ENSG00000050165	DKK3	PFC	CN	protein_coding	protein_coding	1031.32	853.033	1532.4	20.3033	169.649	0.845114	5.41e-06	371.578	302.389	662.699	9.54081	87.9128	1.13192	2.99e-05	0.33874	0.35495	0.431033	0.0760833	0.0350117	0.0350117
ENST00000235180	ENSG00000116544	DLGAP3	PFC	CN	protein_coding	protein_coding	62.7927	63.6278	86.5291	3.47288	2.07522	0.443468	0.00420831	26.3152	27.456	41.0751	1.83806	1.12242	0.580965	0.00409266	0.39498	0.431175	0.475233	0.0440583	0.875929	0.875836
ENST00000373347	ENSG00000116544	DLGAP3	PFC	CN	protein_coding	protein_coding	62.7927	63.6278	86.5291	3.47288	2.07522	0.443468	0.00420831	36.4775	36.1718	45.454	2.08055	2.30331	0.329464	0.0233663	0.60502	0.568825	0.524767	-0.0440583	0.875836	0.875836
ENST00000339266	ENSG00000080845	DLGAP4	PFC	CN	protein_coding	protein_coding	66.0291	76.7622	76.2173	0.316493	1.59193	-0.0102773	0.0222774	22.1966	25.2702	20.53	0.39223	0.107585	-0.299572	1	0.35508	0.329175	0.2695	-0.059675	0.595434	0.595434
ENST00000373913	ENSG00000080845	DLGAP4	PFC	CN	protein_coding	protein_coding	66.0291	76.7622	76.2173	0.316493	1.59193	-0.0102773	0.0222774	17.669	21.421	22.8762	2.11651	1.12359	0.0947776	1	0.25573	0.278825	0.300967	0.0221417	1	0.595434
ENST00000401952	ENSG00000080845	DLGAP4	PFC	CN	protein_coding	protein_coding	66.0291	76.7622	76.2173	0.316493	1.59193	-0.0102773	0.0222774	15.5653	18.9058	19.9931	0.301723	0.60133	0.0806313	1	0.2255	0.246325	0.262233	0.0159083	1	0.595434
ENST00000475894	ENSG00000080845	DLGAP4	PFC	CN	protein_coding	protein_coding	66.0291	76.7622	76.2173	0.316493	1.59193	-0.0102773	0.0222774	10.1413	10.6724	12.2936	2.39652	2.0116	0.203845	1	0.15657	0.139275	0.160333	0.0210583	0.885887	0.595434
ENST00000358227	ENSG00000137038	DMAC1	PFC	CN	protein_coding	protein_coding	24.9059	21.5307	20.8665	0.562191	0.986011	-0.045189	0.942417	18.9709	15.2753	13.6378	0.499386	1.73426	-0.163471	1	0.73947	0.709775	0.648467	-0.0613083	0.732994	0.732994
ENST00000469050	ENSG00000137038	DMAC1	PFC	CN	protein_coding	lncRNA	24.9059	21.5307	20.8665	0.562191	0.986011	-0.045189	0.942417	5.41257	5.81748	6.6357	0.466498	0.780882	0.189549	1	0.23886	0.270175	0.323133	0.0529583	0.737382	0.732994
ENST00000543779	ENSG00000104093	DMXL2	PFC	CN	protein_coding	protein_coding	71.5538	91.0178	43.1431	3.25792	4.51641	-1.07684	0.594701	48.2271	58.4177	22.9669	5.12573	3.47865	-1.34647	0.00281023	0.65643	0.640075	0.527033	-0.113042	0.725668	0.725668
ENST00000560891	ENSG00000104093	DMXL2	PFC	CN	protein_coding	protein_coding	71.5538	91.0178	43.1431	3.25792	4.51641	-1.07684	0.594701	21.4116	30.7218	18.3835	3.23144	0.947411	-0.740534	1	0.31415	0.338975	0.431033	0.0920583	0.728863	0.725668
ENST00000317089	ENSG00000069345	DNAJA2	PFC	CN	protein_coding	protein_coding	73.3432	82.3745	57.068	7.23889	4.51505	-0.529438	0.553609	26.8002	20.7533	26.8283	0.680127	0.531084	0.370259	0.00404732	0.38259	0.2595	0.4749	0.2154	0.0233329	0.022139
ENST00000357574	ENSG00000091157	WDR7	CN	CB	protein_coding	protein_coding	61.3253	45.9	46.0163	1.97518	2.04767	0.00365037	0.000411475	40.7533	23.8923	36.6187	1.18742	3.36334	0.615826	1	0.6605	0.520233	0.792433	0.2722	0.0377827	0.0377827
ENST00000336576	ENSG00000135924	DNAJB2	PFC	CN	protein_coding	protein_coding	81.7209	90.4824	47.1226	5.25443	3.8644	-0.941071	0.00671656	31.3538	35.2542	11.297	4.15263	2.93266	-1.64099	0.00232036	0.35799	0.388625	0.2332	-0.155425	0.129811	0.0791855
ENST00000392086	ENSG00000135924	DNAJB2	PFC	CN	protein_coding	protein_coding	81.7209	90.4824	47.1226	5.25443	3.8644	-0.941071	0.00671656	42.3812	46.5278	30.6875	3.99584	0.867689	-0.60028	1	0.54179	0.514275	0.6566	0.142325	0.0791855	0.0791855
ENST00000477917	ENSG00000135924	DNAJB2	PFC	CN	protein_coding	retained_intron	81.7209	90.4824	47.1226	5.25443	3.8644	-0.941071	0.00671656	5.36092	6.21831	4.35114	1.01024	0.220953	-0.514135	1	0.07081	0.069975	0.0928	0.022825	0.925092	0.0791855
ENST00000341179	ENSG00000106976	DNM1	PFC	CN	protein_coding	protein_coding	489.109	719.55	244.096	31.7133	7.7918	-1.55961	2.2e-06	107.632	126.599	44.7815	4.26023	1.60358	-1.49908	5.93e-05	0.22757	0.176275	0.183467	0.00719167	0.732594	2.29e-07
ENST00000372923	ENSG00000106976	DNM1	PFC	CN	protein_coding	protein_coding	489.109	719.55	244.096	31.7133	7.7918	-1.55961	2.2e-06	31.4015	30.6882	44.2313	4.19671	3.0402	0.527238	0.0146734	0.0855	0.04295	0.181967	0.139017	2.29e-07	2.29e-07
ENST00000393594	ENSG00000106976	DNM1	PFC	CN	protein_coding	protein_coding	489.109	719.55	244.096	31.7133	7.7918	-1.55961	2.2e-06	153.866	297.188	45.313	23.0401	7.6081	-2.71311	1.63e-05	0.26981	0.41105	0.1841	-0.22695	0.000119565	2.29e-07
ENST00000486160	ENSG00000106976	DNM1	PFC	CN	protein_coding	protein_coding	489.109	719.55	244.096	31.7133	7.7918	-1.55961	2.2e-06	58.1952	104.732	50.3412	9.75544	1.14365	-1.05674	0.00796805	0.12312	0.145675	0.2067	0.061025	0.00426088	2.29e-07
ENST00000628346	ENSG00000106976	DNM1	PFC	CN	protein_coding	protein_coding	489.109	719.55	244.096	31.7133	7.7918	-1.55961	2.2e-06	108.19	134.156	40.7233	7.09563	0.630219	-1.71974	2.39e-05	0.22413	0.187125	0.167133	-0.0199917	0.986904	2.29e-07
ENST00000423057	ENSG00000128512	DOCK4	PFC	CN	protein_coding	protein_coding	117.823	105.953	198.965	7.82743	6.67026	0.909031	5.74e-05	35.3474	25.1574	75.9557	1.91822	1.32047	1.59379	2.99e-05	0.25906	0.24125	0.383	0.14175	0.0478955	0.0465186
ENST00000437633	ENSG00000128512	DOCK4	PFC	CN	protein_coding	protein_coding	117.823	105.953	198.965	7.82743	6.67026	0.909031	5.74e-05	79.3036	76.921	118.623	7.49166	7.11067	0.624872	0.00785774	0.71396	0.722325	0.595133	-0.127192	0.0465186	0.0465186
ENST00000314392	ENSG00000136908	DPM2	PFC	CN	protein_coding	protein_coding	34.1297	35.7256	34.816	3.21915	2.1568	-0.0371963	0.172599	25.7022	30.0412	27.3645	3.09858	2.00639	-0.134589	1	0.74578	0.838	0.784833	-0.0531667	0.809294	0.809294
ENST00000495270	ENSG00000136908	DPM2	PFC	CN	protein_coding	retained_intron	34.1297	35.7256	34.816	3.21915	2.1568	-0.0371963	0.172599	7.55887	5.22015	6.42233	0.3001	0.148134	0.29849	1	0.22862	0.149175	0.185467	0.0362917	0.822284	0.809294
ENST00000361042	ENSG00000132970	WASF3	CN	CB	protein_coding	protein_coding	173.315	109.253	269.197	5.06097	12.7118	1.30092	0.0242462	77.3998	68.7907	88.0952	1.7343	10.2092	0.356804	1	0.48662	0.630967	0.325033	-0.305933	8.08e-06	7.88e-06
ENST00000462989	ENSG00000047579	DTNBP1	PFC	CN	protein_coding	protein_coding	34.0092	35.5388	40.4306	2.03048	7.51252	0.186003	0.0900123	9.43927	6.93057	19.1676	1.13963	6.04779	1.4663	0.0222175	0.24881	0.19525	0.4507	0.25545	0.0240134	0.0234237
ENST00000337737	ENSG00000178498	DTX3	PFC	CN	protein_coding	protein_coding	125.919	130.513	91.3304	3.05609	1.04743	-0.51498	0.251158	73.3527	67.9591	44.1209	2.45658	1.05833	-0.623089	1	0.56754	0.522325	0.483467	-0.0388583	0.996529	0.852015
ENST00000548198	ENSG00000178498	DTX3	PFC	CN	protein_coding	protein_coding	125.919	130.513	91.3304	3.05609	1.04743	-0.51498	0.251158	14.7596	14.5991	11.9649	2.32892	0.987964	-0.286851	1	0.11757	0.110825	0.130833	0.0200083	0.852015	0.852015
ENST00000548804	ENSG00000178498	DTX3	PFC	CN	protein_coding	protein_coding	125.919	130.513	91.3304	3.05609	1.04743	-0.51498	0.251158	32.9624	42.6642	28.972	2.80849	3.00175	-0.55821	1	0.27248	0.326875	0.316567	-0.0103083	0.999364	0.852015
ENST00000340296	ENSG00000077380	DYNC1I2	PFC	CN	protein_coding	protein_coding	94.9662	99.7809	82.4099	2.82497	1.57301	-0.275917	0.610047	18.1497	22.3889	24.9703	2.3708	1.45537	0.157359	1	0.19826	0.22545	0.3039	0.07845	0.829033	0.635382
ENST00000397119	ENSG00000077380	DYNC1I2	PFC	CN	protein_coding	protein_coding	94.9662	99.7809	82.4099	2.82497	1.57301	-0.275917	0.610047	11.3595	10.4501	5.9892	1.52748	0.0957225	-0.802061	1	0.11645	0.10385	0.0727667	-0.0310833	0.933073	0.635382
ENST00000409197	ENSG00000077380	DYNC1I2	PFC	CN	protein_coding	protein_coding	94.9662	99.7809	82.4099	2.82497	1.57301	-0.275917	0.610047	19.4791	19.179	20.0793	1.92696	0.851229	0.066143	1	0.20786	0.19365	0.2435	0.04985	0.635382	0.635382
ENST00000409773	ENSG00000077380	DYNC1I2	PFC	CN	protein_coding	protein_coding	94.9662	99.7809	82.4099	2.82497	1.57301	-0.275917	0.610047	40.5949	42.7183	27.8876	4.6418	2.52723	-0.615051	1	0.42158	0.4267	0.337467	-0.0892333	0.652178	0.635382
ENST00000395119	ENSG00000104529	EEF1D	PFC	CN	protein_coding	protein_coding	74.8212	59.7972	56.7536	4.37342	4.10994	-0.0753517	0.859537	10.8446	7.14519	15.0825	0.831144	0.707148	1.07677	0.00676468	0.15881	0.1211	0.266667	0.145567	0.0199804	0.0199804
ENST00000423316	ENSG00000104529	EEF1D	PFC	CN	protein_coding	protein_coding	74.8212	59.7972	56.7536	4.37342	4.10994	-0.0753517	0.859537	24.9575	17.4459	12.0178	1.7409	0.903493	-0.537346	1	0.30824	0.2923	0.211767	-0.0805333	0.571113	0.0199804
ENST00000442189	ENSG00000104529	EEF1D	PFC	CN	protein_coding	protein_coding	74.8212	59.7972	56.7536	4.37342	4.10994	-0.0753517	0.859537	8.65416	7.22552	3.55949	0.762671	1.25346	-1.01938	1	0.10858	0.12255	0.0607667	-0.0617833	0.127374	0.0199804
ENST00000528610	ENSG00000104529	EEF1D	PFC	CN	protein_coding	protein_coding	74.8212	59.7972	56.7536	4.37342	4.10994	-0.0753517	0.859537	7.98693	8.45592	7.79694	0.978163	0.507526	-0.116911	1	0.11794	0.140175	0.1391	-0.001075	1	0.0199804
ENST00000529272	ENSG00000104529	EEF1D	PFC	CN	protein_coding	protein_coding	74.8212	59.7972	56.7536	4.37342	4.10994	-0.0753517	0.859537	9.32637	9.62143	9.77713	2.11179	1.78527	0.0231349	1	0.13617	0.157125	0.169733	0.0126083	1	0.0199804
ENST00000532741	ENSG00000104529	EEF1D	PFC	CN	protein_coding	protein_coding	74.8212	59.7972	56.7536	4.37342	4.10994	-0.0753517	0.859537	5.77988	2.59648	2.31783	0.320547	0.296551	-0.163112	1	0.06532	0.043075	0.0405667	-0.00250833	0.939542	0.0199804
ENST00000308874	ENSG00000172889	EGFL7	PFC	CN	protein_coding	protein_coding	43.3515	81.8587	26.6234	2.10927	0.884769	-1.62008	9.98e-06	5.90762	12.8617	1.99203	1.42854	0.231344	-2.68467	0.00157408	0.1057	0.158225	0.0754667	-0.0827583	0.0741933	0.0175639
ENST00000371699	ENSG00000172889	EGFL7	PFC	CN	protein_coding	protein_coding	43.3515	81.8587	26.6234	2.10927	0.884769	-1.62008	9.98e-06	5.16833	11.5512	1.82621	0.863814	0.238112	-2.65449	0.00169476	0.07727	0.14135	0.0691	-0.07225	0.0406034	0.0175639
ENST00000406555	ENSG00000172889	EGFL7	PFC	CN	protein_coding	protein_coding	43.3515	81.8587	26.6234	2.10927	0.884769	-1.62008	9.98e-06	26.9644	45.3942	21.17	4.20636	1.47395	-1.10012	0.0102904	0.73938	0.55275	0.7935	0.24075	0.0175639	0.0175639
ENST00000310758	ENSG00000155849	ELMO1	PFC	CN	protein_coding	protein_coding	127.397	163.095	84.285	5.24491	2.73066	-0.952283	0.000829838	22.2637	23.8637	27.7778	5.34088	6.63897	0.219027	1	0.19443	0.1474	0.331167	0.183767	0.169261	0.166358
ENST00000396045	ENSG00000155849	ELMO1	PFC	CN	protein_coding	protein_coding	127.397	163.095	84.285	5.24491	2.73066	-0.952283	0.000829838	102.858	137.007	54.6672	7.97013	7.53405	-1.32534	0.00110522	0.7869	0.839075	0.647033	-0.192042	0.166358	0.166358
ENST00000271690	ENSG00000143420	ENSA	PFC	CN	protein_coding	protein_coding	90.4266	113.174	49.939	5.57592	3.28779	-1.18014	0.00157106	16.3435	24.8266	10.3659	2.46637	0.862786	-1.25923	0.00676761	0.18284	0.219825	0.207133	-0.0126917	0.957039	0.957039
ENST00000356527	ENSG00000143420	ENSA	PFC	CN	protein_coding	protein_coding	90.4266	113.174	49.939	5.57592	3.28779	-1.18014	0.00157106	59.7907	66.0747	29.7126	2.36186	1.10268	-1.15276	0.000303799	0.65675	0.5859	0.597467	0.0115667	0.957039	0.957039
ENST00000341928	ENSG00000082397	EPB41L3	PFC	CN	protein_coding	protein_coding	189.213	231.824	101.339	2.84415	1.92877	-1.19376	0.00113455	40.3243	59.9478	24.2288	1.20288	1.8463	-1.30663	0.013299	0.2161	0.2586	0.239267	-0.0193333	0.741474	0.468942
ENST00000342933	ENSG00000082397	EPB41L3	PFC	CN	protein_coding	protein_coding	189.213	231.824	101.339	2.84415	1.92877	-1.19376	0.00113455	109.377	129.584	43.6226	5.98901	3.75369	-1.57053	0.0041431	0.55528	0.559875	0.431033	-0.128842	0.640248	0.468942
ENST00000542652	ENSG00000082397	EPB41L3	PFC	CN	protein_coding	lncRNA	189.213	231.824	101.339	2.84415	1.92877	-1.19376	0.00113455	20.4414	25.3415	25.2878	6.85678	6.43706	-0.00305578	1	0.13071	0.108625	0.2487	0.140075	0.468942	0.468942
ENST00000371730	ENSG00000085832	EPS15	PFC	CN	protein_coding	protein_coding	49.0866	72.1359	24.6469	5.03074	1.33913	-1.54893	0.000184915	9.37623	16.1787	7.18513	4.20409	0.842784	-1.1699	1	0.19386	0.219075	0.297233	0.0781583	0.806425	0.800813
ENST00000371733	ENSG00000085832	EPS15	PFC	CN	protein_coding	protein_coding	49.0866	72.1359	24.6469	5.03074	1.33913	-1.54893	0.000184915	39.6899	55.9572	17.4617	3.64361	2.18074	-1.67956	0.00110478	0.80559	0.780925	0.702767	-0.0781583	0.800813	0.800813
ENST00000298090	ENSG00000156504	FAM122B	PFC	CN	protein_coding	protein_coding	39.0562	42.6107	35.2374	1.2805	1.10578	-0.274039	0.858915	27.6594	30.7321	17.8307	3.27992	3.9092	-0.785048	1	0.7034	0.723325	0.505967	-0.217358	0.504644	0.504644
ENST00000343004	ENSG00000156504	FAM122B	PFC	CN	protein_coding	protein_coding	39.0562	42.6107	35.2374	1.2805	1.10578	-0.274039	0.858915	5.68427	5.90603	8.55338	1.73203	1.8295	0.533551	1	0.14749	0.1373	0.242767	0.105467	0.5791	0.504644
ENST00000370790	ENSG00000156504	FAM122B	PFC	CN	protein_coding	protein_coding	39.0562	42.6107	35.2374	1.2805	1.10578	-0.274039	0.858915	5.614	5.87006	8.75699	1.76935	2.05848	0.57625	1	0.14658	0.136975	0.248567	0.111592	0.631719	0.504644
ENST00000566525	ENSG00000103254	FAM173A	PFC	CN	protein_coding	retained_intron	43.2613	66.2757	20.7293	0.986182	1.85236	-1.67633	0.000700867	19.8682	34.7037	6.49194	2.16815	0.943222	-2.41656	0.000212506	0.41725	0.5233	0.310333	-0.212967	0.000632487	0.000632487
ENST00000273038	ENSG00000144560	VGLL4	PFC	CB	protein_coding	protein_coding	36.1473	44.2625	36.53	2.24688	1.79303	-0.276937	0.00906117	21.9644	24.7183	28.9215	2.42808	3.2709	0.226479	1	0.59608	0.555975	0.787067	0.231092	0.0264068	0.0264068
ENST00000324361	ENSG00000127585	FBXL16	PFC	CN	protein_coding	protein_coding	764.922	703.907	1328.14	26.2916	74.8532	0.91594	0.0205406	187.066	149.52	386.145	25.0179	9.17998	1.36875	0.000206087	0.21499	0.215925	0.293333	0.0774083	0.663451	0.663451
ENST00000397621	ENSG00000127585	FBXL16	PFC	CN	protein_coding	protein_coding	764.922	703.907	1328.14	26.2916	74.8532	0.91594	0.0205406	551.774	540.527	875.425	53.5266	102.128	0.695607	0.00807636	0.75919	0.763375	0.654767	-0.108608	0.663451	0.663451
ENST00000402508	ENSG00000138081	FBXO11	PFC	CN	protein_coding	protein_coding	86.8948	88.4754	62.0642	3.37006	0.753037	-0.511445	0.0644974	19.4998	24.2616	23.3925	5.74588	0.918903	-0.0526045	1	0.24698	0.271125	0.377067	0.105942	0.784334	0.782693
ENST00000403359	ENSG00000138081	FBXO11	PFC	CN	protein_coding	protein_coding	86.8948	88.4754	62.0642	3.37006	0.753037	-0.511445	0.0644974	64.9282	60.8406	36.9841	4.70588	1.25977	-0.717976	1	0.7241	0.69095	0.595733	-0.0952167	0.782693	0.782693
ENST00000409314	ENSG00000137478	FCHSD2	PFC	CN	protein_coding	protein_coding	24.7364	22.8752	20.5101	1.22447	1.07943	-0.157379	0.439493	5.25723	5.89577	4.53612	0.417408	0.158464	-0.377488	1	0.22009	0.2604	0.223067	-0.0373333	0.872571	0.864641
ENST00000409418	ENSG00000137478	FCHSD2	PFC	CN	protein_coding	protein_coding	24.7364	22.8752	20.5101	1.22447	1.07943	-0.157379	0.439493	13.6927	10.5038	10.2061	1.32131	1.75443	-0.0414445	1	0.53412	0.4563	0.491633	0.0353333	0.864641	0.864641
ENST00000288670	ENSG00000157827	FMNL2	PFC	CN	protein_coding	protein_coding	98.8889	103.116	100.567	3.85971	2.57898	-0.0361213	0.180418	54.1427	60.9537	66.8482	2.56161	2.65451	0.133154	0.0430952	0.54331	0.593025	0.6665	0.073475	0.704246	0.704246
ENST00000475377	ENSG00000157827	FMNL2	PFC	CN	protein_coding	protein_coding	98.8889	103.116	100.567	3.85971	2.57898	-0.0361213	0.180418	44.7462	42.1628	33.7184	4.12962	4.72768	-0.32235	1	0.45669	0.406975	0.3335	-0.073475	0.707004	0.704246
ENST00000260282	ENSG00000137726	FXYD6	PFC	CN	protein_coding	protein_coding	388.792	588.216	114.53	8.9318	21.0456	-2.36051	0.0601413	33.6594	57.9634	16.8495	9.2641	2.40526	-1.78183	0.00989617	0.0985	0.09915	0.149967	0.0508167	0.443724	0.443724
ENST00000526014	ENSG00000137726	FXYD6	PFC	CN	protein_coding	protein_coding	388.792	588.216	114.53	8.9318	21.0456	-2.36051	0.0601413	35.941	63.6984	16.4944	8.96149	3.54574	-1.94863	0.00190408	0.10044	0.108975	0.142467	0.0334917	0.800373	0.443724
ENST00000527717	ENSG00000137726	FXYD6	PFC	CN	protein_coding	protein_coding	388.792	588.216	114.53	8.9318	21.0456	-2.36051	0.0601413	47.8728	75.6187	18.2617	5.56481	5.10085	-2.04933	0.000575079	0.12781	0.12905	0.153	0.02395	0.83423	0.443724
ENST00000539526	ENSG00000137726	FXYD6	PFC	CN	protein_coding	protein_coding	388.792	588.216	114.53	8.9318	21.0456	-2.36051	0.0601413	269.932	389.075	62.3784	31.1669	9.92996	-2.64073	6.71e-06	0.66944	0.6597	0.550033	-0.109667	0.626325	0.443724
ENST00000507460	ENSG00000151834	GABRA2	PFC	CN	protein_coding	protein_coding	44.3547	51.1898	50.264	2.33138	0.951863	-0.0263254	0.279561	9.46961	8.83957	8.14959	0.56976	0.381553	-0.11711	1	0.23559	0.17295	0.162	-0.01095	0.982417	0.140893
ENST00000510861	ENSG00000151834	GABRA2	PFC	CN	protein_coding	protein_coding	44.3547	51.1898	50.264	2.33138	0.951863	-0.0263254	0.279561	13.0618	13.611	19.748	1.3137	0.590638	0.536603	0.0104774	0.28176	0.2644	0.3936	0.1292	0.140893	0.140893
ENST00000514090	ENSG00000151834	GABRA2	PFC	CN	protein_coding	protein_coding	44.3547	51.1898	50.264	2.33138	0.951863	-0.0263254	0.279561	18.0023	24.0881	17.2893	1.47247	1.69933	-0.478203	1	0.40129	0.470825	0.342933	-0.127892	0.17473	0.140893
ENST00000333538	ENSG00000185274	GALNT17	PFC	CN	protein_coding	protein_coding	110.005	135.837	63.8546	7.98102	3.78684	-1.08889	0.000855027	87.5047	103.66	37.407	19.3871	8.76795	-1.47023	0.024615	0.75962	0.752675	0.575867	-0.176808	0.753761	0.747343
ENST00000467723	ENSG00000185274	GALNT17	PFC	CN	protein_coding	lncRNA	110.005	135.837	63.8546	7.98102	3.78684	-1.08889	0.000855027	7.46685	10.7411	8.3532	4.89092	1.64144	-0.362356	1	0.07876	0.0827	0.1337	0.051	0.785694	0.747343
ENST00000498380	ENSG00000185274	GALNT17	PFC	CN	protein_coding	lncRNA	110.005	135.837	63.8546	7.98102	3.78684	-1.08889	0.000855027	7.6789	10.6529	10.0363	4.73638	2.3899	-0.0859362	1	0.08445	0.081475	0.1615	0.080025	0.747343	0.747343
ENST00000618959	ENSG00000185274	GALNT17	PFC	CN	protein_coding	protein_coding	110.005	135.837	63.8546	7.98102	3.78684	-1.08889	0.000855027	7.35419	10.7833	8.05804	4.82989	1.60515	-0.419848	1	0.07717	0.083125	0.128967	0.0458417	0.822284	0.747343
ENST00000223145	ENSG00000106415	GLCCI1	PFC	CN	protein_coding	protein_coding	39.6781	33.522	25.6494	0.365214	0.406949	-0.386052	0.732781	33.2963	26.8874	16.6339	2.19753	2.23671	-0.692467	1	0.79897	0.80415	0.646233	-0.157917	0.646195	0.646195
ENST00000482540	ENSG00000106415	GLCCI1	PFC	CN	protein_coding	retained_intron	39.6781	33.522	25.6494	0.365214	0.406949	-0.386052	0.732781	6.30757	6.54657	8.95406	2.42996	1.90931	0.451211	1	0.19897	0.193275	0.351433	0.158158	0.65044	0.646195
ENST00000321919	ENSG00000140632	GLYR1	PFC	CN	protein_coding	protein_coding	80.7302	87.0429	53.3503	1.78818	4.41612	-0.706127	0.0144798	21.5949	24.7363	15.4939	1.52498	0.988864	-0.674585	1	0.27173	0.284575	0.291433	0.00685833	0.986904	0.892131
ENST00000436648	ENSG00000140632	GLYR1	PFC	CN	protein_coding	protein_coding	80.7302	87.0429	53.3503	1.78818	4.41612	-0.706127	0.0144798	8.15123	10.7699	7.17724	3.13682	0.236038	-0.584833	1	0.10706	0.123275	0.135633	0.0123583	0.959447	0.892131
ENST00000588732	ENSG00000140632	GLYR1	PFC	CN	protein_coding	nonsense_mediated_decay	80.7302	87.0429	53.3503	1.78818	4.41612	-0.706127	0.0144798	35.5654	32.4146	18.2824	1.40374	2.2826	-0.82584	0.0468869	0.42278	0.372525	0.3404	-0.032125	0.892131	0.892131
ENST00000589389	ENSG00000140632	GLYR1	PFC	CN	protein_coding	protein_coding	80.7302	87.0429	53.3503	1.78818	4.41612	-0.706127	0.0144798	14.6284	18.272	12.1531	0.695841	0.987791	-0.587915	1	0.18946	0.20995	0.227933	0.0179833	1	0.892131
ENST00000335281	ENSG00000186469	GNG2	PFC	CN	protein_coding	protein_coding	82.5253	148.442	28.9083	4.71971	3.38494	-2.35994	0.000214302	45.5169	75.8191	14.3256	3.40651	1.1941	-2.40315	3.79e-05	0.5764	0.510275	0.500733	-0.00954167	0.996456	0.996456
ENST00000556752	ENSG00000186469	GNG2	PFC	CN	protein_coding	protein_coding	82.5253	148.442	28.9083	4.71971	3.38494	-2.35994	0.000214302	35.918	71.1335	14.0374	1.8475	2.31279	-2.34043	0.000114619	0.40691	0.4798	0.479633	-0.000166667	0.996456	0.996456
ENST00000258145	ENSG00000135677	GNS	PFC	CN	protein_coding	protein_coding	24.8978	23.5136	20.698	1.16102	1.27601	-0.183916	0.8189	16.0699	14.4194	10.9784	0.813006	1.21731	-0.393021	1	0.63102	0.615675	0.527267	-0.0884083	0.750819	0.750819
ENST00000418919	ENSG00000135677	GNS	PFC	CN	protein_coding	protein_coding	24.8978	23.5136	20.698	1.16102	1.27601	-0.183916	0.8189	8.70421	8.95138	9.68772	1.14795	0.361048	0.113925	1	0.36415	0.3781	0.471133	0.0930333	0.753761	0.750819
ENST00000537526	ENSG00000124422	USP22	PFC	CB	protein_coding	protein_coding	171.403	161.584	236.458	7.85726	8.89518	0.549275	0.000953216	50.2946	58.9497	35.7086	10.5905	6.04551	-0.723055	1	0.32206	0.358	0.149567	-0.208433	0.0334725	0.0323116
ENST00000437131	ENSG00000144674	GOLGA4	PFC	CN	protein_coding	protein_coding	33.5768	31.8854	29.3471	1.32286	3.82104	-0.11964	0.99154	5.21223	4.65309	9.35214	0.73523	1.30043	1.00555	0.0496912	0.16671	0.14425	0.3178	0.17355	0.0108922	0.00749277
ENST00000281932	ENSG00000152133	GPATCH11	PFC	CN	protein_coding	protein_coding	25.089	22.6461	24.8395	1.19803	0.563849	0.133322	0.123085	8.1082	7.16072	11.3567	1.95932	0.354199	0.664618	1	0.32382	0.306	0.457667	0.151667	0.747343	0.746504
ENST00000409774	ENSG00000152133	GPATCH11	PFC	CN	protein_coding	protein_coding	25.089	22.6461	24.8395	1.19803	0.563849	0.133322	0.123085	16.9808	15.4853	13.4829	1.04188	0.671061	-0.199635	1	0.67618	0.694	0.542333	-0.151667	0.746504	0.746504
ENST00000321662	ENSG00000180998	GPR137C	PFC	CN	protein_coding	protein_coding	37.1339	31.4731	29.0489	1.74301	1.30566	-0.115599	0.53662	29.4413	24.3925	18.2706	3.64862	0.718748	-0.416714	1	0.76264	0.762225	0.6294	-0.132825	0.690701	0.690701
ENST00000555369	ENSG00000180998	GPR137C	PFC	CN	protein_coding	retained_intron	37.1339	31.4731	29.0489	1.74301	1.30566	-0.115599	0.53662	6.43599	5.79884	9.98806	2.10852	0.744926	0.783399	1	0.2032	0.196825	0.343167	0.146342	0.693685	0.690701
ENST00000376351	ENSG00000151025	GPR158	PFC	CN	protein_coding	protein_coding	135.667	92.6611	136.06	1.20816	2.30917	0.554158	0.000762629	65.6808	38.4159	59.4818	2.54673	0.545092	0.63061	0.00468889	0.46523	0.4138	0.437333	0.0235333	0.83423	0.277377
ENST00000490549	ENSG00000151025	GPR158	PFC	CN	protein_coding	lncRNA	135.667	92.6611	136.06	1.20816	2.30917	0.554158	0.000762629	36.4532	26.4313	51.8279	3.03512	3.5219	0.971213	0.00157608	0.28272	0.2865	0.381767	0.0952667	0.731546	0.277377
ENST00000650135	ENSG00000151025	GPR158	PFC	CN	protein_coding	protein_coding	135.667	92.6611	136.06	1.20816	2.30917	0.554158	0.000762629	33.5175	27.8139	24.7008	1.58551	5.29794	-0.171186	1	0.25196	0.299725	0.180533	-0.119192	0.277377	0.277377
ENST00000398810	ENSG00000106070	GRB10	PFC	CN	protein_coding	protein_coding	49.1189	43.2426	51.5579	1.81328	1.64866	0.253685	0.0123804	6.81192	7.64764	6.38994	0.79345	0.591785	-0.258842	1	0.14259	0.178775	0.123467	-0.0553083	0.972669	0.479012
ENST00000401949	ENSG00000106070	GRB10	PFC	CN	protein_coding	protein_coding	49.1189	43.2426	51.5579	1.81328	1.64866	0.253685	0.0123804	22.252	18.1435	14.4924	3.72278	1.97841	-0.323962	1	0.44451	0.41565	0.279233	-0.136417	0.711794	0.479012
ENST00000644769	ENSG00000106070	GRB10	PFC	CN	protein_coding	nonsense_mediated_decay	49.1189	43.2426	51.5579	1.81328	1.64866	0.253685	0.0123804	5.57298	4.08142	10.0424	1.05556	0.268294	1.29686	0.0160989	0.11371	0.0946	0.194867	0.100267	0.479012	0.479012
ENST00000316804	ENSG00000177885	GRB2	PFC	CN	protein_coding	protein_coding	117.238	125.625	95.3287	4.16992	4.12382	-0.398099	0.225078	74.5268	74.6996	48.3906	10.7988	6.02988	-0.626269	1	0.62806	0.603575	0.504633	-0.0989417	0.933073	0.913038
ENST00000392562	ENSG00000177885	GRB2	PFC	CN	protein_coding	protein_coding	117.238	125.625	95.3287	4.16992	4.12382	-0.398099	0.225078	15.9897	18.9842	16.2007	4.40693	0.306734	-0.228615	1	0.13821	0.148425	0.170333	0.0219083	0.933621	0.913038
ENST00000392564	ENSG00000177885	GRB2	PFC	CN	protein_coding	protein_coding	117.238	125.625	95.3287	4.16992	4.12382	-0.398099	0.225078	16.3744	19.1446	16.8607	4.30755	0.235141	-0.183169	1	0.14183	0.149875	0.177333	0.0274583	0.913038	0.913038
ENST00000285900	ENSG00000155511	GRIA1	PFC	CN	protein_coding	protein_coding	110.661	92.2005	86.5296	0.7448	5.02585	-0.0915708	0.424396	47.9988	48.984	42.412	1.96965	1.80818	-0.207794	1	0.45763	0.5317	0.491033	-0.0406667	0.707746	0.707746
ENST00000518783	ENSG00000155511	GRIA1	PFC	CN	protein_coding	protein_coding	110.661	92.2005	86.5296	0.7448	5.02585	-0.0915708	0.424396	60.1731	40.8029	42.9617	2.50681	3.11227	0.0743606	1	0.52082	0.4421	0.495667	0.0535667	0.707809	0.707746
ENST00000282499	ENSG00000152578	GRIA4	PFC	CN	protein_coding	protein_coding	113.799	115.318	27.3886	4.31864	4.03413	-2.07357	1.94e-06	7.59473	4.54583	1.83297	0.742919	0.598684	-1.30568	1	0.06142	0.0398	0.0637333	0.0239333	0.753761	0.0974451
ENST00000393125	ENSG00000152578	GRIA4	PFC	CN	protein_coding	protein_coding	113.799	115.318	27.3886	4.31864	4.03413	-2.07357	1.94e-06	44.375	41.8032	10.3724	0.902354	2.88259	-2.00982	6.06e-05	0.37901	0.3637	0.3656	0.0019	0.964786	0.0974451
ENST00000393127	ENSG00000152578	GRIA4	PFC	CN	protein_coding	protein_coding	113.799	115.318	27.3886	4.31864	4.03413	-2.07357	1.94e-06	10.7228	7.13555	2.48194	0.786411	0.227373	-1.51978	1	0.08951	0.0616	0.0964667	0.0348667	0.908323	0.0974451
ENST00000428631	ENSG00000152578	GRIA4	PFC	CN	protein_coding	protein_coding	113.799	115.318	27.3886	4.31864	4.03413	-2.07357	1.94e-06	30.8282	46.6771	7.72236	3.88439	0.42123	-2.59404	2.54e-05	0.29769	0.40295	0.289533	-0.113417	0.0974451	0.0974451
ENST00000527669	ENSG00000152578	GRIA4	PFC	CN	protein_coding	protein_coding	113.799	115.318	27.3886	4.31864	4.03413	-2.07357	1.94e-06	13.1113	10.858	3.06759	0.255786	0.246437	-1.82021	0.000687153	0.11308	0.0946	0.1188	0.0242	0.852015	0.0974451
ENST00000530497	ENSG00000152578	GRIA4	PFC	CN	protein_coding	protein_coding	113.799	115.318	27.3886	4.31864	4.03413	-2.07357	1.94e-06	6.73844	3.84512	1.8655	0.671821	0.678572	-1.0395	1	0.05601	0.03335	0.0641667	0.0308167	0.636994	0.0974451
ENST00000254810	ENSG00000132475	H3F3B	PFC	CN	protein_coding	protein_coding	222.079	133.351	140.315	6.09771	0.80723	0.0734355	0.00870705	77.4661	29.7232	32.0842	0.47807	1.7609	0.110235	1	0.29032	0.223925	0.228533	0.00460833	1	0.0972734
[truncated: 2,251 more rows]

## Sheet: Supp_Table_4_GO
Region	Cluster	Enrichment FDR	nGenes	Fold Enrichment	Pathway	Genes	ONTOLOGY	ID
[truncated: 143 more rows]
